# Supplementary material for: Gene Expression Analysis of Plum pox virus (Sharka) Susceptibility/Resistance in Apricot (Prunus armeniaca L.)
Source: PLoS One. 2015 Dec 11;10(12):e0144670. doi: 10.1371/journal.pone.0144670 (PMC4684361; doi:10.1371/journal.pone.0144670)
Supplement: S1 Table — (XLSX) [file pone.0144670.s001.xlsx]

## Sheet: SSR
LG	SSR	Rojo Pasion	Z506-7	start (bp)	stop (bp)	cM**	BIN	start -stop
LG1	aprigms18	206/219	192/206	4462375	4462375	-	-	0
LG1	UDAp-463	114/124	124/126	4929587	4929716	-	14	129
LG1	pchcms4	234/238	234/238	9510845	9510845	1306		0
LG1	PGS1.21	207/226	207/207	8078385	8078589
LG1	PGS1.23	147	141/147	8151278	8151451
LG1	PGS1.24	101/139	103/139	8219448	8219648						SSR group	Reference	Species	Origin	SSRs tested	SSRs polymorphics (Z506-7 / Rojo Pasión)	Alleles detected	Alleles polymorphics (Z506-7 / Rojo Pasión)
LG1	CPPCT027	78/88	78/88	12409341	12409450	23.1	26	109			AMPA	Hagen et al. (2002)	Peach	EST	2	0 (0%)	4	0 (0%)
LG1	PacA18	176/187	176/187	22795411	22795411	-	-	0			aprigms	www.rosaceae.org	Apricot	Genomic	1	1 (100%)	3	2 (66%)
LG1	CPPCT049	106	106	22813178	22813385	31.2	34	207			BPPCT	Dirlewanger et al. (2002)	Peach	Genomic	4	3 (75%)	10	6 (60%)
LG1	pchgms28	159/163	159/163	37649251	37649251	-	-	0			CPPCT	Aranzana et al. (2002)	Peach	Genomic	8	1 (12%)	14	2 (14%)
LG1	CPPCT042	168/186	168/186	39307938	39308360	62.5	73	422			CPSCT	Mnejja et al. (2004)	Plum	Genomic	8	1 (12%)	13	2 (15%)
LG1	BPPCT011	173/185	173/185	39665683	39665683	-	-	0			EPDCU	Howad et al. (2005)	Almond	EST	5	2 (40%)	8	2 (25%)
LG1	PS9F8	161/165	161/165	40403650	40403815	66.1	73	165			EPPCU	Howad et al. (2005)	Almond	EST	7	1 (14%)	11	1 (9%)
LG2	AMPA93	224/236	224/236	9100912	9101243	-	-	331			M	Yamamoto et al. (2002)	Peach	cDNA	2	1 (50%)	7	2 (28%)
LG2	CPPCT044	147/149	147/149	9968143	9968584	7.2	8	441			MA	Yamamoto et al. (2002)	Peach	Genomic	3	0 (0%)	5	0 (0%)
LG2	EPDCU4017	144/147	144/147	15974268	15974896		25	628			Pac	Decroocq et al. (2003)	Apricot	EST	1	0 (0%)	2	0 (0%)
LG2	CPSCT044	185	185	17217107	17217616	23.6	25	509			PceGA	Downey and Iezzoni (2000)	Cherry	Genomic	1	1 (100%)	2	1 (50%)
LG2	CPSCT021	126/136	126/136	23734599	23735532	39.4	45	933			pchcms	Sosinski et al. (2000)	Peach	cDNA	2	1 (50%)	4	2 (50%)
LG2	PceGA34	132/173	132	25199001	25199147	43.9	45	146			pchgms	Sosinski et al. (2000)	Peach	cDNA	3	1 (33%)	6	3 (50%)
LG3	BPPCT007	133/144	133/146	2741897	2742108	11.2	12	211			PGS	Soriano et al. (2012)	Apricot	Genomic	3	3 (100%)	7	4 (57%)
LG3	EPDCU3083	133	133	6458850	6461707	19.8	22	2857			PMS	Cantini et al. (2001)	Cherry	Genomic	1	0 (0%)	2	0 (0%)
LG3	CPPCT002	154	154	16205250	16205250	22.0					Pr	www.rosaceae.org	Peach	Genomic	2	1 (50%)	6	2 (33%)
LG3	EPPCU0532	164/166	164/166	21361791	21364172	-	49	2381			PS	Sosinski et al. (2000)	Cherry	Genomic	2	0 (0%)	3	0 (0%)
LG4	BPPCT010	115/121	115	227708	228433	2.1	18	725			UDA	Testolin et al. (2004)	Almond	Genomic	2	0 (0%)	4	0 (0%)
LG4	UDP98-024	87	87	3499686	3499806	11.3	18	120			UDAp	Messina et al. (2004)	Apricot	Genomic	1	1 (100%)	3	2 (66%)
LG4	PMS40	102	102	4526083	4526182	-	-	99			UDP	Cipriani et al. (1999)	Peach	Genomic	3	1 (33%)	5	2 (40%)
LG4	MA059a	138	138	6545506	6545957	-	22	451			Total				61	19 (32%)	119	33 (28%)
LG4	M12a	180/186-194/240	180/186-194/240	9208608	9209944	-	46	1336
LG4	EPPCU9268	187	187	10830104	10831771	-	46	1667			Aranzana MJ, García-Mas J, Carbó J, Arús P. 2002. Development and variability analysis of microsatellite markers in peach. Plant Breeding 121, 87-92.
LG4	EPPCU6216	162/164	162/164	11026397	11028069	-	46	1672			Cantini C, Iezzoni AF, Lamboy WL, Boritzki M, Struss D. 2001. DNA fingerprinting of tetraploid cherry germplasm using SSR. Journal of the American Society for Horticultural Science 126, 205–209.
LG4	UDA-021	95/107	95/107	14074659	14074793	-	46	134			Cipriani G, Lot G, Huang HG, Marrazzo MT, Peterlunger E, Testolin R. 1999. AC/GT and AG/CT microsatellite repeats in peach (Prunus persica (L) Basch): isolation, characterization and cross-species amplification in Prunus. Theor. Appl. Genet. 99, 65–72.
LG4	CPPCT046	132/134	132/134	14476745	14477054	45.4	46	309			Decroocq V, Favé MG, Hagen L, Bordenave L, Decroocq S. 2003. Development and transferability of apricot and grape EST microsatellite markers across taxa. Theoretical and Applied Genetics 106, 912–922.
LG4	UDA-027	137/154	137/154	18639695	18639915	-	63	220			Dirlewanger E, Crosson A, Tavaud P, Aranzana MJ, Poizat C, Zanetto A, Arús P, Laigret L. 2002. Development of microsatellite markers in peach and their use in genetic diversity analysis in peach and sweet cherry. Theoretical and Applied Genetics 105, 127–138.
LG4	EPPCU1775	166	166	22684552	22685464	-	63	912			Downey LD, Iezzoni AF. 2000. Polymorphic DNA markers in cherry are identified using sequences from sweet cherry, peach, and sour cherry. Journal of the American Society for Horticultural Science 125, 76–80.
LG4	CPSCT005	222	222	29887942	29888421	53.8	63	479			Hagen LS, Chaib J, Fad B, Decroocq V, Bouchet P, Lambert P, Audergon JM. 2004. Genomic and cDNA microsatellite from apricot (Prunus armeniaca L). Molecular Ecology Notes 4, 432–434.
LG4	PS12e2	185	185	-	-	-	-	-			Howad W, Yamamoto T, Dirlewanger E, Testolin R, Cosson P, Cipriani G, Monforte AJ, Georgi L, Abbott AG, Arús P. 2005. Mapping with a few plants: Using selective mapping for microsatellite saturation of the Prunus reference map. Genetics 171, 1305–1309.
LG5	EPPCU4962	213	213/231	3792499	3792691	-	8	192			Messina R, Lain O, Marrazo T, Cipriano G, Testolin R. 2004. New set of microsatellite loci isolated in apricot. Molecular Ecology Notes 4, 432–434.
LG5	BPPCT017	nd	nd	11174442	11174600	20.1	41	158			Mnejja M, Garcia-Mas J, Howad W, Badenes ML, Arús P. 2004. Simple-sequence repeat (SSR) markers of Japanese plum (Prunus salicina Lindl.) are highly polymorphic and transferable to peach and almond. Molecular Ecology Notes 4,162–163.
LG5	CPSCT006	119/121	119/121	11533644	11534049	21.7	41	405			Sosinski, B., Gannavarapu, M., Hager, L.E., Beck, L.E., King, G.J., Ryder, C.D., Rajapakse S, Baird WV, Ballard RE, Abbott AG. 2000. Characterization of microsatellite markers in peach (Prunus persica (L) Batsch). Theoretical and Applied Genetics 101, 421–428.
LG5	EPDCU2584	133	133	12311767	12311900	-	-	133			Testolin R, Messina R, Lain O, Marrazo T, Huang G, Cipriani G. 2004. Microsatellites isolated in almond from an AC-repeat enriched library. Molecular Ecology Notes 4, 459–461.
LG5	pchgms4	156	181/183	12665818	12665818	26.7	41	0			Yamamoto T, Mochida K, Imai T, Shi IZ, Ogiwara I, Hayashi T. 2002. Microsatellite markers in peach [Prunus persica (L.) Batsch] derived from an enriched genomic and cDNA libraries. Molecular Ecology Notes 2, 298–302.
LG5	EPDCU4658	151	151/162	14489300	14489483	-	-	183
LG5	Pr1-36	182/194/196	182/194/203	14891162	14891162	-	-	0
LG5	CPSCT030	191	191	15126681	15127320	35.6	41	639
LG6	CPSCT012	151	151	-	-	-	-	-
LG6	pchcms5	174	172	-	-	-	-	-
LG6	BPPCT025	150/162	152	21129944	21130442	56.4	56	498
LG6	CPPCT047	163	163	-	-	-	-	-
LG6	AMPA130	85/92	85/92	18502855	24891106	-	-	6388251
LG6	UDP98-021	127	127	-	-	-	-	-
LG6	MA040a	207/218	207/218	24857835	24858107	-	74	272
LG6	EPPCU4092	101/108	101/108	25943449	25944426	-	80	977
LG7	CPSCT004	88/105	88/105	6681998	6682453	9.5	25	455
LG7	CPPCT039	100/102	98/100	8338791	8339126	14.1	25	335
LG7	PR-62	175/177	175/177	13460835	13460997	-	-	162
LG7	MA020a	179/183	179/183	17253269	17253619	-	41	350
LG7	EPPCU5176	94	94	-	-	-	-	-
LG7	pchgms62	161	161	-	-	-	-	-
LG8	CPSCT018	142/149	139/149	123201	124141	0.0	11	940
LG8	M6a	181/206	181/183	15033198	15033895	-	41	697
LG8	UDP98-409	154/162	142/154	17783703	17783703	-	-	0
LG8	EPDCU3117	162	162/171	20218634	20219399	54.7	60	765
