# Supplementary material for: Gene Expression Analysis of Plum pox virus (Sharka) Susceptibility/Resistance in Apricot (Prunus armeniaca L.)
Source: PLoS One. 2015 Dec 11;10(12):e0144670. doi: 10.1371/journal.pone.0144670 (PMC4684361; doi:10.1371/journal.pone.0144670)
Supplement: S2 Table — (XLSX) [file pone.0144670.s002.xlsx]

## Sheet: qPCR primers
Primers assayed in the qPCR analysis
Gene differentially expressed
ID in GDR database	Locus	Description	Forward	Reverse	T ann	Amplicon	Reference
ppa020875m	scaffold_3:11101806-11106756	Endoribonuclease Dicer homologue 2a	CCAGCACCTATCACCATGAATATAA	GGCCAGCCCCGCAT	60	72	Rubio et al. 2015
ppa007758m	scaffold_1:8082833-8086119	Protein kinase superfamily protein	TCTACAGCCGCTATTGAATGCTC	GCGAAGCCAAGCGTTTTTT	60	65	Zuriaga et al. 2013
ppa000690m	scaffold_1:8093363-8099939	Squamosa promoter-binding-like protein 12//squamosa promoter-binding protein-like 12	CCAGAGGAAAATCAGCAAGAAATT	GCTGTCTAAGATAGTGCCAGGGA	58	73	Zuriaga et al. 2013
ppa000229m	scaffold_1:8128589-8135634	Transporter: NtPDR3//pleiotropic drug resistance 9	GGGACACAATTGAGCTGGTAAGA	AGGAGTGGGAAAATACAAGTCCTTT	58	74	Zuriaga et al. 2013
ppa013518m	scaffold_1:8148425-8150167	Ubiquitin-like superfamily protein	ATCGCAAAATACCCAGATCGA	CTTTTCCATTTCAGGCAGGTCT	56	75	Zuriaga et al. 2013
ppa022254m	scaffold_1:8150688-8152509	TRAF-like family protein	CCAGCACCTATCACCATGAATATAA	GGCCAGCCCCGCAT	60	70	Zuriaga et al. 2013
ppa013116m	scaffold_1:8208726-8209814	Unknown protein (ORF)	AAAGACAAAGAACCGGCTGC	CACGTGATCTGCACGCCA	60	71	Zuriaga et al. 2013
ppa021156m	scaffold_1:8232169-8233179	Mediator complex subunit 21//Mediator of RNA polymerase II transcription subunit 21//RNAPII complex component SRB7//mediator 21	TCACTACCATCGGAACGCTG	GGGTAATTCGGAGAGATTCGG	62	61	Zuriaga et al. 2013
Reference genes
Gene name	Locus	Description	Forward	Reverse	T annealing	Amplicon	Reference
ppa010382m.g	___	Expansin-A8	CCCTCCTCTCCAGCACTTTG	CTGCACCTCCAACGTTTGTG	59	90	Tong et al. 2009
ppa007242m.g	___	Actin	GTTATTCTTCATCGGCGTCTTCG	CTTCACCATTCCAGTTCCATTGTC	59	100	Tong et al. 2009
___	___	18S rRNA*	GTTACTTTTAGGACTCCGCC	TTCCTTTAAGTTTCAGCCTTG	59	90	Rasori et al. 2002
