# Supplementary material for: Gene Expression Analysis of Plum pox virus (Sharka) Susceptibility/Resistance in Apricot (Prunus armeniaca L.)
Source: PLoS One. 2015 Dec 11;10(12):e0144670. doi: 10.1371/journal.pone.0144670 (PMC4684361; doi:10.1371/journal.pone.0144670)
Supplement: S3 Table — Different SNPs identified in the PPVres loci of ‘Rojo Pasión’ (green) and ‘Z506-7’ (red) are also indicated. (XLSX) [file pone.0144670.s003.xlsx]

## Sheet: Total SNPs Rojo Pasion
SCAFFOLD	POS	ID	REF	ALT	QUAL	FILTER	INFO	FORMAT	accepted_hits.sorted.rmdup.bam
scaffold_1	40445	.	G	A	171	.	DP=12;VDB=1.170346e-01;AF1=1;AC1=2;DP4=0,0,12,0;MQ=50;FQ=-63	GT:PL:GQ	1/1:204,36,0:69
scaffold_1	40512	.	A	T	222	.	DP=60;VDB=1.239590e-02;AF1=1;AC1=2;DP4=0,0,42,17;MQ=50;FQ=-205	GT:PL:GQ	1/1:255,178,0:99
scaffold_1	40564	.	G	A	222	.	DP=62;VDB=2.393603e-02;AF1=1;AC1=2;DP4=0,0,26,33;MQ=50;FQ=-205	GT:PL:GQ	1/1:255,178,0:99
scaffold_1	41672	.	A	G	222	.	DP=22;VDB=4.709047e-02;AF1=1;AC1=2;DP4=0,0,9,13;MQ=50;FQ=-93	GT:PL:GQ	1/1:255,66,0:99
scaffold_1	42106	.	A	T	31	.	DP=3;VDB=6.280960e-02;AF1=1;AC1=2;DP4=0,0,3,0;MQ=50;FQ=-36	GT:PL:GQ	1/1:63,9,0:16
scaffold_1	42109	.	T	C	31	.	DP=3;VDB=6.442004e-02;AF1=1;AC1=2;DP4=0,0,3,0;MQ=50;FQ=-36	GT:PL:GQ	1/1:63,9,0:16
scaffold_1	42232	.	A	G	209	.	DP=14;VDB=1.325978e-01;RPB=-1.343503e+00;AF1=0.5;AC1=1;DP4=2,2,7,3;MQ=50;FQ=73;PV4=0.58,1,1,1	GT:PL:GQ	0/1:239,0,100:99
scaffold_1	42288	.	G	A	222	.	DP=13;VDB=8.111271e-02;AF1=1;AC1=2;DP4=0,0,7,5;MQ=48;FQ=-63	GT:PL:GQ	1/1:255,36,0:69
scaffold_1	42393	.	A	T	95.5	.	DP=7;VDB=5.992068e-02;RPB=-9.837446e-01;AF1=1;AC1=2;DP4=1,1,1,4;MQ=38;FQ=-34;PV4=1,1,1,1	GT:PL:GQ	1/1:127,7,0:12
scaffold_1	43423	.	C	T	222	.	DP=37;VDB=2.980107e-01;AF1=1;AC1=2;DP4=0,0,18,19;MQ=50;FQ=-138	GT:PL:GQ	1/1:255,111,0:99
scaffold_1	44878	.	T	C	155	.	DP=7;VDB=1.073266e-01;AF1=1;AC1=2;DP4=0,0,1,6;MQ=50;FQ=-48	GT:PL:GQ	1/1:188,21,0:39
scaffold_1	44899	.	C	T	92.5	.	DP=4;VDB=3.555881e-02;AF1=1;AC1=2;DP4=0,0,0,4;MQ=50;FQ=-39	GT:PL:GQ	1/1:125,12,0:21
scaffold_1	44964	.	A	T	107	.	DP=4;VDB=4.568806e-02;AF1=1;AC1=2;DP4=0,0,2,2;MQ=50;FQ=-39	GT:PL:GQ	1/1:139,12,0:21
scaffold_1	45200	.	C	T	66	.	DP=3;VDB=6.442004e-02;AF1=1;AC1=2;DP4=0,0,2,1;MQ=50;FQ=-36	GT:PL:GQ	1/1:98,9,0:16
scaffold_1	45209	.	A	G	44.8	.	DP=2;VDB=7.360000e-02;AF1=1;AC1=2;DP4=0,0,1,1;MQ=50;FQ=-33	GT:PL:GQ	1/1:76,6,0:10
scaffold_1	45221	.	A	G	118	.	DP=6;VDB=1.997518e-02;AF1=1;AC1=2;DP4=0,0,6,0;MQ=50;FQ=-45	GT:PL:GQ	1/1:151,18,0:33
scaffold_1	45224	.	C	T	222	.	DP=13;VDB=7.392584e-04;AF1=1;AC1=2;DP4=0,0,10,3;MQ=50;FQ=-66	GT:PL:GQ	1/1:255,39,0:75
scaffold_1	47143	.	A	G	222	.	DP=17;VDB=4.830053e-02;AF1=1;AC1=2;DP4=0,0,9,6;MQ=50;FQ=-72	GT:PL:GQ	1/1:255,45,0:87
scaffold_1	47246	.	A	T	222	.	DP=19;VDB=6.174146e-02;AF1=1;AC1=2;DP4=0,0,6,13;MQ=50;FQ=-84	GT:PL:GQ	1/1:255,57,0:99
scaffold_1	47287	.	G	A	222	.	DP=22;VDB=1.956056e-01;AF1=1;AC1=2;DP4=0,0,6,14;MQ=50;FQ=-87	GT:PL:GQ	1/1:255,60,0:99
scaffold_1	47340	.	A	G	222	.	DP=19;VDB=1.389140e-01;AF1=1;AC1=2;DP4=0,0,8,9;MQ=50;FQ=-78	GT:PL:GQ	1/1:255,51,0:99
scaffold_1	47376	.	G	A	222	.	DP=21;VDB=2.008307e-01;AF1=1;AC1=2;DP4=0,0,16,5;MQ=50;FQ=-90	GT:PL:GQ	1/1:255,63,0:99
scaffold_1	49123	.	G	A	222	.	DP=10;VDB=5.405607e-02;AF1=1;AC1=2;DP4=0,0,5,5;MQ=50;FQ=-57	GT:PL:GQ	1/1:255,30,0:57
scaffold_1	49279	.	T	C	42.8	.	DP=2;VDB=7.840000e-02;AF1=1;AC1=2;DP4=0,0,1,1;MQ=50;FQ=-33	GT:PL:GQ	1/1:74,6,0:10
scaffold_1	49289	.	G	A	70	.	DP=4;VDB=2.570870e-02;AF1=1;AC1=2;DP4=0,0,3,0;MQ=50;FQ=-36	GT:PL:GQ	1/1:102,9,0:16
scaffold_1	49405	.	T	C	222	.	DP=20;VDB=1.886193e-01;AF1=1;AC1=2;DP4=0,0,11,9;MQ=50;FQ=-87	GT:PL:GQ	1/1:255,60,0:99
scaffold_1	51013	.	A	C	225	.	DP=22;VDB=1.587103e-01;RPB=7.087448e-01;AF1=0.5;AC1=1;DP4=1,6,8,6;MQ=50;FQ=119;PV4=0.16,1,1,0.39	GT:PL:GQ	0/1:255,0,146:99
scaffold_1	51033	.	T	C	222	.	DP=26;VDB=2.183041e-01;AF1=1;AC1=2;DP4=0,0,8,18;MQ=50;FQ=-105	GT:PL:GQ	1/1:255,78,0:99
scaffold_1	51244	.	C	T	192	.	DP=8;VDB=8.895625e-02;AF1=1;AC1=2;DP4=0,0,2,6;MQ=50;FQ=-51	GT:PL:GQ	1/1:225,24,0:45
scaffold_1	59080	.	G	A	111	.	DP=4;VDB=5.358195e-02;AF1=1;AC1=2;DP4=0,0,2,2;MQ=50;FQ=-39	GT:PL:GQ	1/1:143,12,0:21
scaffold_1	60114	.	C	T	51	.	DP=3;VDB=5.223237e-02;AF1=1;AC1=2;DP4=0,0,3,0;MQ=50;FQ=-36	GT:PL:GQ	1/1:83,9,0:16
scaffold_1	60141	.	A	G	125	.	DP=6;VDB=9.968024e-02;AF1=1;AC1=2;DP4=0,0,6,0;MQ=50;FQ=-45	GT:PL:GQ	1/1:158,18,0:33
scaffold_1	60500	.	A	T	181	.	DP=8;VDB=1.227566e-01;AF1=1;AC1=2;DP4=0,0,6,2;MQ=47;FQ=-51	GT:PL:GQ	1/1:214,24,0:45
scaffold_1	60528	.	G	A	222	.	DP=13;VDB=4.274011e-03;AF1=1;AC1=2;DP4=0,0,8,4;MQ=50;FQ=-63	GT:PL:GQ	1/1:255,36,0:69
scaffold_1	60552	.	T	C	222	.	DP=10;VDB=8.002272e-02;AF1=1;AC1=2;DP4=0,0,4,6;MQ=50;FQ=-57	GT:PL:GQ	1/1:255,30,0:57
scaffold_1	60722	.	A	G	222	.	DP=34;VDB=5.901503e-05;AF1=1;AC1=2;DP4=0,0,14,20;MQ=50;FQ=-129	GT:PL:GQ	1/1:255,102,0:99
scaffold_1	60752	.	A	G	222	.	DP=28;VDB=2.006135e-02;AF1=1;AC1=2;DP4=0,0,12,16;MQ=50;FQ=-111	GT:PL:GQ	1/1:255,84,0:99
scaffold_1	66027	.	G	A	70	.	DP=4;VDB=3.881056e-02;AF1=1;AC1=2;DP4=0,0,3,0;MQ=50;FQ=-36	GT:PL:GQ	1/1:102,9,0:16
scaffold_1	66506	.	G	A	222	.	DP=20;VDB=1.971257e-01;AF1=1;AC1=2;DP4=0,0,12,8;MQ=49;FQ=-87	GT:PL:GQ	1/1:255,60,0:99
scaffold_1	66812	.	C	T	222	.	DP=34;VDB=9.198678e-02;AF1=1;AC1=2;DP4=0,0,12,20;MQ=50;FQ=-123	GT:PL:GQ	1/1:255,96,0:99
scaffold_1	66872	.	A	G	222	.	DP=26;VDB=1.802614e-01;AF1=1;AC1=2;DP4=0,0,13,12;MQ=49;FQ=-102	GT:PL:GQ	1/1:255,75,0:99
scaffold_1	68480	.	AGG	AG	29.2	.	INDEL;IS=2,0.086957;DP=23;VDB=5.960000e-02;AF1=1;AC1=2;DP4=0,0,1,1;MQ=50;FQ=-40.5	GT:PL:GQ	1/1:68,6,0:10
scaffold_1	68595	.	G	C	222	.	DP=27;VDB=1.163524e-01;AF1=1;AC1=2;DP4=0,0,15,12;MQ=50;FQ=-108	GT:PL:GQ	1/1:255,81,0:99
scaffold_1	68756	.	A	G	222	.	DP=47;VDB=3.391832e-01;AF1=1;AC1=2;DP4=0,0,28,19;MQ=50;FQ=-168	GT:PL:GQ	1/1:255,141,0:99
scaffold_1	68976	.	G	A	222	.	DP=40;VDB=3.180299e-01;AF1=1;AC1=2;DP4=0,0,15,24;MQ=49;FQ=-144	GT:PL:GQ	1/1:255,117,0:99
scaffold_1	69049	.	C	T	222	.	DP=21;VDB=4.456188e-02;AF1=1;AC1=2;DP4=0,0,5,16;MQ=50;FQ=-90	GT:PL:GQ	1/1:255,63,0:99
scaffold_1	69072	.	A	G	61	.	DP=4;VDB=6.442004e-02;AF1=1;AC1=2;DP4=0,0,3,0;MQ=50;FQ=-36	GT:PL:GQ	1/1:93,9,0:16
scaffold_1	69101	.	C	T	41.8	.	DP=2;VDB=5.960000e-02;AF1=1;AC1=2;DP4=0,0,1,1;MQ=50;FQ=-33	GT:PL:GQ	1/1:73,6,0:10
scaffold_1	69145	.	T	G	220	.	DP=9;VDB=1.303470e-01;AF1=1;AC1=2;DP4=0,0,6,3;MQ=50;FQ=-54	GT:PL:GQ	1/1:253,27,0:51
scaffold_1	69697	.	C	T	222	.	DP=12;VDB=1.482038e-01;AF1=1;AC1=2;DP4=0,0,4,8;MQ=50;FQ=-63	GT:PL:GQ	1/1:255,36,0:69
scaffold_1	69781	.	T	A	70	.	DP=3;VDB=4.340713e-02;AF1=1;AC1=2;DP4=0,0,0,3;MQ=50;FQ=-36	GT:PL:GQ	1/1:102,9,0:16
scaffold_1	69793	.	T	C	70	.	DP=3;VDB=4.340713e-02;AF1=1;AC1=2;DP4=0,0,0,3;MQ=50;FQ=-36	GT:PL:GQ	1/1:102,9,0:16
scaffold_1	71684	.	G	A	222	.	DP=78;VDB=4.902749e-16;AF1=1;AC1=2;DP4=0,0,66,4;MQ=50;FQ=-238	GT:PL:GQ	1/1:255,211,0:99
scaffold_1	72659	.	A	T	37.8	.	DP=2;VDB=1.280000e-02;AF1=1;AC1=2;DP4=0,0,0,2;MQ=50;FQ=-33	GT:PL:GQ	1/1:69,6,0:10
scaffold_1	73269	.	C	G	222	.	DP=47;VDB=7.390868e-09;AF1=1;AC1=2;DP4=0,0,17,24;MQ=50;FQ=-150	GT:PL:GQ	1/1:255,123,0:99
scaffold_1	73276	.	G	A	222	.	DP=73;VDB=5.416549e-10;AF1=1;AC1=2;DP4=0,0,27,35;MQ=50;FQ=-214	GT:PL:GQ	1/1:255,187,0:99
scaffold_1	73760	.	T	C	42.8	.	DP=2;VDB=6.560000e-02;AF1=1;AC1=2;DP4=0,0,0,2;MQ=50;FQ=-33	GT:PL:GQ	1/1:74,6,0:10
scaffold_1	74541	.	A	C	44.8	.	DP=2;VDB=2.720000e-02;AF1=1;AC1=2;DP4=0,0,1,1;MQ=50;FQ=-33	GT:PL:GQ	1/1:76,6,0:10
scaffold_1	78932	.	CTTT	CTT	214	.	INDEL;IS=62,0.984127;DP=63;VDB=7.691666e-28;AF1=1;AC1=2;DP4=0,0,13,49;MQ=50;FQ=-222	GT:PL:GQ	1/1:255,187,0:99
scaffold_1	78991	.	T	C	222	.	DP=71;VDB=1.312652e-04;AF1=1;AC1=2;DP4=0,0,32,31;MQ=50;FQ=-217	GT:PL:GQ	1/1:255,190,0:99
scaffold_1	79055	.	G	A	222	.	DP=92;VDB=1.555013e-01;AF1=1;AC1=2;DP4=0,0,27,57;MQ=50;FQ=-280	GT:PL:GQ	1/1:255,253,0:99
scaffold_1	80229	.	A	G	44.8	.	DP=2;VDB=6.240000e-02;AF1=1;AC1=2;DP4=0,0,1,1;MQ=50;FQ=-33	GT:PL:GQ	1/1:76,6,0:10
scaffold_1	80790	.	C	T	37	.	DP=3;VDB=6.720000e-02;RPB=8.745357e-01;AF1=0.5006;AC1=1;DP4=0,1,1,1;MQ=50;FQ=-3.53;PV4=1,1,1,1	GT:PL:GQ	0/1:67,0,26:29
scaffold_1	81146	.	G	T	76	.	DP=3;VDB=6.619718e-02;AF1=1;AC1=2;DP4=0,0,2,1;MQ=50;FQ=-36	GT:PL:GQ	1/1:108,9,0:16
scaffold_1	81239	.	G	C	74	.	DP=3;VDB=6.733367e-02;AF1=1;AC1=2;DP4=0,0,1,2;MQ=50;FQ=-36	GT:PL:GQ	1/1:106,9,0:16
scaffold_1	81527	.	G	A	38.8	.	DP=2;VDB=6.720000e-02;AF1=1;AC1=2;DP4=0,0,1,1;MQ=50;FQ=-33	GT:PL:GQ	1/1:70,6,0:10
scaffold_1	90314	.	A	T	199	.	DP=8;VDB=7.125761e-02;AF1=1;AC1=2;DP4=0,0,4,4;MQ=50;FQ=-51	GT:PL:GQ	1/1:232,24,0:45
scaffold_1	90323	.	G	T	203	.	DP=8;VDB=1.637202e-02;AF1=1;AC1=2;DP4=0,0,4,4;MQ=50;FQ=-51	GT:PL:GQ	1/1:236,24,0:45
scaffold_1	94012	.	T	C	83.5	.	DP=7;VDB=9.421102e-03;AF1=1;AC1=2;DP4=0,0,4,0;MQ=50;FQ=-39	GT:PL:GQ	1/1:116,12,0:21
scaffold_1	94057	.	G	A	222	.	DP=32;VDB=1.063549e-01;AF1=1;AC1=2;DP4=0,0,26,6;MQ=50;FQ=-123	GT:PL:GQ	1/1:255,96,0:99
scaffold_1	94145	.	A	G	222	.	DP=70;VDB=4.359018e-01;AF1=1;AC1=2;DP4=0,0,47,23;MQ=50;FQ=-238	GT:PL:GQ	1/1:255,211,0:99
scaffold_1	94156	.	T	C	224	.	DP=53;VDB=1.624865e-01;RPB=3.153668e+00;AF1=0.5;AC1=1;DP4=22,14,10,7;MQ=50;FQ=224;PV4=1,0.1,1,1	GT:PL:GQ	0/1:254,0,255:99
scaffold_1	94203	.	T	C	222	.	DP=28;VDB=2.020871e-01;AF1=1;AC1=2;DP4=0,0,12,16;MQ=50;FQ=-111	GT:PL:GQ	1/1:255,84,0:99
scaffold_1	94314	.	C	T	222	.	DP=76;VDB=1.507683e-02;AF1=1;AC1=2;DP4=0,0,32,44;MQ=50;FQ=-256	GT:PL:GQ	1/1:255,229,0:99
scaffold_1	94561	.	G	C	222	.	DP=28;VDB=1.411130e-06;AF1=1;AC1=2;DP4=0,0,4,23;MQ=50;FQ=-108	GT:PL:GQ	1/1:255,81,0:99
scaffold_1	94578	.	C	T	90.5	.	DP=4;VDB=1.425484e-02;AF1=1;AC1=2;DP4=0,0,0,4;MQ=50;FQ=-39	GT:PL:GQ	1/1:123,12,0:21
scaffold_1	94646	.	C	T	121	.	DP=6;VDB=1.427571e-02;AF1=1;AC1=2;DP4=0,0,6,0;MQ=50;FQ=-45	GT:PL:GQ	1/1:154,18,0:33
scaffold_1	94680	.	C	A	136	.	DP=7;VDB=5.937271e-02;AF1=1;AC1=2;DP4=0,0,6,1;MQ=50;FQ=-48	GT:PL:GQ	1/1:169,21,0:39
scaffold_1	94685	.	C	A	142	.	DP=6;VDB=8.097344e-03;AF1=1;AC1=2;DP4=0,0,5,1;MQ=50;FQ=-45	GT:PL:GQ	1/1:175,18,0:33
scaffold_1	94739	.	T	C	222	.	DP=28;VDB=2.932176e-02;AF1=1;AC1=2;DP4=0,0,17,11;MQ=50;FQ=-111	GT:PL:GQ	1/1:255,84,0:99
scaffold_1	95834	.	T	C	225	.	DP=53;VDB=1.480254e-02;RPB=-1.474499e+00;AF1=0.5;AC1=1;DP4=22,12,14,5;MQ=50;FQ=225;PV4=0.56,0.27,1,0.0054	GT:PL:GQ	0/1:255,0,255:99
scaffold_1	95860	.	C	T	222	.	DP=52;VDB=3.449621e-01;AF1=1;AC1=2;DP4=0,0,30,22;MQ=50;FQ=-184	GT:PL:GQ	1/1:255,157,0:99
scaffold_1	98094	.	T	C	222	.	DP=59;VDB=1.686779e-03;AF1=1;AC1=2;DP4=0,0,28,31;MQ=50;FQ=-205	GT:PL:GQ	1/1:255,178,0:99
scaffold_1	98118	.	G	T	222	.	DP=22;VDB=3.106840e-05;AF1=1;AC1=2;DP4=0,0,8,14;MQ=50;FQ=-93	GT:PL:GQ	1/1:255,66,0:99
scaffold_1	98146	.	T	A	132	.	DP=7;VDB=9.112071e-03;AF1=1;AC1=2;DP4=0,0,5,2;MQ=42;FQ=-48	GT:PL:GQ	1/1:165,21,0:39
scaffold_1	98150	.	G	A	219	.	DP=13;VDB=1.393115e-02;AF1=1;AC1=2;DP4=0,0,6,7;MQ=46;FQ=-66	GT:PL:GQ	1/1:252,39,0:75
scaffold_1	100396	.	C	T	222	.	DP=61;VDB=9.453986e-02;AF1=1;AC1=2;DP4=0,0,29,32;MQ=50;FQ=-211	GT:PL:GQ	1/1:255,184,0:99
scaffold_1	100441	.	G	A	222	.	DP=32;VDB=1.726777e-01;AF1=1;AC1=2;DP4=0,0,18,14;MQ=50;FQ=-123	GT:PL:GQ	1/1:255,96,0:99
scaffold_1	100479	.	T	G	222	.	DP=23;VDB=9.199277e-03;AF1=1;AC1=2;DP4=0,0,4,19;MQ=50;FQ=-96	GT:PL:GQ	1/1:255,69,0:99
scaffold_1	100525	.	C	A	176	.	DP=14;VDB=4.823778e-05;AF1=1;AC1=2;DP4=0,0,0,14;MQ=50;FQ=-69	GT:PL:GQ	1/1:209,42,0:81
scaffold_1	100922	.	C	A	218	.	DP=11;VDB=2.678429e-02;AF1=1;AC1=2;DP4=0,0,9,2;MQ=50;FQ=-60	GT:PL:GQ	1/1:251,33,0:63
scaffold_1	100974	.	A	T	222	.	DP=48;VDB=4.467037e-02;AF1=1;AC1=2;DP4=0,0,35,12;MQ=50;FQ=-168	GT:PL:GQ	1/1:255,141,0:99
scaffold_1	100983	.	A	G	222	.	DP=46;VDB=2.246278e-04;AF1=1;AC1=2;DP4=0,0,32,13;MQ=50;FQ=-162	GT:PL:GQ	1/1:255,135,0:99
scaffold_1	101255	.	C	A	205	.	DP=64;VDB=2.894705e-02;RPB=2.749271e+00;AF1=0.5;AC1=1;DP4=9,33,3,19;MQ=50;FQ=208;PV4=0.52,1,1,0.024	GT:PL:GQ	0/1:235,0,255:99
scaffold_1	101288	.	C	G	222	.	DP=25;VDB=2.316059e-01;AF1=1;AC1=2;DP4=0,0,9,16;MQ=50;FQ=-102	GT:PL:GQ	1/1:255,75,0:99
scaffold_1	101319	.	A	C	222	.	DP=16;VDB=1.195888e-03;AF1=1;AC1=2;DP4=0,0,6,10;MQ=50;FQ=-75	GT:PL:GQ	1/1:255,48,0:93
scaffold_1	101368	.	C	T	180	.	DP=15;VDB=1.187129e-04;AF1=1;AC1=2;DP4=0,0,15,0;MQ=50;FQ=-72	GT:PL:GQ	1/1:213,45,0:87
scaffold_1	101422	.	G	A	222	.	DP=49;VDB=2.977221e-07;AF1=1;AC1=2;DP4=0,0,30,19;MQ=50;FQ=-175	GT:PL:GQ	1/1:255,148,0:99
scaffold_1	101540	.	G	A	222	.	DP=46;VDB=2.846221e-03;AF1=1;AC1=2;DP4=0,0,20,26;MQ=50;FQ=-165	GT:PL:GQ	1/1:255,138,0:99
scaffold_1	101576	.	A	C	222	.	DP=16;VDB=6.059618e-03;AF1=1;AC1=2;DP4=0,0,5,11;MQ=50;FQ=-75	GT:PL:GQ	1/1:255,48,0:93
scaffold_1	101620	.	C	T	222	.	DP=18;VDB=6.985831e-02;AF1=1;AC1=2;DP4=0,0,5,13;MQ=50;FQ=-81	GT:PL:GQ	1/1:255,54,0:99
scaffold_1	101643	.	C	A	220	.	DP=15;VDB=6.828963e-03;RPB=4.286607e-01;AF1=0.5;AC1=1;DP4=1,4,4,6;MQ=50;FQ=91;PV4=0.6,1,1,1	GT:PL:GQ	0/1:250,0,118:99
scaffold_1	101713	.	G	A	222	.	DP=15;VDB=2.589359e-03;AF1=1;AC1=2;DP4=0,0,8,7;MQ=50;FQ=-72	GT:PL:GQ	1/1:255,45,0:87
scaffold_1	101730	.	A	G	222	.	DP=15;VDB=4.654410e-02;AF1=1;AC1=2;DP4=0,0,8,7;MQ=50;FQ=-72	GT:PL:GQ	1/1:255,45,0:87
scaffold_1	101799	.	G	A	222	.	DP=29;VDB=3.668827e-05;AF1=1;AC1=2;DP4=0,0,21,8;MQ=50;FQ=-114	GT:PL:GQ	1/1:255,87,0:99
scaffold_1	102052	.	T	C	175	.	DP=7;VDB=1.896654e-02;AF1=1;AC1=2;DP4=0,0,5,2;MQ=50;FQ=-48	GT:PL:GQ	1/1:208,21,0:39
scaffold_1	102054	.	T	G	171	.	DP=10;VDB=2.117301e-02;AF1=1;AC1=2;DP4=0,0,5,2;MQ=50;FQ=-48	GT:PL:GQ	1/1:204,21,0:39
scaffold_1	102066	.	A	G	64	.	DP=26;VDB=6.720093e-03;RPB=3.091116e+00;AF1=0.5;AC1=1;DP4=14,6,1,4;MQ=50;FQ=67;PV4=0.12,1,1,0.00081	GT:PL:GQ	0/1:94,0,255:97
scaffold_1	102084	.	T	C	222	.	DP=40;VDB=1.212621e-03;AF1=1;AC1=2;DP4=0,0,21,19;MQ=50;FQ=-147	GT:PL:GQ	1/1:255,120,0:99
scaffold_1	102203	.	T	C	222	.	DP=46;VDB=2.829361e-01;AF1=1;AC1=2;DP4=0,0,15,29;MQ=50;FQ=-159	GT:PL:GQ	1/1:255,132,0:99
scaffold_1	102251	.	A	G	222	.	DP=48;VDB=1.904146e-01;AF1=1;AC1=2;DP4=0,0,34,14;MQ=50;FQ=-171	GT:PL:GQ	1/1:255,144,0:99
scaffold_1	102257	.	G	T	222	.	DP=46;VDB=5.797004e-03;AF1=1;AC1=2;DP4=0,0,31,14;MQ=50;FQ=-162	GT:PL:GQ	1/1:255,135,0:99
scaffold_1	102373	.	T	G	222	.	DP=57;VDB=9.544909e-05;AF1=1;AC1=2;DP4=0,0,5,40;MQ=50;FQ=-162	GT:PL:GQ	1/1:255,135,0:99
scaffold_1	102404	.	C	T	97.3	.	DP=7;VDB=1.025171e-02;AF1=1;AC1=2;DP4=0,0,0,5;MQ=50;FQ=-42	GT:PL:GQ	1/1:130,15,0:27
scaffold_1	102583	.	G	A	147	.	DP=6;VDB=7.613997e-03;AF1=1;AC1=2;DP4=0,0,5,1;MQ=50;FQ=-45	GT:PL:GQ	1/1:180,18,0:33
scaffold_1	102646	.	C	A	222	.	DP=10;VDB=5.934750e-02;AF1=1;AC1=2;DP4=0,0,7,3;MQ=50;FQ=-57	GT:PL:GQ	1/1:255,30,0:57
scaffold_1	102648	.	A	G	222	.	DP=11;VDB=8.213577e-02;AF1=1;AC1=2;DP4=0,0,7,3;MQ=50;FQ=-57	GT:PL:GQ	1/1:255,30,0:57
scaffold_1	102699	.	C	G	222	.	DP=14;VDB=1.192287e-02;AF1=1;AC1=2;DP4=0,0,3,11;MQ=50;FQ=-69	GT:PL:GQ	1/1:255,42,0:81
scaffold_1	102757	.	T	A	29.8	.	DP=2;VDB=5.960000e-02;AF1=1;AC1=2;DP4=0,0,0,2;MQ=50;FQ=-33	GT:PL:GQ	1/1:61,6,0:10
scaffold_1	102950	.	G	A	222	.	DP=78;VDB=3.635119e-01;AF1=1;AC1=2;DP4=0,0,53,25;MQ=50;FQ=-262	GT:PL:GQ	1/1:255,235,0:99
scaffold_1	102987	.	C	T	222	.	DP=68;VDB=1.989852e-01;AF1=1;AC1=2;DP4=0,0,31,32;MQ=50;FQ=-217	GT:PL:GQ	1/1:255,190,0:99
scaffold_1	103089	.	T	A	222	.	DP=18;VDB=1.788246e-01;AF1=1;AC1=2;DP4=0,0,4,14;MQ=50;FQ=-81	GT:PL:GQ	1/1:255,54,0:99
scaffold_1	103104	.	C	T	127	.	DP=5;VDB=7.583604e-02;AF1=1;AC1=2;DP4=0,0,1,4;MQ=50;FQ=-42	GT:PL:GQ	1/1:160,15,0:27
scaffold_1	112669	.	T	A	43.8	.	DP=4;VDB=7.840000e-02;AF1=1;AC1=2;DP4=0,0,2,0;MQ=50;FQ=-33	GT:PL:GQ	1/1:75,6,0:10
scaffold_1	112673	.	A	T	28	.	DP=9;VDB=4.340713e-02;RPB=5.460172e-01;AF1=0.5;AC1=1;DP4=3,0,3,0;MQ=50;FQ=31;PV4=1,0.099,1,1	GT:PL:GQ	0/1:58,0,81:61
scaffold_1	112707	.	T	G	119	.	DP=22;VDB=1.145309e-01;RPB=-1.776673e-01;AF1=0.5;AC1=1;DP4=11,1,9,0;MQ=50;FQ=122;PV4=1,0.26,1,0.44	GT:PL:GQ	0/1:149,0,204:99
scaffold_1	112769	.	C	T	222	.	DP=40;VDB=2.809538e-01;AF1=1;AC1=2;DP4=0,0,28,12;MQ=50;FQ=-147	GT:PL:GQ	1/1:255,120,0:99
scaffold_1	112828	.	C	T	222	.	DP=63;VDB=3.134646e-01;AF1=1;AC1=2;DP4=0,0,32,31;MQ=50;FQ=-217	GT:PL:GQ	1/1:255,190,0:99
scaffold_1	115856	.	A	T	83	.	DP=3;VDB=4.034274e-02;AF1=1;AC1=2;DP4=0,0,2,1;MQ=50;FQ=-36	GT:PL:GQ	1/1:115,9,0:16
scaffold_1	116000	.	T	C	222	.	DP=74;VDB=4.494488e-01;AF1=1;AC1=2;DP4=0,0,46,28;MQ=50;FQ=-250	GT:PL:GQ	1/1:255,223,0:99
scaffold_1	117894	.	T	C	222	.	DP=57;VDB=2.709735e-08;AF1=1;AC1=2;DP4=0,0,7,48;MQ=50;FQ=-193	GT:PL:GQ	1/1:255,166,0:99
scaffold_1	142712	.	A	C	43	.	DP=3;VDB=4.793648e-02;AF1=1;AC1=2;DP4=0,0,3,0;MQ=41;FQ=-36	GT:PL:GQ	1/1:75,9,0:16
scaffold_1	142740	.	A	T	129	.	DP=6;VDB=9.815652e-02;AF1=1;AC1=2;DP4=0,0,4,2;MQ=46;FQ=-45	GT:PL:GQ	1/1:162,18,0:33
scaffold_1	142811	.	A	G	162	.	DP=8;VDB=1.045045e-01;AF1=1;AC1=2;DP4=0,0,5,2;MQ=50;FQ=-48	GT:PL:GQ	1/1:195,21,0:39
scaffold_1	142820	.	A	T	140	.	DP=6;VDB=7.475904e-02;AF1=1;AC1=2;DP4=0,0,5,1;MQ=50;FQ=-45	GT:PL:GQ	1/1:173,18,0:33
scaffold_1	142956	.	T	G	222	.	DP=21;VDB=1.732801e-02;AF1=1;AC1=2;DP4=0,0,18,3;MQ=50;FQ=-90	GT:PL:GQ	1/1:255,63,0:99
scaffold_1	142957	.	C	A	222	.	DP=21;VDB=2.012492e-02;AF1=1;AC1=2;DP4=0,0,18,3;MQ=50;FQ=-90	GT:PL:GQ	1/1:255,63,0:99
scaffold_1	145051	.	C	T	222	.	DP=72;VDB=2.371824e-01;AF1=1;AC1=2;DP4=0,0,30,42;MQ=50;FQ=-244	GT:PL:GQ	1/1:255,217,0:99
scaffold_1	145232	.	A	G	222	.	DP=55;VDB=5.882394e-03;AF1=1;AC1=2;DP4=0,0,21,34;MQ=50;FQ=-193	GT:PL:GQ	1/1:255,166,0:99
scaffold_1	149300	.	G	A	155	.	DP=37;VDB=9.959158e-02;RPB=2.308451e+00;AF1=0.5;AC1=1;DP4=13,14,4,6;MQ=50;FQ=158;PV4=0.72,1,1,0.13	GT:PL:GQ	0/1:185,0,255:99
scaffold_1	149309	.	C	A	222	.	DP=32;VDB=1.995501e-02;AF1=1;AC1=2;DP4=0,0,13,19;MQ=50;FQ=-123	GT:PL:GQ	1/1:255,96,0:99
scaffold_1	149552	.	G	A	202	.	DP=8;VDB=4.981425e-02;AF1=1;AC1=2;DP4=0,0,3,5;MQ=50;FQ=-51	GT:PL:GQ	1/1:235,24,0:45
scaffold_1	149556	.	A	G	222	.	DP=10;VDB=7.245395e-02;AF1=1;AC1=2;DP4=0,0,4,6;MQ=50;FQ=-57	GT:PL:GQ	1/1:255,30,0:57
scaffold_1	150689	.	A	C	222	.	DP=11;VDB=1.282016e-01;AF1=1;AC1=2;DP4=0,0,8,3;MQ=50;FQ=-60	GT:PL:GQ	1/1:255,33,0:63
scaffold_1	150690	.	A	G	222	.	DP=11;VDB=1.256036e-01;AF1=1;AC1=2;DP4=0,0,8,3;MQ=50;FQ=-60	GT:PL:GQ	1/1:255,33,0:63
scaffold_1	150709	.	T	C	118	.	DP=23;VDB=1.215453e-02;RPB=-1.669343e+00;AF1=0.5;AC1=1;DP4=13,1,9,0;MQ=50;FQ=121;PV4=1,1,1,0.01	GT:PL:GQ	0/1:148,0,212:99
scaffold_1	150902	.	A	G	222	.	DP=67;VDB=2.443976e-01;AF1=1;AC1=2;DP4=0,0,43,24;MQ=50;FQ=-229	GT:PL:GQ	1/1:255,202,0:99
scaffold_1	150950	.	T	A	222	.	DP=69;VDB=6.628031e-02;AF1=1;AC1=2;DP4=0,0,27,40;MQ=50;FQ=-229	GT:PL:GQ	1/1:255,202,0:99
scaffold_1	151271	.	A	G	42.8	.	DP=2;VDB=4.160000e-02;AF1=1;AC1=2;DP4=0,0,1,1;MQ=50;FQ=-33	GT:PL:GQ	1/1:74,6,0:10
scaffold_1	152242	.	A	C	222	.	DP=89;VDB=4.706443e-01;AF1=1;AC1=2;DP4=0,0,42,47;MQ=50;FQ=-282	GT:PL:GQ	1/1:255,255,0:99
scaffold_1	152925	.	C	G	50.8	.	DP=2;VDB=6.880000e-02;AF1=1;AC1=2;DP4=0,0,1,1;MQ=50;FQ=-33	GT:PL:GQ	1/1:82,6,0:10
scaffold_1	152934	.	G	C	47.8	.	DP=2;VDB=6.720000e-02;AF1=1;AC1=2;DP4=0,0,1,1;MQ=50;FQ=-33	GT:PL:GQ	1/1:79,6,0:10
scaffold_1	155096	.	G	A	222	.	DP=52;VDB=3.936917e-02;AF1=1;AC1=2;DP4=0,0,28,21;MQ=47;FQ=-175	GT:PL:GQ	1/1:255,148,0:99
scaffold_1	155972	.	G	A	222	.	DP=36;VDB=2.994992e-01;AF1=1;AC1=2;DP4=0,0,16,18;MQ=50;FQ=-129	GT:PL:GQ	1/1:255,102,0:99
scaffold_1	156031	.	A	C	222	.	DP=78;VDB=4.419864e-01;AF1=1;AC1=2;DP4=0,0,45,31;MQ=50;FQ=-256	GT:PL:GQ	1/1:255,229,0:99
scaffold_1	156252	.	A	T	222	.	DP=88;VDB=9.543696e-02;AF1=1;AC1=2;DP4=0,0,52,33;MQ=50;FQ=-282	GT:PL:GQ	1/1:255,255,0:99
scaffold_1	156584	.	G	A	222	.	DP=57;VDB=3.850650e-01;AF1=1;AC1=2;DP4=0,0,25,31;MQ=50;FQ=-196	GT:PL:GQ	1/1:255,169,0:99
scaffold_1	156605	.	A	G	222	.	DP=70;VDB=4.301082e-01;AF1=1;AC1=2;DP4=0,0,37,33;MQ=50;FQ=-238	GT:PL:GQ	1/1:255,211,0:99
scaffold_1	159423	.	G	A	222	.	DP=69;VDB=2.828757e-02;AF1=1;AC1=2;DP4=0,0,24,40;MQ=50;FQ=-220	GT:PL:GQ	1/1:255,193,0:99
scaffold_1	159427	.	A	G	222	.	DP=67;VDB=7.268702e-04;AF1=1;AC1=2;DP4=0,0,17,39;MQ=50;FQ=-196	GT:PL:GQ	1/1:255,169,0:99
scaffold_1	160386	.	G	A	222	.	DP=44;VDB=3.077328e-06;AF1=1;AC1=2;DP4=0,0,18,26;MQ=50;FQ=-159	GT:PL:GQ	1/1:255,132,0:99
scaffold_1	160397	.	G	A	222	.	DP=51;VDB=3.711607e-01;AF1=1;AC1=2;DP4=0,0,21,30;MQ=50;FQ=-181	GT:PL:GQ	1/1:255,154,0:99
scaffold_1	160575	.	C	T	222	.	DP=41;VDB=3.583955e-03;AF1=1;AC1=2;DP4=0,0,22,19;MQ=50;FQ=-150	GT:PL:GQ	1/1:255,123,0:99
scaffold_1	160605	.	A	T	222	.	DP=46;VDB=2.455909e-02;AF1=1;AC1=2;DP4=0,0,30,16;MQ=50;FQ=-165	GT:PL:GQ	1/1:255,138,0:99
scaffold_1	161659	.	C	A	222	.	DP=20;VDB=3.289751e-03;AF1=1;AC1=2;DP4=0,0,4,15;MQ=50;FQ=-84	GT:PL:GQ	1/1:255,57,0:99
scaffold_1	161662	.	T	G	222	.	DP=16;VDB=1.094164e-03;AF1=1;AC1=2;DP4=0,0,2,14;MQ=50;FQ=-75	GT:PL:GQ	1/1:255,48,0:93
scaffold_1	161748	.	G	A	158	.	DP=6;VDB=4.832556e-03;AF1=1;AC1=2;DP4=0,0,2,4;MQ=50;FQ=-45	GT:PL:GQ	1/1:191,18,0:33
scaffold_1	161767	.	G	A	222	.	DP=19;VDB=1.650323e-01;AF1=1;AC1=2;DP4=0,0,9,10;MQ=50;FQ=-84	GT:PL:GQ	1/1:255,57,0:99
scaffold_1	161811	.	T	C	222	.	DP=22;VDB=1.122376e-02;AF1=1;AC1=2;DP4=0,0,12,10;MQ=50;FQ=-93	GT:PL:GQ	1/1:255,66,0:99
scaffold_1	161876	.	T	G	222	.	DP=16;VDB=8.956703e-02;AF1=1;AC1=2;DP4=0,0,4,9;MQ=50;FQ=-66	GT:PL:GQ	1/1:255,39,0:75
scaffold_1	161888	.	G	T	222	.	DP=12;VDB=1.489320e-01;AF1=1;AC1=2;DP4=0,0,5,7;MQ=50;FQ=-63	GT:PL:GQ	1/1:255,36,0:69
scaffold_1	161936	.	CAAA	CAA	76	.	INDEL;IS=4,0.800000;DP=5;VDB=4.962974e-02;AF1=1;AC1=2;DP4=0,0,1,3;MQ=50;FQ=-46.5	GT:PL:GQ	1/1:116,12,0:21
scaffold_1	161969	.	T	G	70	.	DP=3;VDB=2.309944e-02;AF1=1;AC1=2;DP4=0,0,0,3;MQ=50;FQ=-36	GT:PL:GQ	1/1:102,9,0:16
scaffold_1	162208	.	T	C	22.8	.	DP=2;VDB=3.840000e-02;AF1=1;AC1=2;DP4=0,0,1,1;MQ=50;FQ=-33	GT:PL:GQ	1/1:54,6,0:10
scaffold_1	180137	.	A	C	111	.	DP=5;VDB=7.963723e-02;AF1=1;AC1=2;DP4=0,0,5,0;MQ=50;FQ=-42	GT:PL:GQ	1/1:144,15,0:27
scaffold_1	180167	.	G	T	66	.	DP=4;VDB=2.434982e-02;AF1=1;AC1=2;DP4=0,0,3,0;MQ=50;FQ=-36	GT:PL:GQ	1/1:98,9,0:16
scaffold_1	180261	.	T	C	155	.	DP=8;VDB=1.010610e-01;RPB=-8.141118e-01;AF1=0.5336;AC1=1;DP4=1,0,3,4;MQ=50;FQ=-18.1;PV4=1,1,1,0.13	GT:PL:GQ	0/1:185,0,9:12
scaffold_1	180304	.	G	A	221	.	DP=11;VDB=1.263392e-01;AF1=1;AC1=2;DP4=0,0,3,7;MQ=50;FQ=-57	GT:PL:GQ	1/1:254,30,0:57
scaffold_1	180421	.	G	C	77	.	DP=3;VDB=6.439972e-02;AF1=1;AC1=2;DP4=0,0,1,2;MQ=50;FQ=-36	GT:PL:GQ	1/1:109,9,0:16
scaffold_1	182614	.	C	T	76	.	DP=3;VDB=4.940956e-02;AF1=1;AC1=2;DP4=0,0,2,1;MQ=50;FQ=-36	GT:PL:GQ	1/1:108,9,0:16
scaffold_1	182736	.	A	C	164	.	DP=6;VDB=2.581156e-02;AF1=1;AC1=2;DP4=0,0,3,3;MQ=50;FQ=-45	GT:PL:GQ	1/1:197,18,0:33
scaffold_1	182752	.	A	G	134	.	DP=5;VDB=2.822132e-02;AF1=1;AC1=2;DP4=0,0,2,3;MQ=50;FQ=-42	GT:PL:GQ	1/1:167,15,0:27
scaffold_1	182885	.	A	T	222	.	DP=20;VDB=5.686605e-03;AF1=1;AC1=2;DP4=0,0,13,7;MQ=50;FQ=-87	GT:PL:GQ	1/1:255,60,0:99
scaffold_1	182958	.	C	T	222	.	DP=15;VDB=8.570782e-02;AF1=1;AC1=2;DP4=0,0,7,8;MQ=50;FQ=-72	GT:PL:GQ	1/1:255,45,0:87
scaffold_1	182970	.	T	C	222	.	DP=12;VDB=2.018954e-02;AF1=1;AC1=2;DP4=0,0,6,6;MQ=50;FQ=-63	GT:PL:GQ	1/1:255,36,0:69
scaffold_1	183297	.	G	T	134	.	DP=5;VDB=5.439146e-02;AF1=1;AC1=2;DP4=0,0,2,3;MQ=50;FQ=-42	GT:PL:GQ	1/1:167,15,0:27
scaffold_1	183303	.	G	A	161	.	DP=7;VDB=1.148980e-01;AF1=1;AC1=2;DP4=0,0,3,4;MQ=50;FQ=-48	GT:PL:GQ	1/1:194,21,0:39
scaffold_1	183381	.	G	A	134	.	DP=6;VDB=1.039870e-01;AF1=1;AC1=2;DP4=0,0,1,5;MQ=50;FQ=-45	GT:PL:GQ	1/1:167,18,0:33
scaffold_1	185268	.	A	C	203	.	DP=12;VDB=5.084071e-02;AF1=1;AC1=2;DP4=0,0,10,1;MQ=50;FQ=-60	GT:PL:GQ	1/1:236,33,0:63
scaffold_1	187241	.	A	G	41.8	.	DP=2;VDB=7.680000e-02;AF1=1;AC1=2;DP4=0,0,1,1;MQ=50;FQ=-33	GT:PL:GQ	1/1:73,6,0:10
scaffold_1	187637	.	A	T	42.8	.	DP=2;VDB=5.600000e-02;AF1=1;AC1=2;DP4=0,0,1,1;MQ=50;FQ=-33	GT:PL:GQ	1/1:74,6,0:10
scaffold_1	187662	.	C	T	43.8	.	DP=2;VDB=3.040000e-02;AF1=1;AC1=2;DP4=0,0,1,1;MQ=50;FQ=-33	GT:PL:GQ	1/1:75,6,0:10
scaffold_1	187719	.	G	A	32.8	.	DP=2;VDB=7.840000e-02;AF1=1;AC1=2;DP4=0,0,0,2;MQ=50;FQ=-33	GT:PL:GQ	1/1:64,6,0:10
scaffold_1	189057	.	C	T	44.8	.	DP=3;VDB=7.840000e-02;AF1=1;AC1=2;DP4=0,0,1,1;MQ=50;FQ=-33	GT:PL:GQ	1/1:76,6,0:10
scaffold_1	189121	.	A	G	75	.	DP=3;VDB=4.187638e-02;AF1=1;AC1=2;DP4=0,0,2,1;MQ=50;FQ=-36	GT:PL:GQ	1/1:107,9,0:16
scaffold_1	190016	.	T	A	70	.	DP=3;VDB=2.982819e-02;AF1=1;AC1=2;DP4=0,0,2,1;MQ=50;FQ=-36	GT:PL:GQ	1/1:102,9,0:16
scaffold_1	190035	.	A	G	40.8	.	DP=2;VDB=6.240000e-02;AF1=1;AC1=2;DP4=0,0,1,1;MQ=50;FQ=-33	GT:PL:GQ	1/1:72,6,0:10
scaffold_1	190437	.	C	T	222	.	DP=73;VDB=2.253064e-09;AF1=1;AC1=2;DP4=0,0,43,24;MQ=50;FQ=-229	GT:PL:GQ	1/1:255,202,0:99
scaffold_1	190455	.	G	A	222	.	DP=96;VDB=5.991342e-02;AF1=1;AC1=2;DP4=0,0,51,43;MQ=50;FQ=-282	GT:PL:GQ	1/1:255,255,0:99
scaffold_1	192667	.	G	T	42.8	.	DP=2;VDB=3.360000e-02;AF1=1;AC1=2;DP4=0,0,1,1;MQ=50;FQ=-33	GT:PL:GQ	1/1:74,6,0:10
scaffold_1	198793	.	T	A	222	.	DP=99;VDB=4.552412e-01;AF1=1;AC1=2;DP4=0,0,29,67;MQ=50;FQ=-282	GT:PL:GQ	1/1:255,255,0:99
scaffold_1	198833	.	GAAA	GA	214	.	INDEL;IS=8,0.470588;DP=17;VDB=2.366450e-02;AF1=1;AC1=2;DP4=0,0,3,5;MQ=50;FQ=-58.5	GT:PL:GQ	1/1:255,24,0:45
scaffold_1	198901	.	T	G	222	.	DP=63;VDB=4.275497e-16;AF1=1;AC1=2;DP4=0,0,21,42;MQ=50;FQ=-217	GT:PL:GQ	1/1:255,190,0:99
scaffold_1	198945	.	A	G	222	.	DP=43;VDB=9.050752e-06;AF1=1;AC1=2;DP4=0,0,13,29;MQ=50;FQ=-153	GT:PL:GQ	1/1:255,126,0:99
scaffold_1	198977	.	T	A	106	.	DP=4;VDB=4.180237e-02;AF1=1;AC1=2;DP4=0,0,1,3;MQ=50;FQ=-39	GT:PL:GQ	1/1:138,12,0:21
scaffold_1	200273	.	C	T	36.8	.	DP=2;VDB=4.320000e-02;AF1=1;AC1=2;DP4=0,0,1,1;MQ=50;FQ=-33	GT:PL:GQ	1/1:68,6,0:10
scaffold_1	209896	.	C	T	105	.	DP=4;VDB=6.845168e-02;AF1=1;AC1=2;DP4=0,0,3,1;MQ=50;FQ=-39	GT:PL:GQ	1/1:137,12,0:21
scaffold_1	209963	.	T	C	107	.	DP=4;VDB=8.259182e-02;AF1=1;AC1=2;DP4=0,0,2,2;MQ=50;FQ=-39	GT:PL:GQ	1/1:139,12,0:21
scaffold_1	211143	.	T	A	58	.	DP=3;VDB=4.183346e-02;AF1=1;AC1=2;DP4=0,0,1,2;MQ=50;FQ=-36	GT:PL:GQ	1/1:90,9,0:16
scaffold_1	211504	.	G	A	39.8	.	DP=2;VDB=6.880000e-02;AF1=1;AC1=2;DP4=0,0,1,1;MQ=50;FQ=-33	GT:PL:GQ	1/1:71,6,0:10
scaffold_1	211570	.	G	A	34	.	DP=3;VDB=7.680000e-02;RPB=-8.745357e-01;AF1=0.5002;AC1=1;DP4=0,1,1,1;MQ=50;FQ=6.2;PV4=1,0.17,1,1	GT:PL:GQ	0/1:64,0,32:35
scaffold_1	211604	.	T	C	38.8	.	DP=2;VDB=7.680000e-02;AF1=1;AC1=2;DP4=0,0,1,1;MQ=50;FQ=-33	GT:PL:GQ	1/1:70,6,0:10
scaffold_1	212301	.	A	G	62	.	DP=3;VDB=6.508500e-02;AF1=1;AC1=2;DP4=0,0,2,1;MQ=50;FQ=-36	GT:PL:GQ	1/1:94,9,0:16
scaffold_1	212363	.	G	A	78	.	DP=4;VDB=5.495170e-02;AF1=1;AC1=2;DP4=0,0,2,1;MQ=50;FQ=-36	GT:PL:GQ	1/1:110,9,0:16
scaffold_1	215354	.	T	C	42.8	.	DP=2;VDB=4.800000e-02;AF1=1;AC1=2;DP4=0,0,1,1;MQ=50;FQ=-33	GT:PL:GQ	1/1:74,6,0:10
scaffold_1	215769	.	G	A	81	.	DP=3;VDB=6.619718e-02;AF1=1;AC1=2;DP4=0,0,2,1;MQ=50;FQ=-36	GT:PL:GQ	1/1:113,9,0:16
scaffold_1	215878	.	CTTT	CTT	74	.	INDEL;IS=4,1.000000;DP=4;VDB=7.863512e-02;AF1=1;AC1=2;DP4=0,0,1,3;MQ=50;FQ=-46.5	GT:PL:GQ	1/1:114,12,0:21
scaffold_1	215980	.	A	C	61	.	DP=4;VDB=4.493050e-02;RPB=-8.435450e-01;AF1=0.5003;AC1=1;DP4=1,0,3,0;MQ=50;FQ=4.13;PV4=1,0.33,1,0.33	GT:PL:GQ	0/1:91,0,29:32
scaffold_1	216090	.	A	G	158	.	DP=7;VDB=6.833622e-02;AF1=1;AC1=2;DP4=0,0,4,3;MQ=50;FQ=-48	GT:PL:GQ	1/1:191,21,0:39
scaffold_1	216160	.	C	T	92.5	.	DP=4;VDB=3.086163e-02;AF1=1;AC1=2;DP4=0,0,0,4;MQ=50;FQ=-39	GT:PL:GQ	1/1:125,12,0:21
scaffold_1	224893	.	A	T	222	.	DP=52;VDB=1.132536e-05;AF1=1;AC1=2;DP4=0,0,22,3;MQ=50;FQ=-102	GT:PL:GQ	1/1:255,75,0:99
scaffold_1	225092	.	G	T	222	.	DP=23;VDB=1.586945e-04;AF1=1;AC1=2;DP4=0,0,5,10;MQ=50;FQ=-72	GT:PL:GQ	1/1:255,45,0:87
scaffold_1	225093	.	G	T	222	.	DP=22;VDB=1.169840e-04;AF1=1;AC1=2;DP4=0,0,5,10;MQ=50;FQ=-72	GT:PL:GQ	1/1:255,45,0:87
scaffold_1	225107	.	C	T	222	.	DP=27;VDB=1.320236e-08;AF1=1;AC1=2;DP4=0,0,9,18;MQ=50;FQ=-108	GT:PL:GQ	1/1:255,81,0:99
scaffold_1	227760	.	TAAA	TAA	26.2	.	INDEL;IS=2,0.012903;DP=2;VDB=7.680000e-02;AF1=1;AC1=2;DP4=0,0,1,1;MQ=50;FQ=-40.5	GT:PL:GQ	1/1:65,6,0:10
scaffold_1	227773	.	T	G	46.8	.	DP=2;VDB=7.680000e-02;AF1=1;AC1=2;DP4=0,0,1,1;MQ=50;FQ=-33	GT:PL:GQ	1/1:78,6,0:10
scaffold_1	229083	.	G	A	222	.	DP=96;VDB=2.604442e-04;AF1=1;AC1=2;DP4=0,0,33,62;MQ=50;FQ=-282	GT:PL:GQ	1/1:255,255,0:99
scaffold_1	229878	.	T	A	225	.	DP=88;VDB=7.155708e-02;RPB=8.040583e-01;AF1=0.5;AC1=1;DP4=26,33,8,20;MQ=50;FQ=225;PV4=0.24,1,1,1	GT:PL:GQ	0/1:255,0,255:99
scaffold_1	229967	.	T	G	222	.	DP=13;VDB=1.516665e-01;AF1=1;AC1=2;DP4=0,0,2,10;MQ=50;FQ=-63	GT:PL:GQ	1/1:255,36,0:69
scaffold_1	230001	.	G	A	211	.	DP=10;VDB=9.442994e-02;AF1=1;AC1=2;DP4=0,0,2,8;MQ=50;FQ=-57	GT:PL:GQ	1/1:244,30,0:57
scaffold_1	230035	.	TAAAA	TAAA	31.4	.	INDEL;IS=3,0.034091;DP=3;VDB=3.728401e-02;AF1=1;AC1=2;DP4=0,0,1,2;MQ=50;FQ=-43.5	GT:PL:GQ	1/1:71,9,0:16
scaffold_1	232670	.	C	A	222	.	DP=33;VDB=1.619940e-02;AF1=1;AC1=2;DP4=0,0,12,21;MQ=50;FQ=-126	GT:PL:GQ	1/1:255,99,0:99
scaffold_1	232709	.	A	C	225	.	DP=28;VDB=1.724107e-01;RPB=-3.823424e+00;AF1=0.5;AC1=1;DP4=2,11,8,7;MQ=50;FQ=194;PV4=0.055,0.2,1,1	GT:PL:GQ	0/1:255,0,221:99
scaffold_1	232718	.	A	G	222	.	DP=28;VDB=2.620598e-01;AF1=1;AC1=2;DP4=0,0,9,17;MQ=50;FQ=-105	GT:PL:GQ	1/1:255,78,0:99
scaffold_1	232792	.	C	T	222	.	DP=14;VDB=1.614640e-01;AF1=1;AC1=2;DP4=0,0,3,11;MQ=50;FQ=-69	GT:PL:GQ	1/1:255,42,0:81
scaffold_1	232812	.	C	A	177	.	DP=7;VDB=1.050387e-01;AF1=1;AC1=2;DP4=0,0,2,5;MQ=50;FQ=-48	GT:PL:GQ	1/1:210,21,0:39
scaffold_1	232854	.	T	C	43.8	.	DP=2;VDB=6.880000e-02;AF1=1;AC1=2;DP4=0,0,0,2;MQ=50;FQ=-33	GT:PL:GQ	1/1:75,6,0:10
scaffold_1	232859	.	C	T	43.8	.	DP=2;VDB=6.720000e-02;AF1=1;AC1=2;DP4=0,0,0,2;MQ=50;FQ=-33	GT:PL:GQ	1/1:75,6,0:10
scaffold_1	233576	.	A	T	152	.	DP=6;VDB=7.833507e-02;AF1=1;AC1=2;DP4=0,0,2,4;MQ=50;FQ=-45	GT:PL:GQ	1/1:185,18,0:33
scaffold_1	233587	.	A	T	151	.	DP=6;VDB=3.564564e-02;AF1=1;AC1=2;DP4=0,0,2,4;MQ=50;FQ=-45	GT:PL:GQ	1/1:184,18,0:33
scaffold_1	234128	.	G	T	96.3	.	DP=5;VDB=2.670848e-02;AF1=1;AC1=2;DP4=0,0,5,0;MQ=50;FQ=-42	GT:PL:GQ	1/1:129,15,0:27
scaffold_1	234229	.	G	A	137	.	DP=8;VDB=1.222478e-01;AF1=1;AC1=2;DP4=0,0,1,7;MQ=50;FQ=-51	GT:PL:GQ	1/1:170,24,0:45
scaffold_1	234282	.	G	A	73	.	DP=5;VDB=6.086650e-02;AF1=1;AC1=2;DP4=0,0,1,2;MQ=50;FQ=-36	GT:PL:GQ	1/1:105,9,0:16
scaffold_1	234318	.	C	A	94.5	.	DP=5;VDB=7.064840e-02;AF1=1;AC1=2;DP4=0,0,3,1;MQ=50;FQ=-39	GT:PL:GQ	1/1:127,12,0:21
scaffold_1	234330	.	C	T	205	.	DP=9;VDB=4.289230e-02;AF1=1;AC1=2;DP4=0,0,7,2;MQ=50;FQ=-54	GT:PL:GQ	1/1:238,27,0:51
scaffold_1	234450	.	C	T	76	.	DP=14;VDB=8.228250e-02;RPB=6.363961e-01;AF1=0.5;AC1=1;DP4=8,2,1,3;MQ=50;FQ=79;PV4=0.095,1,1,1	GT:PL:GQ	0/1:106,0,219:99
scaffold_1	234477	.	C	A	71	.	DP=14;VDB=2.863384e-02;RPB=-4.949747e-01;AF1=0.5;AC1=1;DP4=6,4,2,2;MQ=50;FQ=74;PV4=1,1,1,0.28	GT:PL:GQ	0/1:101,0,225:99
scaffold_1	234521	.	A	T	222	.	DP=16;VDB=4.444607e-02;AF1=1;AC1=2;DP4=0,0,10,6;MQ=50;FQ=-75	GT:PL:GQ	1/1:255,48,0:93
scaffold_1	234594	.	C	T	222	.	DP=13;VDB=7.102205e-02;AF1=1;AC1=2;DP4=0,0,3,9;MQ=50;FQ=-63	GT:PL:GQ	1/1:255,36,0:69
scaffold_1	234598	.	C	A	222	.	DP=12;VDB=4.641001e-02;AF1=1;AC1=2;DP4=0,0,3,9;MQ=50;FQ=-63	GT:PL:GQ	1/1:255,36,0:69
scaffold_1	234681	.	C	T	67	.	DP=11;VDB=3.317223e-02;RPB=2.056910e+00;AF1=0.5;AC1=1;DP4=3,4,0,4;MQ=50;FQ=70;PV4=0.24,1,1,0.049	GT:PL:GQ	0/1:97,0,187:99
scaffold_1	234716	.	C	T	82	.	DP=3;VDB=4.936864e-02;AF1=1;AC1=2;DP4=0,0,1,2;MQ=50;FQ=-36	GT:PL:GQ	1/1:114,9,0:16
scaffold_1	234723	.	A	C	156	.	DP=6;VDB=1.009663e-01;AF1=1;AC1=2;DP4=0,0,3,3;MQ=50;FQ=-45	GT:PL:GQ	1/1:189,18,0:33
scaffold_1	234761	.	A	G	217	.	DP=10;VDB=1.327113e-01;AF1=1;AC1=2;DP4=0,0,7,3;MQ=50;FQ=-57	GT:PL:GQ	1/1:250,30,0:57
scaffold_1	234835	.	A	G	222	.	DP=15;VDB=1.567252e-01;AF1=1;AC1=2;DP4=0,0,10,5;MQ=50;FQ=-72	GT:PL:GQ	1/1:255,45,0:87
scaffold_1	234971	.	A	G	222	.	DP=18;VDB=2.234009e-02;AF1=1;AC1=2;DP4=0,0,12,6;MQ=50;FQ=-81	GT:PL:GQ	1/1:255,54,0:99
scaffold_1	235035	.	C	T	222	.	DP=15;VDB=1.342214e-01;AF1=1;AC1=2;DP4=0,0,3,12;MQ=50;FQ=-72	GT:PL:GQ	1/1:255,45,0:87
scaffold_1	235180	.	C	T	222	.	DP=13;VDB=1.518427e-01;AF1=1;AC1=2;DP4=0,0,8,5;MQ=50;FQ=-66	GT:PL:GQ	1/1:255,39,0:75
scaffold_1	235203	.	A	C	211	.	DP=10;VDB=1.088600e-01;AF1=1;AC1=2;DP4=0,0,6,3;MQ=50;FQ=-54	GT:PL:GQ	1/1:244,27,0:51
scaffold_1	235228	.	C	A	222	.	DP=14;VDB=1.484311e-01;AF1=1;AC1=2;DP4=0,0,7,6;MQ=50;FQ=-66	GT:PL:GQ	1/1:255,39,0:75
scaffold_1	235316	.	A	G	173	.	DP=24;VDB=1.201966e-01;RPB=-8.347987e-01;AF1=0.5;AC1=1;DP4=9,6,4,5;MQ=50;FQ=176;PV4=0.68,0.02,1,0.021	GT:PL:GQ	0/1:203,0,255:99
scaffold_1	235413	.	T	G	222	.	DP=29;VDB=7.817038e-03;AF1=1;AC1=2;DP4=0,0,12,17;MQ=50;FQ=-114	GT:PL:GQ	1/1:255,87,0:99
scaffold_1	235519	.	C	T	222	.	DP=29;VDB=6.627762e-04;AF1=1;AC1=2;DP4=0,0,17,12;MQ=50;FQ=-114	GT:PL:GQ	1/1:255,87,0:99
scaffold_1	235707	.	G	A	222	.	DP=23;VDB=1.335168e-01;AF1=1;AC1=2;DP4=0,0,6,15;MQ=50;FQ=-90	GT:PL:GQ	1/1:255,63,0:99
scaffold_1	235851	.	T	C	222	.	DP=23;VDB=1.301606e-01;AF1=1;AC1=2;DP4=0,0,12,10;MQ=50;FQ=-93	GT:PL:GQ	1/1:255,66,0:99
scaffold_1	235885	.	C	A	222	.	DP=19;VDB=6.588874e-02;AF1=1;AC1=2;DP4=0,0,10,8;MQ=50;FQ=-81	GT:PL:GQ	1/1:255,54,0:99
scaffold_1	235981	.	T	C	222	.	DP=22;VDB=2.019028e-01;AF1=1;AC1=2;DP4=0,0,6,16;MQ=50;FQ=-93	GT:PL:GQ	1/1:255,66,0:99
scaffold_1	236122	.	C	T	222	.	DP=10;VDB=1.263391e-01;AF1=1;AC1=2;DP4=0,0,7,3;MQ=50;FQ=-57	GT:PL:GQ	1/1:255,30,0:57
scaffold_1	236133	.	T	C	210	.	DP=14;VDB=1.286439e-01;AF1=1;AC1=2;DP4=0,0,10,2;MQ=50;FQ=-63	GT:PL:GQ	1/1:243,36,0:69
scaffold_1	236145	.	G	T	115	.	DP=16;VDB=1.792054e-02;RPB=-2.180246e+00;AF1=0.5;AC1=1;DP4=8,1,5,1;MQ=50;FQ=118;PV4=1,1,1,0.035	GT:PL:GQ	0/1:145,0,183:99
scaffold_1	249616	.	T	C	33.8	.	DP=2;VDB=5.280000e-02;AF1=1;AC1=2;DP4=0,0,2,0;MQ=50;FQ=-33	GT:PL:GQ	1/1:65,6,0:10
scaffold_1	249663	.	T	A	37.8	.	DP=2;VDB=5.120000e-02;AF1=1;AC1=2;DP4=0,0,2,0;MQ=50;FQ=-33	GT:PL:GQ	1/1:69,6,0:10
scaffold_1	249711	.	ACCCCC	ACCCCCC	82.5	.	INDEL;IS=7,0.777778;DP=9;VDB=8.246313e-02;AF1=1;AC1=2;DP4=0,0,6,3;MQ=50;FQ=-61.5	GT:PL:GQ	1/1:123,27,0:51
scaffold_1	249764	.	T	C	222	.	DP=42;VDB=1.662143e-01;AF1=1;AC1=2;DP4=0,0,25,16;MQ=50;FQ=-150	GT:PL:GQ	1/1:255,123,0:99
scaffold_1	249803	.	C	T	222	.	DP=37;VDB=2.699296e-01;AF1=1;AC1=2;DP4=0,0,21,15;MQ=50;FQ=-135	GT:PL:GQ	1/1:255,108,0:99
scaffold_1	251170	.	A	T	126	.	DP=23;VDB=7.341164e-02;RPB=5.486726e-01;AF1=0.5;AC1=1;DP4=2,13,5,3;MQ=49;FQ=129;PV4=0.026,1,0.088,1	GT:PL:GQ	0/1:156,0,230:99
scaffold_1	251293	.	T	C	222	.	DP=21;VDB=2.011526e-01;AF1=1;AC1=2;DP4=0,0,8,13;MQ=49;FQ=-90	GT:PL:GQ	1/1:255,63,0:99
scaffold_1	251355	.	G	T	222	.	DP=14;VDB=1.351832e-01;AF1=1;AC1=2;DP4=0,0,4,8;MQ=50;FQ=-63	GT:PL:GQ	1/1:255,36,0:69
scaffold_1	251363	.	A	G	73	.	DP=12;VDB=4.308876e-02;RPB=4.246039e-01;AF1=0.5;AC1=1;DP4=4,4,1,3;MQ=48;FQ=76;PV4=0.58,0.47,1,1	GT:PL:GQ	0/1:103,0,185:99
scaffold_1	251455	.	C	T	60.3	.	DP=6;VDB=3.261540e-02;AF1=1;AC1=2;DP4=0,0,2,3;MQ=39;FQ=-42	GT:PL:GQ	1/1:93,15,0:27
scaffold_1	251458	.	C	T	66.3	.	DP=5;VDB=1.730620e-02;AF1=1;AC1=2;DP4=0,0,2,3;MQ=39;FQ=-42	GT:PL:GQ	1/1:99,15,0:27
scaffold_1	251836	.	T	C	222	.	DP=31;VDB=1.968504e-01;AF1=1;AC1=2;DP4=0,0,28,3;MQ=50;FQ=-120	GT:PL:GQ	1/1:255,93,0:99
scaffold_1	252011	.	C	T	222	.	DP=30;VDB=2.521984e-01;AF1=1;AC1=2;DP4=0,0,5,25;MQ=50;FQ=-117	GT:PL:GQ	1/1:255,90,0:99
scaffold_1	252029	.	T	C	222	.	DP=28;VDB=2.280524e-01;AF1=1;AC1=2;DP4=0,0,6,22;MQ=50;FQ=-111	GT:PL:GQ	1/1:255,84,0:99
scaffold_1	252194	.	G	C	222	.	DP=15;VDB=1.526168e-01;AF1=1;AC1=2;DP4=0,0,6,8;MQ=50;FQ=-69	GT:PL:GQ	1/1:255,42,0:81
scaffold_1	252233	.	G	C	222	.	DP=24;VDB=1.751800e-01;AF1=1;AC1=2;DP4=0,0,14,8;MQ=50;FQ=-93	GT:PL:GQ	1/1:255,66,0:99
scaffold_1	252264	.	C	T	222	.	DP=27;VDB=2.184741e-01;AF1=1;AC1=2;DP4=0,0,15,12;MQ=50;FQ=-108	GT:PL:GQ	1/1:255,81,0:99
scaffold_1	252348	.	A	G	225	.	DP=38;VDB=6.359237e-02;RPB=-7.391405e-02;AF1=0.5;AC1=1;DP4=8,14,10,6;MQ=50;FQ=225;PV4=0.19,1,1,0.48	GT:PL:GQ	0/1:255,0,255:99
scaffold_1	253472	.	C	G	222	.	DP=19;VDB=1.874551e-01;AF1=1;AC1=2;DP4=0,0,9,9;MQ=50;FQ=-81	GT:PL:GQ	1/1:255,54,0:99
scaffold_1	253744	.	A	T	222	.	DP=35;VDB=1.174331e-01;AF1=1;AC1=2;DP4=0,0,12,20;MQ=50;FQ=-123	GT:PL:GQ	1/1:255,96,0:99
scaffold_1	253824	.	G	A	222	.	DP=35;VDB=1.229999e-02;AF1=1;AC1=2;DP4=0,0,18,14;MQ=50;FQ=-123	GT:PL:GQ	1/1:255,96,0:99
scaffold_1	253889	.	C	T	222	.	DP=53;VDB=1.841411e-02;AF1=1;AC1=2;DP4=0,0,33,19;MQ=50;FQ=-184	GT:PL:GQ	1/1:255,157,0:99
scaffold_1	253976	.	T	G	222	.	DP=56;VDB=5.257618e-02;AF1=1;AC1=2;DP4=0,0,20,34;MQ=50;FQ=-190	GT:PL:GQ	1/1:255,163,0:99
scaffold_1	254544	.	C	T	222	.	DP=70;VDB=4.094126e-01;AF1=1;AC1=2;DP4=0,0,40,29;MQ=50;FQ=-235	GT:PL:GQ	1/1:255,208,0:99
scaffold_1	254571	.	T	C	222	.	DP=65;VDB=3.411237e-01;AF1=1;AC1=2;DP4=0,0,41,24;MQ=50;FQ=-223	GT:PL:GQ	1/1:255,196,0:99
scaffold_1	254673	.	T	C	225	.	DP=35;VDB=1.831230e-01;RPB=-5.115762e-01;AF1=0.5;AC1=1;DP4=6,12,4,13;MQ=50;FQ=225;PV4=0.71,0.084,1,1	GT:PL:GQ	0/1:255,0,255:99
scaffold_1	256090	.	G	A	222	.	DP=27;VDB=2.626561e-01;AF1=1;AC1=2;DP4=0,0,10,17;MQ=50;FQ=-108	GT:PL:GQ	1/1:255,81,0:99
scaffold_1	256281	.	T	C	154	.	DP=23;VDB=9.832658e-02;RPB=7.423218e-01;AF1=0.5;AC1=1;DP4=5,10,5,3;MQ=50;FQ=157;PV4=0.22,0.39,1,1	GT:PL:GQ	0/1:184,0,255:99
scaffold_1	256368	.	A	G	222	.	DP=26;VDB=2.337590e-01;AF1=1;AC1=2;DP4=0,0,7,18;MQ=50;FQ=-102	GT:PL:GQ	1/1:255,75,0:99
scaffold_1	256371	.	T	C	222	.	DP=26;VDB=2.528731e-01;AF1=1;AC1=2;DP4=0,0,7,18;MQ=50;FQ=-102	GT:PL:GQ	1/1:255,75,0:99
scaffold_1	256546	.	T	A	38.8	.	DP=3;VDB=5.280000e-02;AF1=1;AC1=2;DP4=0,0,0,2;MQ=50;FQ=-33	GT:PL:GQ	1/1:70,6,0:10
scaffold_1	256617	.	GC	GCC	41.2	.	INDEL;IS=2,1.000000;DP=2;VDB=4.960000e-02;AF1=1;AC1=2;DP4=0,0,1,1;MQ=50;FQ=-40.5	GT:PL:GQ	1/1:80,6,0:10
scaffold_1	259140	.	T	C	29.8	.	DP=2;VDB=7.840000e-02;AF1=1;AC1=2;DP4=0,0,1,1;MQ=50;FQ=-33	GT:PL:GQ	1/1:61,6,0:10
scaffold_1	259716	.	C	G	46.8	.	DP=2;VDB=6.240000e-02;AF1=1;AC1=2;DP4=0,0,1,1;MQ=50;FQ=-33	GT:PL:GQ	1/1:78,6,0:10
scaffold_1	260039	.	G	T	214	.	DP=9;VDB=2.073810e-02;AF1=1;AC1=2;DP4=0,0,5,4;MQ=50;FQ=-54	GT:PL:GQ	1/1:247,27,0:51
scaffold_1	260150	.	A	C	32.8	.	DP=2;VDB=7.840000e-02;AF1=1;AC1=2;DP4=0,0,2,0;MQ=50;FQ=-33	GT:PL:GQ	1/1:64,6,0:10
scaffold_1	261765	.	G	T	215	.	DP=98;VDB=7.674697e-20;AF1=1;AC1=2;DP4=0,0,0,68;MQ=50;FQ=-232	GT:PL:GQ	1/1:248,205,0:99
scaffold_1	261775	.	A	G	77	.	DP=6;VDB=6.733668e-02;RPB=-1.427508e+00;AF1=0.5;AC1=1;DP4=0,2,0,4;MQ=50;FQ=18.1;PV4=1,1,1,1	GT:PL:GQ	0/1:107,0,45:48
scaffold_1	289077	.	C	A	189	.	DP=23;VDB=3.611521e-08;AF1=1;AC1=2;DP4=0,0,23,0;MQ=50;FQ=-96	GT:PL:GQ	1/1:222,69,0:99
scaffold_1	289137	.	T	G	179	.	DP=25;VDB=7.243232e-10;AF1=1;AC1=2;DP4=0,0,23,1;MQ=50;FQ=-99	GT:PL:GQ	1/1:212,72,0:99
scaffold_1	289157	.	C	T	40.8	.	DP=2;VDB=7.680000e-02;AF1=1;AC1=2;DP4=0,0,1,1;MQ=50;FQ=-33	GT:PL:GQ	1/1:72,6,0:10
scaffold_1	289172	.	T	C	222	.	DP=28;VDB=5.960753e-08;AF1=1;AC1=2;DP4=0,0,15,9;MQ=50;FQ=-99	GT:PL:GQ	1/1:255,72,0:99
scaffold_1	289191	.	G	A	222	.	DP=73;VDB=7.349553e-06;AF1=1;AC1=2;DP4=0,0,50,18;MQ=50;FQ=-232	GT:PL:GQ	1/1:255,205,0:99
scaffold_1	289610	.	C	A	43.8	.	DP=2;VDB=5.960000e-02;AF1=1;AC1=2;DP4=0,0,2,0;MQ=50;FQ=-33	GT:PL:GQ	1/1:75,6,0:10
scaffold_1	289706	.	G	A	222	.	DP=11;VDB=1.051718e-01;AF1=1;AC1=2;DP4=0,0,6,4;MQ=50;FQ=-57	GT:PL:GQ	1/1:255,30,0:57
scaffold_1	289714	.	T	C	162	.	DP=8;VDB=8.718219e-02;AF1=1;AC1=2;DP4=0,0,5,2;MQ=50;FQ=-48	GT:PL:GQ	1/1:195,21,0:39
scaffold_1	291710	.	T	A	38.8	.	DP=2;VDB=7.200000e-02;AF1=1;AC1=2;DP4=0,0,1,1;MQ=50;FQ=-33	GT:PL:GQ	1/1:70,6,0:10
scaffold_1	293188	.	T	G	222	.	DP=10;VDB=3.359409e-02;AF1=1;AC1=2;DP4=0,0,3,7;MQ=50;FQ=-57	GT:PL:GQ	1/1:255,30,0:57
scaffold_1	293199	.	T	C	108	.	DP=4;VDB=8.330040e-02;AF1=1;AC1=2;DP4=0,0,1,3;MQ=50;FQ=-39	GT:PL:GQ	1/1:140,12,0:21
scaffold_1	294877	.	T	C	41.8	.	DP=2;VDB=7.040000e-02;AF1=1;AC1=2;DP4=0,0,1,1;MQ=50;FQ=-33	GT:PL:GQ	1/1:73,6,0:10
scaffold_1	294879	.	T	A	25.8	.	DP=2;VDB=7.680000e-02;AF1=1;AC1=2;DP4=0,0,1,1;MQ=50;FQ=-33	GT:PL:GQ	1/1:57,6,0:10
scaffold_1	298101	.	A	G	222	.	DP=81;VDB=1.672044e-05;RPB=1.582935e+00;AF1=1;AC1=2;DP4=0,1,9,13;MQ=50;FQ=-55;PV4=1,0.18,1,0.15	GT:PL:GQ	1/1:255,28,0:53
scaffold_1	298259	.	A	G	190	.	DP=8;VDB=1.863976e-03;AF1=1;AC1=2;DP4=0,0,3,5;MQ=50;FQ=-51	GT:PL:GQ	1/1:223,24,0:45
scaffold_1	298287	.	G	T	222	.	DP=68;VDB=1.313078e-06;AF1=1;AC1=2;DP4=0,0,35,27;MQ=50;FQ=-214	GT:PL:GQ	1/1:255,187,0:99
scaffold_1	298297	.	T	A	225	.	DP=76;VDB=2.090042e-03;RPB=3.013770e-01;AF1=0.5;AC1=1;DP4=19,18,18,21;MQ=50;FQ=225;PV4=0.82,0.047,1,1	GT:PL:GQ	0/1:255,0,255:99
scaffold_1	298392	.	C	G	222	.	DP=34;VDB=3.584707e-07;AF1=1;AC1=2;DP4=0,0,7,26;MQ=50;FQ=-126	GT:PL:GQ	1/1:255,99,0:99
scaffold_1	298398	.	A	T	222	.	DP=23;VDB=7.707929e-08;AF1=1;AC1=2;DP4=0,0,3,17;MQ=50;FQ=-87	GT:PL:GQ	1/1:255,60,0:99
scaffold_1	298433	.	T	A	221	.	DP=9;VDB=5.300858e-04;AF1=1;AC1=2;DP4=0,0,4,5;MQ=50;FQ=-54	GT:PL:GQ	1/1:254,27,0:51
scaffold_1	298443	.	T	A	222	.	DP=9;VDB=5.300858e-04;AF1=1;AC1=2;DP4=0,0,4,5;MQ=50;FQ=-54	GT:PL:GQ	1/1:255,27,0:51
scaffold_1	298584	.	A	G	222	.	DP=20;VDB=1.844887e-03;AF1=1;AC1=2;DP4=0,0,7,13;MQ=50;FQ=-87	GT:PL:GQ	1/1:255,60,0:99
scaffold_1	299824	.	A	G	78	.	DP=3;VDB=6.510297e-02;AF1=1;AC1=2;DP4=0,0,1,2;MQ=50;FQ=-36	GT:PL:GQ	1/1:110,9,0:16
scaffold_1	299869	.	T	C	79	.	DP=4;VDB=6.621023e-02;AF1=1;AC1=2;DP4=0,0,2,1;MQ=50;FQ=-36	GT:PL:GQ	1/1:111,9,0:16
scaffold_1	299934	.	T	C	157	.	DP=6;VDB=9.696014e-02;AF1=1;AC1=2;DP4=0,0,3,3;MQ=50;FQ=-45	GT:PL:GQ	1/1:190,18,0:33
scaffold_1	303360	.	C	A	40.8	.	DP=2;VDB=5.960000e-02;AF1=1;AC1=2;DP4=0,0,2,0;MQ=50;FQ=-33	GT:PL:GQ	1/1:72,6,0:10
scaffold_1	303494	.	G	A	222	.	DP=18;VDB=7.996434e-02;AF1=1;AC1=2;DP4=0,0,12,6;MQ=50;FQ=-81	GT:PL:GQ	1/1:255,54,0:99
scaffold_1	303533	.	GT	GTT	41.2	.	INDEL;IS=2,1.000000;DP=2;VDB=5.960000e-02;AF1=1;AC1=2;DP4=0,0,1,1;MQ=50;FQ=-40.5	GT:PL:GQ	1/1:80,6,0:10
scaffold_1	303561	.	G	A	222	.	DP=33;VDB=6.706443e-02;AF1=1;AC1=2;DP4=0,0,13,7;MQ=50;FQ=-87	GT:PL:GQ	1/1:255,60,0:99
scaffold_1	303659	.	A	G	92	.	DP=10;VDB=6.040836e-04;RPB=-1.958374e+00;AF1=0.5;AC1=1;DP4=2,0,8,0;MQ=50;FQ=14.2;PV4=1,0.038,1,0.028	GT:PL:GQ	0/1:122,0,41:44
scaffold_1	303664	.	TC	TCC	149	.	INDEL;IS=10,0.909091;DP=11;VDB=3.034881e-04;AF1=1;AC1=2;DP4=0,0,10,0;MQ=50;FQ=-64.5	GT:PL:GQ	1/1:190,30,0:57
scaffold_1	303829	.	T	C	222	.	DP=98;VDB=4.253052e-01;AF1=1;AC1=2;DP4=0,0,38,60;MQ=50;FQ=-282	GT:PL:GQ	1/1:255,255,0:99
scaffold_1	303895	.	G	A	222	.	DP=66;VDB=1.930565e-04;AF1=1;AC1=2;DP4=0,0,28,38;MQ=50;FQ=-226	GT:PL:GQ	1/1:255,199,0:99
scaffold_1	303915	.	C	T	222	.	DP=60;VDB=3.592571e-19;AF1=1;AC1=2;DP4=0,0,35,25;MQ=50;FQ=-208	GT:PL:GQ	1/1:255,181,0:99
scaffold_1	303939	.	T	C	222	.	DP=53;VDB=1.429212e-02;AF1=1;AC1=2;DP4=0,0,40,13;MQ=50;FQ=-187	GT:PL:GQ	1/1:255,160,0:99
scaffold_1	309459	.	A	G	222	.	DP=81;VDB=2.244922e-02;AF1=1;AC1=2;DP4=0,0,37,40;MQ=50;FQ=-259	GT:PL:GQ	1/1:255,232,0:99
scaffold_1	309498	.	A	G	222	.	DP=76;VDB=2.959287e-01;AF1=1;AC1=2;DP4=0,0,36,39;MQ=50;FQ=-253	GT:PL:GQ	1/1:255,226,0:99
scaffold_1	309670	.	AT	A	214	.	INDEL;IS=38,0.395833;DP=39;VDB=1.361793e-01;AF1=1;AC1=2;DP4=0,0,19,19;MQ=50;FQ=-149	GT:PL:GQ	1/1:255,114,0:99
scaffold_1	309709	.	C	T	222	.	DP=31;VDB=2.738636e-01;AF1=1;AC1=2;DP4=0,0,20,10;MQ=50;FQ=-117	GT:PL:GQ	1/1:255,90,0:99
scaffold_1	309719	.	G	C	222	.	DP=28;VDB=1.852237e-01;AF1=1;AC1=2;DP4=0,0,17,9;MQ=50;FQ=-105	GT:PL:GQ	1/1:255,78,0:99
scaffold_1	309803	.	T	G	222	.	DP=73;VDB=1.474581e-01;AF1=1;AC1=2;DP4=0,0,41,30;MQ=50;FQ=-241	GT:PL:GQ	1/1:255,214,0:99
scaffold_1	309836	.	T	A	222	.	DP=73;VDB=1.284501e-01;AF1=1;AC1=2;DP4=0,0,31,39;MQ=50;FQ=-238	GT:PL:GQ	1/1:255,211,0:99
scaffold_1	309904	.	T	A	222	.	DP=76;VDB=2.180554e-01;AF1=1;AC1=2;DP4=0,0,41,33;MQ=50;FQ=-250	GT:PL:GQ	1/1:255,223,0:99
scaffold_1	310239	.	T	A	222	.	DP=29;VDB=2.079123e-02;AF1=1;AC1=2;DP4=0,0,15,13;MQ=50;FQ=-111	GT:PL:GQ	1/1:255,84,0:99
scaffold_1	310267	.	C	T	222	.	DP=12;VDB=7.150395e-02;AF1=1;AC1=2;DP4=0,0,7,5;MQ=50;FQ=-63	GT:PL:GQ	1/1:255,36,0:69
scaffold_1	310492	.	A	G	222	.	DP=74;VDB=1.544795e-03;AF1=1;AC1=2;DP4=0,0,7,61;MQ=50;FQ=-232	GT:PL:GQ	1/1:255,205,0:99
scaffold_1	313086	.	A	G	222	.	DP=67;VDB=1.054962e-01;AF1=1;AC1=2;DP4=0,0,44,23;MQ=42;FQ=-229	GT:PL:GQ	1/1:255,202,0:99
scaffold_1	313122	.	T	C	135	.	DP=94;VDB=1.126434e-02;RPB=-3.871657e+00;AF1=0.5;AC1=1;DP4=41,31,12,7;MQ=43;FQ=138;PV4=0.79,1,1,0.33	GT:PL:GQ	0/1:165,0,255:99
scaffold_1	313143	.	G	A	222	.	DP=78;VDB=4.303088e-01;AF1=1;AC1=2;DP4=0,0,34,40;MQ=42;FQ=-250	GT:PL:GQ	1/1:255,223,0:99
scaffold_1	313204	.	T	A	222	.	DP=12;VDB=4.698079e-04;AF1=1;AC1=2;DP4=0,0,3,9;MQ=50;FQ=-63	GT:PL:GQ	1/1:255,36,0:69
scaffold_1	313209	.	C	A	222	.	DP=12;VDB=1.994154e-03;AF1=1;AC1=2;DP4=0,0,3,9;MQ=50;FQ=-63	GT:PL:GQ	1/1:255,36,0:69
scaffold_1	313248	.	T	C	160	.	DP=7;VDB=7.542832e-03;AF1=1;AC1=2;DP4=0,0,1,6;MQ=50;FQ=-48	GT:PL:GQ	1/1:193,21,0:39
scaffold_1	313275	.	T	C	156	.	DP=10;VDB=6.180383e-03;RPB=1.392621e+00;AF1=0.5263;AC1=1;DP4=1,0,1,8;MQ=50;FQ=-17.1;PV4=0.2,0.34,1,1	GT:PL:GQ	0/1:186,0,10:13
scaffold_1	313353	.	A	G	81.3	.	DP=6;VDB=1.025171e-02;AF1=1;AC1=2;DP4=0,0,5,0;MQ=50;FQ=-42	GT:PL:GQ	1/1:114,15,0:27
scaffold_1	313368	.	G	A	137	.	DP=13;VDB=3.678061e-02;RPB=-4.076590e-01;AF1=0.5;AC1=1;DP4=5,1,6,1;MQ=50;FQ=122;PV4=1,1,1,0.24	GT:PL:GQ	0/1:167,0,149:99
scaffold_1	313509	.	G	A	222	.	DP=78;VDB=1.982073e-01;RPB=4.603253e+00;AF1=1;AC1=2;DP4=8,0,29,41;MQ=45;FQ=-136;PV4=0.0016,0.11,1,1	GT:PL:GQ	1/1:255,109,0:99
scaffold_1	313541	.	C	T	222	.	DP=80;VDB=2.946309e-06;RPB=1.687205e+00;AF1=1;AC1=2;DP4=0,1,39,37;MQ=38;FQ=-238;PV4=0.49,1,0.2,1	GT:PL:GQ	1/1:255,211,0:99
scaffold_1	313620	.	T	C	222	.	DP=66;VDB=2.658368e-02;AF1=1;AC1=2;DP4=0,0,32,34;MQ=45;FQ=-226	GT:PL:GQ	1/1:255,199,0:99
scaffold_1	313644	.	G	A	222	.	DP=76;VDB=3.477318e-01;AF1=1;AC1=2;DP4=0,0,30,44;MQ=45;FQ=-250	GT:PL:GQ	1/1:255,223,0:99
scaffold_1	313691	.	T	G	222	.	DP=89;VDB=4.788990e-01;AF1=1;AC1=2;DP4=0,0,24,65;MQ=37;FQ=-282	GT:PL:GQ	1/1:255,255,0:99
scaffold_1	313737	.	T	G	222	.	DP=72;VDB=3.166274e-01;AF1=1;AC1=2;DP4=0,0,50,20;MQ=49;FQ=-238	GT:PL:GQ	1/1:255,211,0:99
scaffold_1	314031	.	A	G	43.8	.	DP=3;VDB=5.760000e-02;AF1=1;AC1=2;DP4=0,0,0,2;MQ=50;FQ=-33	GT:PL:GQ	1/1:75,6,0:10
scaffold_1	320056	.	A	G	222	.	DP=71;VDB=1.471731e-18;AF1=1;AC1=2;DP4=0,0,60,6;MQ=50;FQ=-226	GT:PL:GQ	1/1:255,199,0:99
scaffold_1	320252	.	G	C	222	.	DP=31;VDB=1.066726e-02;AF1=1;AC1=2;DP4=0,0,10,16;MQ=50;FQ=-105	GT:PL:GQ	1/1:255,78,0:99
scaffold_1	320300	.	C	G	222	.	DP=54;VDB=3.115838e-05;AF1=1;AC1=2;DP4=0,0,39,15;MQ=50;FQ=-190	GT:PL:GQ	1/1:255,163,0:99
scaffold_1	320314	.	A	C	222	.	DP=59;VDB=3.101625e-11;AF1=1;AC1=2;DP4=0,0,27,18;MQ=49;FQ=-162	GT:PL:GQ	1/1:255,135,0:99
scaffold_1	320636	.	A	C	113	.	DP=77;VDB=1.417403e-15;AF1=1;AC1=2;DP4=0,0,25,47;MQ=15;FQ=-244	GT:PL:GQ	1/1:146,217,0:99
scaffold_1	321014	.	A	G	222	.	DP=36;VDB=7.032175e-08;AF1=1;AC1=2;DP4=0,0,9,27;MQ=29;FQ=-135	GT:PL:GQ	1/1:255,108,0:99
scaffold_1	321532	.	TG	TGG	214	.	INDEL;IS=18,0.200000;DP=90;VDB=5.995605e-08;AF1=1;AC1=2;DP4=0,0,2,16;MQ=50;FQ=-88.5	GT:PL:GQ	1/1:255,54,0:99
scaffold_1	333074	.	T	A	146	.	DP=8;VDB=4.789976e-03;AF1=1;AC1=2;DP4=0,0,8,0;MQ=50;FQ=-51	GT:PL:GQ	1/1:179,24,0:45
scaffold_1	333239	.	C	G	222	.	DP=78;VDB=2.004951e-01;AF1=1;AC1=2;DP4=0,0,43,33;MQ=50;FQ=-253	GT:PL:GQ	1/1:255,226,0:99
scaffold_1	333251	.	A	G	222	.	DP=80;VDB=3.304123e-01;AF1=1;AC1=2;DP4=0,0,42,37;MQ=50;FQ=-265	GT:PL:GQ	1/1:255,238,0:99
scaffold_1	333343	.	A	C	222	.	DP=36;VDB=5.958758e-02;AF1=1;AC1=2;DP4=0,0,14,17;MQ=50;FQ=-120	GT:PL:GQ	1/1:255,93,0:99
scaffold_1	333391	.	C	T	222	.	DP=41;VDB=3.304276e-01;AF1=1;AC1=2;DP4=0,0,20,21;MQ=50;FQ=-150	GT:PL:GQ	1/1:255,123,0:99
scaffold_1	333448	.	A	G	222	.	DP=47;VDB=5.235967e-02;AF1=1;AC1=2;DP4=0,0,23,21;MQ=50;FQ=-159	GT:PL:GQ	1/1:255,132,0:99
scaffold_1	335022	.	C	T	222	.	DP=34;VDB=1.956996e-01;AF1=1;AC1=2;DP4=0,0,22,12;MQ=50;FQ=-129	GT:PL:GQ	1/1:255,102,0:99
scaffold_1	335708	.	A	G	222	.	DP=37;VDB=5.587356e-02;AF1=1;AC1=2;DP4=0,0,18,19;MQ=50;FQ=-138	GT:PL:GQ	1/1:255,111,0:99
scaffold_1	337407	.	A	G	222	.	DP=50;VDB=4.939396e-02;AF1=1;AC1=2;DP4=0,0,28,22;MQ=50;FQ=-178	GT:PL:GQ	1/1:255,151,0:99
scaffold_1	337455	.	T	A	222	.	DP=23;VDB=5.168361e-02;AF1=1;AC1=2;DP4=0,0,6,16;MQ=50;FQ=-93	GT:PL:GQ	1/1:255,66,0:99
scaffold_1	337494	.	A	G	222	.	DP=17;VDB=8.626784e-02;AF1=1;AC1=2;DP4=0,0,7,9;MQ=50;FQ=-75	GT:PL:GQ	1/1:255,48,0:93
scaffold_1	337596	.	A	G	222	.	DP=35;VDB=1.405499e-01;AF1=1;AC1=2;DP4=0,0,21,14;MQ=50;FQ=-132	GT:PL:GQ	1/1:255,105,0:99
scaffold_1	337739	.	T	C	222	.	DP=45;VDB=1.207390e-01;AF1=1;AC1=2;DP4=0,0,27,18;MQ=50;FQ=-162	GT:PL:GQ	1/1:255,135,0:99
scaffold_1	338115	.	T	C	222	.	DP=78;VDB=7.546259e-02;AF1=1;AC1=2;DP4=0,0,51,26;MQ=50;FQ=-259	GT:PL:GQ	1/1:255,232,0:99
scaffold_1	338123	.	T	A	222	.	DP=82;VDB=2.852270e-02;AF1=1;AC1=2;DP4=0,0,52,30;MQ=50;FQ=-274	GT:PL:GQ	1/1:255,247,0:99
scaffold_1	338313	.	A	G	222	.	DP=26;VDB=3.711533e-03;AF1=1;AC1=2;DP4=0,0,2,24;MQ=50;FQ=-105	GT:PL:GQ	1/1:255,78,0:99
scaffold_1	338340	.	A	G	214	.	DP=13;VDB=2.965213e-02;AF1=1;AC1=2;DP4=0,0,4,6;MQ=50;FQ=-57	GT:PL:GQ	1/1:247,30,0:57
scaffold_1	338468	.	C	T	222	.	DP=36;VDB=2.912265e-01;AF1=1;AC1=2;DP4=0,0,17,19;MQ=50;FQ=-135	GT:PL:GQ	1/1:255,108,0:99
scaffold_1	339925	.	A	G	222	.	DP=37;VDB=8.478453e-02;AF1=1;AC1=2;DP4=0,0,17,20;MQ=50;FQ=-138	GT:PL:GQ	1/1:255,111,0:99
scaffold_1	339950	.	A	G	222	.	DP=23;VDB=3.361646e-02;AF1=1;AC1=2;DP4=0,0,9,14;MQ=50;FQ=-96	GT:PL:GQ	1/1:255,69,0:99
scaffold_1	339985	.	A	T	208	.	DP=9;VDB=6.532229e-02;AF1=1;AC1=2;DP4=0,0,3,6;MQ=50;FQ=-54	GT:PL:GQ	1/1:241,27,0:51
scaffold_1	340019	.	C	T	222	.	DP=14;VDB=1.338606e-01;AF1=1;AC1=2;DP4=0,0,3,11;MQ=50;FQ=-69	GT:PL:GQ	1/1:255,42,0:81
scaffold_1	340152	.	T	C	222	.	DP=21;VDB=6.797288e-02;AF1=1;AC1=2;DP4=0,0,5,16;MQ=50;FQ=-90	GT:PL:GQ	1/1:255,63,0:99
scaffold_1	340227	.	C	T	43.8	.	DP=2;VDB=5.280000e-02;AF1=1;AC1=2;DP4=0,0,0,2;MQ=50;FQ=-33	GT:PL:GQ	1/1:75,6,0:10
scaffold_1	343843	.	G	C	125	.	DP=8;VDB=6.554922e-02;AF1=1;AC1=2;DP4=0,0,8,0;MQ=50;FQ=-51	GT:PL:GQ	1/1:158,24,0:45
scaffold_1	343875	.	C	G	222	.	DP=42;VDB=3.183600e-04;AF1=1;AC1=2;DP4=0,0,28,11;MQ=50;FQ=-144	GT:PL:GQ	1/1:255,117,0:99
scaffold_1	343878	.	T	C	215	.	DP=47;VDB=4.317294e-02;RPB=-1.511868e+00;AF1=0.5;AC1=1;DP4=16,9,13,4;MQ=50;FQ=218;PV4=0.5,1,1,0.38	GT:PL:GQ	0/1:245,0,255:99
scaffold_1	343975	.	G	A	222	.	DP=27;VDB=2.963270e-06;AF1=1;AC1=2;DP4=0,0,9,6;MQ=50;FQ=-72	GT:PL:GQ	1/1:255,45,0:87
scaffold_1	345762	.	G	A	225	.	DP=81;VDB=6.087327e-02;RPB=6.304899e-01;AF1=0.5;AC1=1;DP4=23,21,19,18;MQ=49;FQ=225;PV4=1,0.22,1,1	GT:PL:GQ	0/1:255,0,255:99
scaffold_1	345801	.	A	G	222	.	DP=44;VDB=1.716547e-01;AF1=1;AC1=2;DP4=0,0,21,22;MQ=47;FQ=-156	GT:PL:GQ	1/1:255,129,0:99
scaffold_1	345813	.	G	A	222	.	DP=38;VDB=6.042949e-02;AF1=1;AC1=2;DP4=0,0,22,15;MQ=47;FQ=-138	GT:PL:GQ	1/1:255,111,0:99
scaffold_1	345923	.	T	C	222	.	DP=74;VDB=5.925046e-05;AF1=1;AC1=2;DP4=0,0,24,44;MQ=50;FQ=-232	GT:PL:GQ	1/1:255,205,0:99
scaffold_1	345987	.	G	A	225	.	DP=73;VDB=1.714932e-01;RPB=4.718457e-01;AF1=0.5;AC1=1;DP4=32,16,18,6;MQ=50;FQ=225;PV4=0.59,1,1,1	GT:PL:GQ	0/1:255,0,255:99
scaffold_1	345989	.	C	G	222	.	DP=78;VDB=2.262441e-01;AF1=1;AC1=2;DP4=0,0,48,21;MQ=50;FQ=-235	GT:PL:GQ	1/1:255,208,0:99
scaffold_1	346140	.	C	T	225	.	DP=47;VDB=3.344564e-01;RPB=1.064304e+00;AF1=0.5;AC1=1;DP4=11,19,7,9;MQ=50;FQ=225;PV4=0.75,1,1,1	GT:PL:GQ	0/1:255,0,255:99
scaffold_1	346183	.	G	T	222	.	DP=39;VDB=3.008809e-01;AF1=1;AC1=2;DP4=0,0,18,21;MQ=50;FQ=-144	GT:PL:GQ	1/1:255,117,0:99
scaffold_1	346197	.	T	C	222	.	DP=28;VDB=1.556323e-01;AF1=1;AC1=2;DP4=0,0,12,15;MQ=50;FQ=-108	GT:PL:GQ	1/1:255,81,0:99
scaffold_1	346279	.	A	C	222	.	DP=21;VDB=1.309656e-02;AF1=1;AC1=2;DP4=0,0,8,11;MQ=50;FQ=-84	GT:PL:GQ	1/1:255,57,0:99
scaffold_1	346295	.	A	C	222	.	DP=11;VDB=8.850418e-03;AF1=1;AC1=2;DP4=0,0,4,7;MQ=50;FQ=-60	GT:PL:GQ	1/1:255,33,0:63
scaffold_1	346314	.	G	T	26	.	DP=17;VDB=3.576709e-02;RPB=-6.929349e-01;AF1=0.5;AC1=1;DP4=7,7,3,0;MQ=50;FQ=29;PV4=0.23,1,1,0.14	GT:PL:GQ	0/1:56,0,255:59
scaffold_1	346316	.	T	C	222	.	DP=17;VDB=1.830560e-01;AF1=1;AC1=2;DP4=0,0,10,7;MQ=50;FQ=-78	GT:PL:GQ	1/1:255,51,0:99
scaffold_1	346400	.	G	A	222	.	DP=38;VDB=9.251772e-02;AF1=1;AC1=2;DP4=0,0,23,13;MQ=50;FQ=-135	GT:PL:GQ	1/1:255,108,0:99
scaffold_1	346403	.	G	A	225	.	DP=37;VDB=1.764471e-01;RPB=9.599971e-01;AF1=0.5;AC1=1;DP4=14,6,10,7;MQ=50;FQ=225;PV4=0.51,0.16,1,1	GT:PL:GQ	0/1:255,0,255:99
scaffold_1	346599	.	T	C	225	.	DP=90;VDB=1.051562e-06;RPB=1.380189e+00;AF1=0.5;AC1=1;DP4=13,28,12,35;MQ=50;FQ=225;PV4=0.64,1,1,1	GT:PL:GQ	0/1:255,0,255:99
scaffold_1	346615	.	A	T	222	.	DP=88;VDB=4.866107e-03;AF1=1;AC1=2;DP4=0,0,23,63;MQ=50;FQ=-282	GT:PL:GQ	1/1:255,255,0:99
scaffold_1	346647	.	G	A	225	.	DP=65;VDB=1.617008e-01;RPB=1.483521e-01;AF1=0.5;AC1=1;DP4=7,28,5,24;MQ=50;FQ=225;PV4=1,0.14,1,1	GT:PL:GQ	0/1:255,0,255:99
scaffold_1	346707	.	C	A	222	.	DP=40;VDB=4.249050e-02;AF1=1;AC1=2;DP4=0,0,9,31;MQ=50;FQ=-147	GT:PL:GQ	1/1:255,120,0:99
scaffold_1	346734	.	G	A	222	.	DP=12;VDB=9.153212e-02;AF1=1;AC1=2;DP4=0,0,6,5;MQ=50;FQ=-60	GT:PL:GQ	1/1:255,33,0:63
scaffold_1	346773	.	A	G	215	.	DP=11;VDB=1.220303e-01;AF1=1;AC1=2;DP4=0,0,2,9;MQ=50;FQ=-60	GT:PL:GQ	1/1:248,33,0:63
scaffold_1	347605	.	G	A	222	.	DP=17;VDB=1.731339e-01;AF1=1;AC1=2;DP4=0,0,6,10;MQ=50;FQ=-75	GT:PL:GQ	1/1:255,48,0:93
scaffold_1	347697	.	C	T	222	.	DP=59;VDB=2.997043e-01;AF1=1;AC1=2;DP4=0,0,36,17;MQ=50;FQ=-187	GT:PL:GQ	1/1:255,160,0:99
scaffold_1	348095	.	G	T	222	.	DP=58;VDB=4.553108e-04;AF1=1;AC1=2;DP4=0,0,19,36;MQ=50;FQ=-193	GT:PL:GQ	1/1:255,166,0:99
scaffold_1	348171	.	G	T	77.3	.	DP=5;VDB=3.186598e-02;AF1=1;AC1=2;DP4=0,0,0,5;MQ=50;FQ=-42	GT:PL:GQ	1/1:110,15,0:27
scaffold_1	350018	.	G	A	128	.	DP=49;VDB=1.363825e-01;RPB=2.170608e+00;AF1=0.5;AC1=1;DP4=19,20,6,4;MQ=50;FQ=131;PV4=0.73,1,1,0.081	GT:PL:GQ	0/1:158,0,255:99
scaffold_1	350030	.	G	A	222	.	DP=34;VDB=2.956932e-01;AF1=1;AC1=2;DP4=0,0,21,13;MQ=50;FQ=-129	GT:PL:GQ	1/1:255,102,0:99
scaffold_1	350051	.	C	T	222	.	DP=19;VDB=1.351078e-01;AF1=1;AC1=2;DP4=0,0,6,13;MQ=50;FQ=-84	GT:PL:GQ	1/1:255,57,0:99
scaffold_1	350093	.	G	A	222	.	DP=40;VDB=2.645528e-01;AF1=1;AC1=2;DP4=0,0,26,14;MQ=50;FQ=-147	GT:PL:GQ	1/1:255,120,0:99
scaffold_1	350111	.	G	A	222	.	DP=49;VDB=5.384437e-02;AF1=1;AC1=2;DP4=0,0,28,21;MQ=50;FQ=-175	GT:PL:GQ	1/1:255,148,0:99
scaffold_1	350873	.	C	A	222	.	DP=48;VDB=2.810162e-01;AF1=1;AC1=2;DP4=0,0,21,27;MQ=50;FQ=-171	GT:PL:GQ	1/1:255,144,0:99
scaffold_1	350888	.	T	C	222	.	DP=46;VDB=2.428782e-01;AF1=1;AC1=2;DP4=0,0,23,23;MQ=50;FQ=-165	GT:PL:GQ	1/1:255,138,0:99
scaffold_1	351212	.	T	C	222	.	DP=100;VDB=9.933966e-02;AF1=1;AC1=2;DP4=0,0,62,38;MQ=50;FQ=-282	GT:PL:GQ	1/1:255,255,0:99
scaffold_1	351278	.	G	A	222	.	DP=70;VDB=1.783513e-01;AF1=1;AC1=2;DP4=0,0,28,42;MQ=50;FQ=-238	GT:PL:GQ	1/1:255,211,0:99
scaffold_1	351680	.	G	A	222	.	DP=39;VDB=2.337797e-01;AF1=1;AC1=2;DP4=0,0,11,28;MQ=50;FQ=-144	GT:PL:GQ	1/1:255,117,0:99
scaffold_1	351715	.	C	T	36	.	DP=22;VDB=3.555881e-02;RPB=2.596332e+00;AF1=0.5;AC1=1;DP4=4,14,0,4;MQ=50;FQ=39;PV4=0.55,1,1,0.0054	GT:PL:GQ	0/1:66,0,255:69
scaffold_1	351768	.	T	A	69	.	DP=3;VDB=6.363195e-02;AF1=1;AC1=2;DP4=0,0,0,3;MQ=50;FQ=-36	GT:PL:GQ	1/1:101,9,0:16
scaffold_1	351777	.	A	T	60	.	DP=3;VDB=6.363195e-02;AF1=1;AC1=2;DP4=0,0,0,3;MQ=50;FQ=-36	GT:PL:GQ	1/1:92,9,0:16
scaffold_1	353844	.	T	A	222	.	DP=28;VDB=1.744774e-03;AF1=1;AC1=2;DP4=0,0,22,3;MQ=50;FQ=-102	GT:PL:GQ	1/1:255,75,0:99
scaffold_1	354061	.	A	G	222	.	DP=99;VDB=7.384107e-12;AF1=1;AC1=2;DP4=0,0,39,60;MQ=50;FQ=-282	GT:PL:GQ	1/1:255,255,0:99
scaffold_1	354110	.	A	G	222	.	DP=51;VDB=4.878083e-18;AF1=1;AC1=2;DP4=0,0,17,34;MQ=50;FQ=-181	GT:PL:GQ	1/1:255,154,0:99
scaffold_1	354350	.	C	G	222	.	DP=22;VDB=1.705588e-06;AF1=1;AC1=2;DP4=0,0,3,19;MQ=50;FQ=-93	GT:PL:GQ	1/1:255,66,0:99
scaffold_1	354359	.	A	T	222	.	DP=36;VDB=2.429072e-15;AF1=1;AC1=2;DP4=0,0,31,5;MQ=50;FQ=-135	GT:PL:GQ	1/1:255,108,0:99
scaffold_1	354362	.	C	T	222	.	DP=44;VDB=1.928574e-15;AF1=1;AC1=2;DP4=0,0,38,6;MQ=50;FQ=-159	GT:PL:GQ	1/1:255,132,0:99
scaffold_1	354964	.	G	A	45.8	.	DP=2;VDB=4.960000e-02;AF1=1;AC1=2;DP4=0,0,1,1;MQ=50;FQ=-33	GT:PL:GQ	1/1:77,6,0:10
scaffold_1	360229	.	A	G	75	.	DP=3;VDB=4.336434e-02;AF1=1;AC1=2;DP4=0,0,2,1;MQ=50;FQ=-36	GT:PL:GQ	1/1:107,9,0:16
scaffold_1	360277	.	T	C	38.8	.	DP=3;VDB=5.280000e-02;AF1=1;AC1=2;DP4=0,0,0,2;MQ=50;FQ=-33	GT:PL:GQ	1/1:70,6,0:10
scaffold_1	361011	.	A	G	78	.	DP=3;VDB=4.488797e-02;AF1=1;AC1=2;DP4=0,0,2,1;MQ=50;FQ=-36	GT:PL:GQ	1/1:110,9,0:16
scaffold_1	368653	.	G	A	43.8	.	DP=3;VDB=7.840000e-02;AF1=1;AC1=2;DP4=0,0,2,0;MQ=50;FQ=-33	GT:PL:GQ	1/1:75,6,0:10
scaffold_1	368736	.	C	T	178	.	DP=11;VDB=9.826063e-02;AF1=1;AC1=2;DP4=0,0,5,3;MQ=47;FQ=-51	GT:PL:GQ	1/1:211,24,0:45
scaffold_1	368771	.	C	T	222	.	DP=17;VDB=1.496599e-01;AF1=1;AC1=2;DP4=0,0,10,7;MQ=49;FQ=-78	GT:PL:GQ	1/1:255,51,0:99
scaffold_1	368845	.	T	C	161	.	DP=7;VDB=8.794425e-02;AF1=1;AC1=2;DP4=0,0,1,6;MQ=50;FQ=-48	GT:PL:GQ	1/1:194,21,0:39
scaffold_1	368946	.	T	C	204	.	DP=10;VDB=6.540017e-02;AF1=1;AC1=2;DP4=0,0,6,4;MQ=45;FQ=-57	GT:PL:GQ	1/1:237,30,0:57
scaffold_1	368985	.	T	C	73.5	.	DP=4;VDB=3.801336e-02;AF1=1;AC1=2;DP4=0,0,2,2;MQ=43;FQ=-39	GT:PL:GQ	1/1:106,12,0:21
scaffold_1	368994	.	G	C	73.5	.	DP=4;VDB=3.801336e-02;AF1=1;AC1=2;DP4=0,0,2,2;MQ=43;FQ=-39	GT:PL:GQ	1/1:106,12,0:21
scaffold_1	369285	.	G	T	202	.	DP=10;VDB=1.747020e-02;AF1=1;AC1=2;DP4=0,0,9,1;MQ=50;FQ=-57	GT:PL:GQ	1/1:235,30,0:57
scaffold_1	369743	.	C	T	222	.	DP=22;VDB=4.467708e-02;AF1=1;AC1=2;DP4=0,0,7,15;MQ=50;FQ=-93	GT:PL:GQ	1/1:255,66,0:99
scaffold_1	369750	.	G	C	222	.	DP=16;VDB=3.586216e-04;AF1=1;AC1=2;DP4=0,0,1,15;MQ=50;FQ=-75	GT:PL:GQ	1/1:255,48,0:93
scaffold_1	374729	.	C	A	143	.	DP=6;VDB=1.053818e-02;AF1=1;AC1=2;DP4=0,0,5,1;MQ=50;FQ=-45	GT:PL:GQ	1/1:176,18,0:33
scaffold_1	374735	.	T	C	213	.	DP=13;VDB=5.830149e-02;AF1=1;AC1=2;DP4=0,0,10,2;MQ=50;FQ=-63	GT:PL:GQ	1/1:246,36,0:69
scaffold_1	374772	.	G	A	222	.	DP=21;VDB=1.944041e-01;AF1=1;AC1=2;DP4=0,0,14,6;MQ=50;FQ=-87	GT:PL:GQ	1/1:255,60,0:99
scaffold_1	374913	.	T	C	222	.	DP=20;VDB=1.355908e-01;AF1=1;AC1=2;DP4=0,0,10,10;MQ=50;FQ=-87	GT:PL:GQ	1/1:255,60,0:99
scaffold_1	374914	.	A	C	222	.	DP=20;VDB=1.488766e-01;AF1=1;AC1=2;DP4=0,0,10,10;MQ=50;FQ=-87	GT:PL:GQ	1/1:255,60,0:99
scaffold_1	374975	.	T	C	222	.	DP=12;VDB=1.019799e-04;AF1=1;AC1=2;DP4=0,0,6,6;MQ=50;FQ=-63	GT:PL:GQ	1/1:255,36,0:69
scaffold_1	375017	.	T	C	176	.	DP=8;VDB=2.199802e-03;AF1=1;AC1=2;DP4=0,0,2,6;MQ=50;FQ=-51	GT:PL:GQ	1/1:209,24,0:45
scaffold_1	375053	.	T	C	157	.	DP=12;VDB=2.117301e-02;AF1=1;AC1=2;DP4=0,0,6,1;MQ=50;FQ=-48	GT:PL:GQ	1/1:190,21,0:39
scaffold_1	375056	.	C	T	157	.	DP=15;VDB=2.405190e-02;AF1=1;AC1=2;DP4=0,0,6,1;MQ=50;FQ=-48	GT:PL:GQ	1/1:190,21,0:39
scaffold_1	375174	.	C	T	148	.	DP=7;VDB=1.695204e-02;AF1=1;AC1=2;DP4=0,0,1,5;MQ=50;FQ=-45	GT:PL:GQ	1/1:181,18,0:33
scaffold_1	375181	.	T	C	77.5	.	DP=4;VDB=1.165196e-02;AF1=1;AC1=2;DP4=0,0,0,4;MQ=50;FQ=-39	GT:PL:GQ	1/1:110,12,0:21
scaffold_1	375189	.	G	T	44.8	.	DP=3;VDB=7.840000e-02;AF1=1;AC1=2;DP4=0,0,1,1;MQ=50;FQ=-33	GT:PL:GQ	1/1:76,6,0:10
scaffold_1	375204	.	C	T	75.5	.	DP=4;VDB=3.317223e-02;AF1=1;AC1=2;DP4=0,0,2,2;MQ=43;FQ=-39	GT:PL:GQ	1/1:108,12,0:21
scaffold_1	375227	.	G	C	87	.	DP=37;VDB=1.300284e-01;RPB=9.380898e-01;AF1=0.5;AC1=1;DP4=10,18,2,7;MQ=47;FQ=90;PV4=0.69,0.41,0.2,0.46	GT:PL:GQ	0/1:117,0,255:99
scaffold_1	375230	.	C	A	87	.	DP=38;VDB=1.300284e-01;RPB=1.064387e+00;AF1=0.5;AC1=1;DP4=11,18,2,7;MQ=47;FQ=90;PV4=0.46,1,0.19,1	GT:PL:GQ	0/1:117,0,255:99
scaffold_1	375684	.	G	A	69	.	DP=42;VDB=1.123156e-01;RPB=1.619998e+00;AF1=0.5;AC1=1;DP4=15,20,3,4;MQ=50;FQ=72;PV4=1,1,1,1	GT:PL:GQ	0/1:99,0,255:99
scaffold_1	375701	.	G	T	24	.	DP=37;VDB=8.229583e-02;RPB=1.976964e+00;AF1=0.5;AC1=1;DP4=13,19,2,3;MQ=50;FQ=27;PV4=1,0.07,1,0.14	GT:PL:GQ	0/1:54,0,255:57
scaffold_1	375707	.	C	T	225	.	DP=31;VDB=2.009877e-01;RPB=-2.209709e+00;AF1=0.5;AC1=1;DP4=2,2,12,15;MQ=50;FQ=22;PV4=1,1,1,1	GT:PL:GQ	0/1:255,0,49:52
scaffold_1	375752	.	T	C	184	.	DP=7;VDB=1.055611e-01;AF1=1;AC1=2;DP4=0,0,3,4;MQ=50;FQ=-48	GT:PL:GQ	1/1:217,21,0:39
scaffold_1	375791	.	C	T	154	.	DP=6;VDB=1.050619e-01;AF1=1;AC1=2;DP4=0,0,2,4;MQ=50;FQ=-45	GT:PL:GQ	1/1:187,18,0:33
scaffold_1	376208	.	A	G	222	.	DP=22;VDB=1.136476e-01;AF1=1;AC1=2;DP4=0,0,10,12;MQ=50;FQ=-93	GT:PL:GQ	1/1:255,66,0:99
scaffold_1	376256	.	C	T	198	.	DP=8;VDB=2.082397e-03;AF1=1;AC1=2;DP4=0,0,4,4;MQ=50;FQ=-51	GT:PL:GQ	1/1:231,24,0:45
scaffold_1	376371	.	A	T	222	.	DP=70;VDB=1.203458e-01;AF1=1;AC1=2;DP4=0,0,39,31;MQ=50;FQ=-238	GT:PL:GQ	1/1:255,211,0:99
scaffold_1	376420	.	C	T	222	.	DP=58;VDB=3.940834e-01;AF1=1;AC1=2;DP4=0,0,18,40;MQ=50;FQ=-202	GT:PL:GQ	1/1:255,175,0:99
scaffold_1	379801	.	A	T	201	.	DP=39;VDB=2.163256e-10;AF1=1;AC1=2;DP4=0,0,26,1;MQ=50;FQ=-108	GT:PL:GQ	1/1:234,81,0:99
scaffold_1	379805	.	C	G	222	.	DP=40;VDB=7.322961e-10;AF1=1;AC1=2;DP4=0,0,29,1;MQ=50;FQ=-117	GT:PL:GQ	1/1:255,90,0:99
scaffold_1	379941	.	C	G	222	.	DP=78;VDB=1.675628e-01;AF1=1;AC1=2;DP4=0,0,26,48;MQ=50;FQ=-250	GT:PL:GQ	1/1:255,223,0:99
scaffold_1	379953	.	A	G	222	.	DP=79;VDB=4.122179e-01;AF1=1;AC1=2;DP4=0,0,32,39;MQ=50;FQ=-241	GT:PL:GQ	1/1:255,214,0:99
scaffold_1	380123	.	A	AG	214	.	INDEL;IS=55,0.887097;DP=61;VDB=3.801974e-01;AF1=1;AC1=2;DP4=0,0,22,39;MQ=50;FQ=-219	GT:PL:GQ	1/1:255,184,0:99
scaffold_1	380302	.	A	T	222	.	DP=14;VDB=7.740412e-02;AF1=1;AC1=2;DP4=0,0,6,7;MQ=50;FQ=-66	GT:PL:GQ	1/1:255,39,0:75
scaffold_1	380371	.	A	G	169	.	DP=7;VDB=6.295698e-02;AF1=1;AC1=2;DP4=0,0,2,5;MQ=50;FQ=-48	GT:PL:GQ	1/1:202,21,0:39
scaffold_1	380375	.	C	G	187	.	DP=8;VDB=1.214591e-01;AF1=1;AC1=2;DP4=0,0,2,6;MQ=50;FQ=-51	GT:PL:GQ	1/1:220,24,0:45
scaffold_1	380429	.	G	C	126	.	DP=6;VDB=2.842716e-02;AF1=1;AC1=2;DP4=0,0,0,6;MQ=50;FQ=-45	GT:PL:GQ	1/1:159,18,0:33
scaffold_1	400036	.	A	G	134	.	DP=5;VDB=8.892797e-02;AF1=1;AC1=2;DP4=0,0,2,3;MQ=50;FQ=-42	GT:PL:GQ	1/1:167,15,0:27
scaffold_1	403749	.	G	A	51	.	DP=3;VDB=3.576709e-02;AF1=1;AC1=2;DP4=0,0,3,0;MQ=50;FQ=-36	GT:PL:GQ	1/1:83,9,0:16
scaffold_1	403769	.	TGG	TGGG	129	.	INDEL;IS=6,1.000000;DP=6;VDB=8.348309e-02;AF1=1;AC1=2;DP4=0,0,5,1;MQ=50;FQ=-52.5	GT:PL:GQ	1/1:169,18,0:33
scaffold_1	403900	.	C	T	222	.	DP=61;VDB=1.393268e-04;AF1=1;AC1=2;DP4=0,0,40,18;MQ=50;FQ=-202	GT:PL:GQ	1/1:255,175,0:99
scaffold_1	404010	.	G	A	222	.	DP=60;VDB=3.325433e-01;AF1=1;AC1=2;DP4=0,0,26,31;MQ=50;FQ=-199	GT:PL:GQ	1/1:255,172,0:99
scaffold_1	404153	.	C	T	222	.	DP=15;VDB=2.767502e-03;AF1=1;AC1=2;DP4=0,0,2,13;MQ=50;FQ=-72	GT:PL:GQ	1/1:255,45,0:87
scaffold_1	404191	.	C	T	61	.	DP=3;VDB=3.426357e-02;AF1=1;AC1=2;DP4=0,0,2,1;MQ=50;FQ=-36	GT:PL:GQ	1/1:93,9,0:16
scaffold_1	404212	.	A	G	155	.	DP=7;VDB=1.010322e-01;AF1=1;AC1=2;DP4=0,0,3,3;MQ=50;FQ=-45	GT:PL:GQ	1/1:188,18,0:33
scaffold_1	404421	.	C	T	129	.	DP=6;VDB=1.025171e-02;AF1=1;AC1=2;DP4=0,0,4,1;MQ=50;FQ=-42	GT:PL:GQ	1/1:162,15,0:27
scaffold_1	404560	.	G	T	210	.	DP=24;VDB=1.529971e-01;RPB=3.077287e-02;AF1=0.5;AC1=1;DP4=8,3,7,5;MQ=50;FQ=199;PV4=0.67,0.036,1,1	GT:PL:GQ	0/1:240,0,226:99
scaffold_1	404629	.	G	T	222	.	DP=34;VDB=2.085560e-01;AF1=1;AC1=2;DP4=0,0,16,16;MQ=50;FQ=-123	GT:PL:GQ	1/1:255,96,0:99
scaffold_1	404668	.	C	A	222	.	DP=32;VDB=1.229431e-05;AF1=1;AC1=2;DP4=0,0,14,18;MQ=50;FQ=-123	GT:PL:GQ	1/1:255,96,0:99
scaffold_1	404721	.	C	A	222	.	DP=21;VDB=1.305714e-02;AF1=1;AC1=2;DP4=0,0,3,15;MQ=50;FQ=-81	GT:PL:GQ	1/1:255,54,0:99
scaffold_1	404731	.	G	C	90.3	.	DP=5;VDB=1.025171e-02;AF1=1;AC1=2;DP4=0,0,0,5;MQ=50;FQ=-42	GT:PL:GQ	1/1:123,15,0:27
scaffold_1	404806	.	A	G	131	.	DP=5;VDB=5.660123e-02;AF1=1;AC1=2;DP4=0,0,3,2;MQ=50;FQ=-42	GT:PL:GQ	1/1:164,15,0:27
scaffold_1	405028	.	T	G	222	.	DP=18;VDB=1.226273e-01;AF1=1;AC1=2;DP4=0,0,10,7;MQ=50;FQ=-78	GT:PL:GQ	1/1:255,51,0:99
scaffold_1	405132	.	G	A	222	.	DP=22;VDB=1.456958e-01;AF1=1;AC1=2;DP4=0,0,8,9;MQ=50;FQ=-78	GT:PL:GQ	1/1:255,51,0:99
scaffold_1	405207	.	A	G	222	.	DP=34;VDB=1.093554e-01;AF1=1;AC1=2;DP4=0,0,16,15;MQ=50;FQ=-120	GT:PL:GQ	1/1:255,93,0:99
scaffold_1	405301	.	G	A	225	.	DP=44;VDB=2.461899e-01;RPB=2.433119e+00;AF1=0.5;AC1=1;DP4=11,3,14,13;MQ=50;FQ=196;PV4=0.18,0.33,1,0.18	GT:PL:GQ	0/1:255,0,223:99
scaffold_1	405350	.	G	A	222	.	DP=38;VDB=1.350252e-04;AF1=1;AC1=2;DP4=0,0,22,16;MQ=50;FQ=-141	GT:PL:GQ	1/1:255,114,0:99
scaffold_1	405407	.	G	C	225	.	DP=48;VDB=1.812462e-01;RPB=4.149876e-01;AF1=0.5;AC1=1;DP4=12,12,8,15;MQ=50;FQ=225;PV4=0.38,0.39,1,1	GT:PL:GQ	0/1:255,0,255:99
scaffold_1	405428	.	T	A	222	.	DP=36;VDB=3.991031e-02;AF1=1;AC1=2;DP4=0,0,14,21;MQ=50;FQ=-132	GT:PL:GQ	1/1:255,105,0:99
scaffold_1	405513	.	C	A	222	.	DP=38;VDB=2.206490e-01;AF1=1;AC1=2;DP4=0,0,20,17;MQ=50;FQ=-138	GT:PL:GQ	1/1:255,111,0:99
scaffold_1	405655	.	T	A	225	.	DP=45;VDB=1.094260e-01;RPB=-7.863330e-01;AF1=0.5;AC1=1;DP4=10,12,10,12;MQ=50;FQ=225;PV4=1,1,1,1	GT:PL:GQ	0/1:255,0,255:99
scaffold_1	405681	.	T	G	225	.	DP=38;VDB=8.987015e-02;RPB=-1.058884e+00;AF1=0.5;AC1=1;DP4=5,10,7,14;MQ=50;FQ=225;PV4=1,0.063,1,0.49	GT:PL:GQ	0/1:255,0,255:99
scaffold_1	405760	.	G	C	222	.	DP=19;VDB=1.788246e-01;AF1=1;AC1=2;DP4=0,0,8,10;MQ=50;FQ=-81	GT:PL:GQ	1/1:255,54,0:99
scaffold_1	405780	.	T	C	222	.	DP=21;VDB=3.421721e-03;AF1=1;AC1=2;DP4=0,0,10,10;MQ=50;FQ=-87	GT:PL:GQ	1/1:255,60,0:99
scaffold_1	405813	.	G	A	222	.	DP=27;VDB=1.677307e-01;AF1=1;AC1=2;DP4=0,0,15,12;MQ=50;FQ=-108	GT:PL:GQ	1/1:255,81,0:99
scaffold_1	405872	.	T	C	225	.	DP=53;VDB=1.789728e-01;RPB=1.065152e+00;AF1=0.5;AC1=1;DP4=19,9,12,10;MQ=50;FQ=225;PV4=0.39,0.025,1,1	GT:PL:GQ	0/1:255,0,255:99
scaffold_1	405963	.	G	C	222	.	DP=31;VDB=2.136195e-01;AF1=1;AC1=2;DP4=0,0,11,20;MQ=50;FQ=-120	GT:PL:GQ	1/1:255,93,0:99
scaffold_1	405975	.	A	G	222	.	DP=39;VDB=1.505395e-01;AF1=1;AC1=2;DP4=0,0,14,21;MQ=50;FQ=-132	GT:PL:GQ	1/1:255,105,0:99
scaffold_1	406023	.	T	C	225	.	DP=61;VDB=7.421125e-02;RPB=-1.109063e+00;AF1=0.5;AC1=1;DP4=21,15,16,8;MQ=50;FQ=225;PV4=0.59,0.096,1,1	GT:PL:GQ	0/1:255,0,255:99
scaffold_1	406107	.	A	T	222	.	DP=40;VDB=2.274943e-01;AF1=1;AC1=2;DP4=0,0,17,23;MQ=50;FQ=-147	GT:PL:GQ	1/1:255,120,0:99
scaffold_1	406179	.	T	C	222	.	DP=49;VDB=1.173583e-01;AF1=1;AC1=2;DP4=0,0,16,29;MQ=50;FQ=-162	GT:PL:GQ	1/1:255,135,0:99
scaffold_1	406274	.	A	G	222	.	DP=49;VDB=8.335556e-07;AF1=1;AC1=2;DP4=0,0,33,16;MQ=50;FQ=-175	GT:PL:GQ	1/1:255,148,0:99
scaffold_1	406308	.	T	A	222	.	DP=71;VDB=6.298779e-10;AF1=1;AC1=2;DP4=0,0,36,24;MQ=50;FQ=-208	GT:PL:GQ	1/1:255,181,0:99
scaffold_1	406331	.	C	T	222	.	DP=53;VDB=5.842000e-02;AF1=1;AC1=2;DP4=0,0,21,32;MQ=50;FQ=-187	GT:PL:GQ	1/1:255,160,0:99
scaffold_1	406409	.	C	G	222	.	DP=23;VDB=4.970531e-03;AF1=1;AC1=2;DP4=0,0,1,22;MQ=50;FQ=-96	GT:PL:GQ	1/1:255,69,0:99
scaffold_1	406418	.	A	G	154	.	DP=21;VDB=5.920215e-02;RPB=7.844367e-01;AF1=0.5;AC1=1;DP4=0,5,0,16;MQ=50;FQ=64;PV4=1,1,1,0.3	GT:PL:GQ	0/1:184,0,91:94
scaffold_1	407341	.	T	A	225	.	DP=15;VDB=1.655928e-01;RPB=1.504458e+00;AF1=1;AC1=2;DP4=1,0,9,5;MQ=50;FQ=-31;PV4=1,0.19,1,1	GT:PL:GQ	1/1:255,4,0:7
scaffold_1	407345	.	T	C	222	.	DP=15;VDB=1.608107e-01;AF1=1;AC1=2;DP4=0,0,10,5;MQ=50;FQ=-72	GT:PL:GQ	1/1:255,45,0:87
scaffold_1	407437	.	C	T	150	.	DP=7;VDB=1.939400e-02;AF1=1;AC1=2;DP4=0,0,6,1;MQ=50;FQ=-48	GT:PL:GQ	1/1:183,21,0:39
scaffold_1	407532	.	C	G	225	.	DP=89;VDB=3.985957e-01;RPB=1.955643e+00;AF1=0.5;AC1=1;DP4=18,7,41,21;MQ=50;FQ=224;PV4=0.8,0.035,1,0.18	GT:PL:GQ	0/1:255,0,253:99
scaffold_1	407540	.	G	A	225	.	DP=88;VDB=2.384017e-01;RPB=-2.424622e+00;AF1=0.5;AC1=1;DP4=40,22,17,8;MQ=50;FQ=225;PV4=0.81,1,1,1	GT:PL:GQ	0/1:255,0,255:99
scaffold_1	409100	.	T	C	37.8	.	DP=2;VDB=7.200000e-02;AF1=1;AC1=2;DP4=0,0,0,2;MQ=50;FQ=-33	GT:PL:GQ	1/1:69,6,0:10
scaffold_1	409134	.	G	A	40.8	.	DP=2;VDB=7.040000e-02;AF1=1;AC1=2;DP4=0,0,0,2;MQ=50;FQ=-33	GT:PL:GQ	1/1:72,6,0:10
scaffold_1	409281	.	C	T	45.8	.	DP=2;VDB=4.480000e-02;AF1=1;AC1=2;DP4=0,0,1,1;MQ=50;FQ=-33	GT:PL:GQ	1/1:77,6,0:10
scaffold_1	410090	.	A	G	222	.	DP=73;VDB=2.130625e-01;AF1=1;AC1=2;DP4=0,0,27,44;MQ=50;FQ=-241	GT:PL:GQ	1/1:255,214,0:99
scaffold_1	414415	.	T	A	222	.	DP=54;VDB=6.794926e-03;AF1=1;AC1=2;DP4=0,0,27,27;MQ=50;FQ=-190	GT:PL:GQ	1/1:255,163,0:99
scaffold_1	414428	.	G	A	222	.	DP=53;VDB=7.782554e-06;AF1=1;AC1=2;DP4=0,0,28,24;MQ=50;FQ=-184	GT:PL:GQ	1/1:255,157,0:99
scaffold_1	414455	.	A	G	222	.	DP=24;VDB=5.026830e-04;AF1=1;AC1=2;DP4=0,0,8,16;MQ=50;FQ=-99	GT:PL:GQ	1/1:255,72,0:99
scaffold_1	414490	.	G	A	202	.	DP=64;VDB=1.587343e-02;RPB=2.614502e+00;AF1=0.5;AC1=1;DP4=28,19,6,11;MQ=50;FQ=205;PV4=0.099,1,1,1	GT:PL:GQ	0/1:232,0,255:99
scaffold_1	414537	.	T	G	222	.	DP=42;VDB=2.896567e-02;AF1=1;AC1=2;DP4=0,0,26,16;MQ=50;FQ=-153	GT:PL:GQ	1/1:255,126,0:99
scaffold_1	414573	.	A	G	222	.	DP=84;VDB=1.237634e-12;AF1=1;AC1=2;DP4=0,0,40,43;MQ=50;FQ=-277	GT:PL:GQ	1/1:255,250,0:99
scaffold_1	414583	.	T	A	222	.	DP=87;VDB=1.097268e-03;AF1=1;AC1=2;DP4=0,0,46,41;MQ=50;FQ=-282	GT:PL:GQ	1/1:255,255,0:99
scaffold_1	414669	.	T	C	103	.	DP=4;VDB=8.284584e-02;AF1=1;AC1=2;DP4=0,0,3,1;MQ=50;FQ=-39	GT:PL:GQ	1/1:135,12,0:21
scaffold_1	414790	.	T	G	225	.	DP=93;VDB=2.180203e-01;RPB=-5.000160e-01;AF1=0.5;AC1=1;DP4=20,36,15,21;MQ=50;FQ=225;PV4=0.66,1,1,1	GT:PL:GQ	0/1:255,0,255:99
scaffold_1	414801	.	T	C	225	.	DP=83;VDB=3.157563e-02;RPB=-7.129398e-02;AF1=0.5;AC1=1;DP4=16,34,15,17;MQ=50;FQ=225;PV4=0.24,1,1,1	GT:PL:GQ	0/1:255,0,255:99
scaffold_1	415339	.	C	T	225	.	DP=56;VDB=2.608711e-01;RPB=1.725024e-01;AF1=0.5;AC1=1;DP4=15,11,15,15;MQ=50;FQ=225;PV4=0.6,0.018,1,0.46	GT:PL:GQ	0/1:255,0,255:99
scaffold_1	415777	.	G	A	225	.	DP=69;VDB=9.902972e-03;RPB=2.082278e-01;AF1=0.5;AC1=1;DP4=32,10,17,9;MQ=50;FQ=225;PV4=0.41,1,1,0.21	GT:PL:GQ	0/1:255,0,255:99
scaffold_1	415804	.	A	T	222	.	DP=91;VDB=3.015620e-01;AF1=1;AC1=2;DP4=0,0,50,39;MQ=50;FQ=-282	GT:PL:GQ	1/1:255,255,0:99
scaffold_1	416710	.	T	C	42.8	.	DP=2;VDB=6.080000e-02;AF1=1;AC1=2;DP4=0,0,2,0;MQ=50;FQ=-33	GT:PL:GQ	1/1:74,6,0:10
scaffold_1	416786	.	A	T	30.8	.	DP=2;VDB=6.240000e-02;AF1=1;AC1=2;DP4=0,0,0,2;MQ=50;FQ=-33	GT:PL:GQ	1/1:62,6,0:10
scaffold_1	416930	.	TGG	TGGG	125	.	INDEL;IS=5,0.416667;DP=12;VDB=2.510837e-02;AF1=1;AC1=2;DP4=0,0,2,3;MQ=50;FQ=-49.5	GT:PL:GQ	1/1:165,15,0:27
scaffold_1	418957	.	T	C	222	.	DP=18;VDB=1.168489e-03;AF1=1;AC1=2;DP4=0,0,12,2;MQ=50;FQ=-69	GT:PL:GQ	1/1:255,42,0:81
scaffold_1	418991	.	A	G	222	.	DP=69;VDB=2.566354e-02;AF1=1;AC1=2;DP4=0,0,49,20;MQ=50;FQ=-235	GT:PL:GQ	1/1:255,208,0:99
scaffold_1	419050	.	A	T	222	.	DP=48;VDB=8.310582e-09;AF1=1;AC1=2;DP4=0,0,28,13;MQ=50;FQ=-150	GT:PL:GQ	1/1:255,123,0:99
scaffold_1	419099	.	CAA	CA	214	.	INDEL;IS=21,0.954545;DP=22;VDB=1.089360e-06;AF1=1;AC1=2;DP4=0,0,5,17;MQ=50;FQ=-101	GT:PL:GQ	1/1:255,66,0:99
scaffold_1	419230	.	C	A	222	.	DP=62;VDB=1.016640e-05;AF1=1;AC1=2;DP4=0,0,34,25;MQ=50;FQ=-205	GT:PL:GQ	1/1:255,178,0:99
scaffold_1	419233	.	C	A	222	.	DP=66;VDB=1.443179e-06;AF1=1;AC1=2;DP4=0,0,34,27;MQ=50;FQ=-211	GT:PL:GQ	1/1:255,184,0:99
scaffold_1	419403	.	G	A	222	.	DP=32;VDB=9.462563e-02;AF1=1;AC1=2;DP4=0,0,16,15;MQ=50;FQ=-120	GT:PL:GQ	1/1:255,93,0:99
scaffold_1	419408	.	G	T	222	.	DP=31;VDB=1.024477e-01;AF1=1;AC1=2;DP4=0,0,15,15;MQ=50;FQ=-117	GT:PL:GQ	1/1:255,90,0:99
scaffold_1	419444	.	TA	T	185	.	INDEL;IS=18,0.692308;DP=23;VDB=1.137078e-01;AF1=1;AC1=2;DP4=0,0,5,13;MQ=50;FQ=-88.5	GT:PL:GQ	1/1:226,54,0:99
scaffold_1	423226	.	A	G	222	.	DP=77;VDB=2.902172e-02;AF1=1;AC1=2;DP4=0,0,24,53;MQ=50;FQ=-259	GT:PL:GQ	1/1:255,232,0:99
scaffold_1	423302	.	G	A	222	.	DP=35;VDB=1.499936e-03;AF1=1;AC1=2;DP4=0,0,26,9;MQ=50;FQ=-132	GT:PL:GQ	1/1:255,105,0:99
scaffold_1	423308	.	A	G	222	.	DP=31;VDB=1.622941e-06;AF1=1;AC1=2;DP4=0,0,23,8;MQ=50;FQ=-120	GT:PL:GQ	1/1:255,93,0:99
scaffold_1	423443	.	A	T	222	.	DP=30;VDB=9.736164e-05;AF1=1;AC1=2;DP4=0,0,22,8;MQ=50;FQ=-117	GT:PL:GQ	1/1:255,90,0:99
scaffold_1	423455	.	G	T	222	.	DP=51;VDB=3.076801e-01;AF1=1;AC1=2;DP4=0,0,27,24;MQ=50;FQ=-181	GT:PL:GQ	1/1:255,154,0:99
scaffold_1	423725	.	G	A	222	.	DP=53;VDB=1.674757e-01;AF1=1;AC1=2;DP4=0,0,16,37;MQ=50;FQ=-187	GT:PL:GQ	1/1:255,160,0:99
scaffold_1	425393	.	T	C	222	.	DP=98;VDB=5.143229e-01;AF1=1;AC1=2;DP4=0,0,48,50;MQ=50;FQ=-282	GT:PL:GQ	1/1:255,255,0:99
scaffold_1	426211	.	G	T	222	.	DP=66;VDB=4.752379e-02;AF1=1;AC1=2;DP4=0,0,22,44;MQ=50;FQ=-226	GT:PL:GQ	1/1:255,199,0:99
scaffold_1	427195	.	T	G	222	.	DP=96;VDB=1.979319e-01;AF1=1;AC1=2;DP4=0,0,57,39;MQ=50;FQ=-282	GT:PL:GQ	1/1:255,255,0:99
scaffold_1	427291	.	T	C	222	.	DP=88;VDB=4.781430e-01;AF1=1;AC1=2;DP4=0,0,35,49;MQ=50;FQ=-280	GT:PL:GQ	1/1:255,253,0:99
scaffold_1	427340	.	T	A	222	.	DP=81;VDB=4.002928e-01;AF1=1;AC1=2;DP4=0,0,32,44;MQ=50;FQ=-256	GT:PL:GQ	1/1:255,229,0:99
scaffold_1	427651	.	A	C	222	.	DP=83;VDB=4.558565e-01;AF1=1;AC1=2;DP4=0,0,32,47;MQ=50;FQ=-265	GT:PL:GQ	1/1:255,238,0:99
scaffold_1	428162	.	C	A	131	.	DP=9;VDB=3.186598e-02;AF1=1;AC1=2;DP4=0,0,2,3;MQ=50;FQ=-42	GT:PL:GQ	1/1:164,15,0:27
scaffold_1	428163	.	A	G	128	.	DP=9;VDB=3.186598e-02;AF1=1;AC1=2;DP4=0,0,2,3;MQ=50;FQ=-42	GT:PL:GQ	1/1:161,15,0:27
scaffold_1	428188	.	T	C	222	.	DP=33;VDB=5.636925e-07;AF1=1;AC1=2;DP4=0,0,25,5;MQ=50;FQ=-117	GT:PL:GQ	1/1:255,90,0:99
scaffold_1	429368	.	C	T	222	.	DP=68;VDB=1.415758e-01;AF1=1;AC1=2;DP4=0,0,25,43;MQ=50;FQ=-232	GT:PL:GQ	1/1:255,205,0:99
scaffold_1	429378	.	A	G	222	.	DP=52;VDB=8.952118e-03;AF1=1;AC1=2;DP4=0,0,20,32;MQ=50;FQ=-184	GT:PL:GQ	1/1:255,157,0:99
scaffold_1	429431	.	T	G	222	.	DP=56;VDB=2.312457e-01;AF1=1;AC1=2;DP4=0,0,27,29;MQ=50;FQ=-196	GT:PL:GQ	1/1:255,169,0:99
scaffold_1	429451	.	G	T	222	.	DP=76;VDB=8.732163e-02;AF1=1;AC1=2;DP4=0,0,29,40;MQ=50;FQ=-235	GT:PL:GQ	1/1:255,208,0:99
scaffold_1	429584	.	G	A	222	.	DP=28;VDB=1.927485e-02;AF1=1;AC1=2;DP4=0,0,8,20;MQ=50;FQ=-111	GT:PL:GQ	1/1:255,84,0:99
scaffold_1	430866	.	T	A	70	.	DP=3;VDB=2.309944e-02;AF1=1;AC1=2;DP4=0,0,3,0;MQ=50;FQ=-36	GT:PL:GQ	1/1:102,9,0:16
scaffold_1	430867	.	A	G	120	.	DP=6;VDB=9.462859e-02;AF1=1;AC1=2;DP4=0,0,6,0;MQ=50;FQ=-45	GT:PL:GQ	1/1:153,18,0:33
scaffold_1	431380	.	T	C	222	.	DP=53;VDB=1.092824e-01;AF1=1;AC1=2;DP4=0,0,34,18;MQ=50;FQ=-184	GT:PL:GQ	1/1:255,157,0:99
scaffold_1	431440	.	A	G	222	.	DP=15;VDB=2.692298e-03;AF1=1;AC1=2;DP4=0,0,7,7;MQ=50;FQ=-69	GT:PL:GQ	1/1:255,42,0:81
scaffold_1	431447	.	C	G	55	.	DP=3;VDB=5.085621e-02;AF1=1;AC1=2;DP4=0,0,3,0;MQ=50;FQ=-36	GT:PL:GQ	1/1:87,9,0:16
scaffold_1	431464	.	C	T	116	.	DP=5;VDB=6.148708e-03;AF1=1;AC1=2;DP4=0,0,1,4;MQ=50;FQ=-42	GT:PL:GQ	1/1:149,15,0:27
scaffold_1	434697	.	A	G	62	.	DP=3;VDB=5.983360e-02;AF1=1;AC1=2;DP4=0,0,2,1;MQ=50;FQ=-36	GT:PL:GQ	1/1:94,9,0:16
scaffold_1	440632	.	T	A	222	.	DP=32;VDB=3.375957e-08;AF1=1;AC1=2;DP4=0,0,8,20;MQ=50;FQ=-111	GT:PL:GQ	1/1:255,84,0:99
scaffold_1	440688	.	TA	TAGA	214	.	INDEL;IS=26,0.962963;DP=27;VDB=8.777830e-03;AF1=1;AC1=2;DP4=0,0,13,14;MQ=50;FQ=-116	GT:PL:GQ	1/1:255,81,0:99
scaffold_1	440797	.	T	C	176	.	DP=14;VDB=1.557387e-02;AF1=1;AC1=2;DP4=0,0,0,14;MQ=50;FQ=-69	GT:PL:GQ	1/1:209,42,0:81
scaffold_1	440804	.	C	G	125	.	DP=7;VDB=1.053819e-02;AF1=1;AC1=2;DP4=0,0,0,6;MQ=50;FQ=-45	GT:PL:GQ	1/1:158,18,0:33
scaffold_1	441947	.	C	T	37.8	.	DP=3;VDB=7.680000e-02;AF1=1;AC1=2;DP4=0,0,2,0;MQ=50;FQ=-33	GT:PL:GQ	1/1:69,6,0:10
scaffold_1	441995	.	C	T	183	.	DP=7;VDB=3.548566e-02;AF1=1;AC1=2;DP4=0,0,4,3;MQ=50;FQ=-48	GT:PL:GQ	1/1:216,21,0:39
scaffold_1	442163	.	C	G	162	.	DP=6;VDB=5.992091e-02;AF1=1;AC1=2;DP4=0,0,4,2;MQ=50;FQ=-45	GT:PL:GQ	1/1:195,18,0:33
scaffold_1	442169	.	C	T	157	.	DP=6;VDB=2.518264e-02;AF1=1;AC1=2;DP4=0,0,4,2;MQ=50;FQ=-45	GT:PL:GQ	1/1:190,18,0:33
scaffold_1	443323	.	A	G	50.8	.	DP=2;VDB=4.800000e-02;AF1=1;AC1=2;DP4=0,0,1,1;MQ=50;FQ=-33	GT:PL:GQ	1/1:82,6,0:10
scaffold_1	443606	.	T	G	222	.	DP=49;VDB=1.495341e-12;AF1=1;AC1=2;DP4=0,0,9,40;MQ=50;FQ=-175	GT:PL:GQ	1/1:255,148,0:99
scaffold_1	443722	.	G	A	222	.	DP=37;VDB=1.119960e-10;AF1=1;AC1=2;DP4=0,0,34,3;MQ=50;FQ=-138	GT:PL:GQ	1/1:255,111,0:99
scaffold_1	444140	.	C	T	40.8	.	DP=3;VDB=7.840000e-02;AF1=1;AC1=2;DP4=0,0,1,1;MQ=50;FQ=-33	GT:PL:GQ	1/1:72,6,0:10
scaffold_1	444190	.	A	G	41.8	.	DP=2;VDB=5.760000e-02;AF1=1;AC1=2;DP4=0,0,0,2;MQ=50;FQ=-33	GT:PL:GQ	1/1:73,6,0:10
scaffold_1	444487	.	T	C	222	.	DP=92;VDB=2.100328e-05;AF1=1;AC1=2;DP4=0,0,27,47;MQ=50;FQ=-250	GT:PL:GQ	1/1:255,223,0:99
scaffold_1	444503	.	C	G	222	.	DP=35;VDB=7.654522e-11;AF1=1;AC1=2;DP4=0,0,14,17;MQ=50;FQ=-120	GT:PL:GQ	1/1:255,93,0:99
scaffold_1	444587	.	G	T	222	.	DP=81;VDB=3.226900e-01;AF1=1;AC1=2;DP4=0,0,46,32;MQ=50;FQ=-262	GT:PL:GQ	1/1:255,235,0:99
scaffold_1	444938	.	T	C	136	.	DP=8;VDB=4.041064e-02;AF1=1;AC1=2;DP4=0,0,1,5;MQ=50;FQ=-45	GT:PL:GQ	1/1:169,18,0:33
scaffold_1	446894	.	A	C	222	.	DP=26;VDB=4.696242e-03;AF1=1;AC1=2;DP4=0,0,20,6;MQ=50;FQ=-105	GT:PL:GQ	1/1:255,78,0:99
scaffold_1	446904	.	C	A	222	.	DP=49;VDB=2.205501e-02;AF1=1;AC1=2;DP4=0,0,41,8;MQ=50;FQ=-175	GT:PL:GQ	1/1:255,148,0:99
scaffold_1	446945	.	C	T	222	.	DP=78;VDB=1.996330e-02;AF1=1;AC1=2;DP4=0,0,64,13;MQ=50;FQ=-259	GT:PL:GQ	1/1:255,232,0:99
scaffold_1	447167	.	C	A	175	.	DP=8;VDB=1.813214e-02;AF1=1;AC1=2;DP4=0,0,3,4;MQ=50;FQ=-48	GT:PL:GQ	1/1:208,21,0:39
scaffold_1	449423	.	A	G	222	.	DP=96;VDB=1.248028e-13;AF1=1;AC1=2;DP4=0,0,58,33;MQ=50;FQ=-282	GT:PL:GQ	1/1:255,255,0:99
scaffold_1	449699	.	C	G	222	.	DP=23;VDB=1.012028e-03;AF1=1;AC1=2;DP4=0,0,9,14;MQ=50;FQ=-96	GT:PL:GQ	1/1:255,69,0:99
scaffold_1	449704	.	T	C	222	.	DP=16;VDB=1.269806e-04;AF1=1;AC1=2;DP4=0,0,5,11;MQ=50;FQ=-75	GT:PL:GQ	1/1:255,48,0:93
scaffold_1	449715	.	G	A	222	.	DP=17;VDB=7.135824e-05;AF1=1;AC1=2;DP4=0,0,12,5;MQ=50;FQ=-78	GT:PL:GQ	1/1:255,51,0:99
scaffold_1	449868	.	G	A	50.8	.	DP=2;VDB=5.280000e-02;AF1=1;AC1=2;DP4=0,0,1,1;MQ=50;FQ=-33	GT:PL:GQ	1/1:82,6,0:10
scaffold_1	450127	.	A	C	222	.	DP=22;VDB=2.594955e-05;AF1=1;AC1=2;DP4=0,0,3,19;MQ=50;FQ=-93	GT:PL:GQ	1/1:255,66,0:99
scaffold_1	450171	.	T	C	222	.	DP=84;VDB=3.961789e-09;AF1=1;AC1=2;DP4=0,0,65,18;MQ=50;FQ=-277	GT:PL:GQ	1/1:255,250,0:99
scaffold_1	451162	.	T	A	127	.	DP=5;VDB=3.558503e-02;AF1=1;AC1=2;DP4=0,0,1,4;MQ=50;FQ=-42	GT:PL:GQ	1/1:160,15,0:27
scaffold_1	466050	.	C	T	225	.	DP=28;VDB=6.056152e-02;RPB=1.035801e+00;AF1=0.504;AC1=1;DP4=3,3,16,6;MQ=46;FQ=-9.5;PV4=0.35,1,1,0.39	GT:PL:GQ	0/1:255,0,18:21
scaffold_1	466102	.	T	C	225	.	DP=30;VDB=1.485129e-01;RPB=-2.274620e+00;AF1=0.5006;AC1=1;DP4=2,3,8,11;MQ=47;FQ=-3.53;PV4=1,1,1,1	GT:PL:GQ	0/1:255,0,26:29
scaffold_1	466186	.	G	C	154	.	DP=12;VDB=7.477423e-02;RPB=6.527912e-01;AF1=0.5;AC1=1;DP4=1,1,1,7;MQ=50;FQ=25;PV4=0.38,0.27,1,0.24	GT:PL:GQ	0/1:184,0,52:55
scaffold_1	466250	.	A	G	32	.	DP=6;VDB=7.792673e-02;RPB=-8.071455e-01;AF1=0.5;AC1=1;DP4=1,1,3,1;MQ=41;FQ=28.8;PV4=1,0.36,0.16,0.14	GT:PL:GQ	0/1:62,0,57:59
scaffold_1	466269	.	A	C	163	.	DP=9;VDB=6.117987e-02;AF1=1;AC1=2;DP4=0,0,6,3;MQ=44;FQ=-54	GT:PL:GQ	1/1:196,27,0:51
scaffold_1	466280	.	T	A	23	.	DP=9;VDB=6.560000e-02;RPB=1.219070e+00;AF1=0.5;AC1=1;DP4=5,2,1,1;MQ=44;FQ=26;PV4=1,1,1,1	GT:PL:GQ	0/1:53,0,137:56
scaffold_1	466596	.	G	C	50.8	.	DP=2;VDB=6.720000e-02;AF1=1;AC1=2;DP4=0,0,1,1;MQ=50;FQ=-33	GT:PL:GQ	1/1:82,6,0:10
scaffold_1	466725	.	G	T	75	.	DP=24;VDB=5.899031e-02;RPB=2.395932e+00;AF1=0.5;AC1=1;DP4=15,1,6,0;MQ=50;FQ=78;PV4=1,0.29,1,1	GT:PL:GQ	0/1:105,0,217:99
scaffold_1	466763	.	T	G	222	.	DP=39;VDB=2.615936e-01;RPB=-1.199507e+00;AF1=1;AC1=2;DP4=0,1,28,10;MQ=50;FQ=-103;PV4=0.28,0.26,1,0.19	GT:PL:GQ	1/1:255,76,0:99
scaffold_1	466780	.	A	T	222	.	DP=39;VDB=1.908345e-02;RPB=-1.641459e+00;AF1=1;AC1=2;DP4=0,1,24,13;MQ=50;FQ=-100;PV4=0.37,0.29,1,1	GT:PL:GQ	1/1:255,73,0:99
scaffold_1	466886	.	A	C	212	.	DP=19;VDB=3.289688e-04;AF1=1;AC1=2;DP4=0,0,1,13;MQ=50;FQ=-69	GT:PL:GQ	1/1:245,42,0:81
scaffold_1	469867	.	C	T	26	.	DP=6;VDB=3.360000e-02;RPB=-8.071455e-01;AF1=0.5;AC1=1;DP4=2,2,1,1;MQ=50;FQ=29;PV4=1,0.4,1,0.39	GT:PL:GQ	0/1:56,0,122:59
scaffold_1	469900	.	C	T	156	.	DP=6;VDB=1.009663e-01;AF1=1;AC1=2;DP4=0,0,3,3;MQ=50;FQ=-45	GT:PL:GQ	1/1:189,18,0:33
scaffold_1	470247	.	G	A	44.8	.	DP=2;VDB=7.200000e-02;AF1=1;AC1=2;DP4=0,0,1,1;MQ=50;FQ=-33	GT:PL:GQ	1/1:76,6,0:10
scaffold_1	470262	.	C	T	35.8	.	DP=2;VDB=7.040000e-02;AF1=1;AC1=2;DP4=0,0,1,1;MQ=50;FQ=-33	GT:PL:GQ	1/1:67,6,0:10
scaffold_1	491933	.	A	T	222	.	DP=20;VDB=7.543814e-02;AF1=1;AC1=2;DP4=0,0,17,3;MQ=50;FQ=-87	GT:PL:GQ	1/1:255,60,0:99
scaffold_1	491979	.	A	G	222	.	DP=31;VDB=2.682416e-01;AF1=1;AC1=2;DP4=0,0,22,8;MQ=50;FQ=-117	GT:PL:GQ	1/1:255,90,0:99
scaffold_1	492046	.	C	CAA	61.2	.	INDEL;IS=2,0.142857;DP=4;VDB=7.680000e-02;AF1=1;AC1=2;DP4=0,0,1,1;MQ=50;FQ=-40.5	GT:PL:GQ	1/1:100,6,0:10
scaffold_1	492071	.	T	C	222	.	DP=14;VDB=6.343666e-03;AF1=1;AC1=2;DP4=0,0,7,5;MQ=50;FQ=-63	GT:PL:GQ	1/1:255,36,0:69
scaffold_1	492355	.	G	A	225	.	DP=50;VDB=1.823484e-01;RPB=-9.406402e-01;AF1=0.5;AC1=1;DP4=9,21,9,11;MQ=48;FQ=225;PV4=0.37,0.43,1,1	GT:PL:GQ	0/1:255,0,255:99
scaffold_1	492567	.	T	C	222	.	DP=96;VDB=3.763637e-01;AF1=1;AC1=2;DP4=0,0,59,37;MQ=50;FQ=-282	GT:PL:GQ	1/1:255,255,0:99
scaffold_1	493054	.	A	G	43.8	.	DP=2;VDB=5.960000e-02;AF1=1;AC1=2;DP4=0,0,2,0;MQ=50;FQ=-33	GT:PL:GQ	1/1:75,6,0:10
scaffold_1	493662	.	C	T	222	.	DP=13;VDB=9.265015e-02;AF1=1;AC1=2;DP4=0,0,5,8;MQ=50;FQ=-66	GT:PL:GQ	1/1:255,39,0:75
scaffold_1	495495	.	G	A	222	.	DP=38;VDB=1.816921e-01;AF1=1;AC1=2;DP4=0,0,13,25;MQ=50;FQ=-141	GT:PL:GQ	1/1:255,114,0:99
scaffold_1	495585	.	T	C	222	.	DP=17;VDB=1.036355e-04;AF1=1;AC1=2;DP4=0,0,13,4;MQ=50;FQ=-78	GT:PL:GQ	1/1:255,51,0:99
scaffold_1	496343	.	A	C	225	.	DP=60;VDB=2.316448e-01;RPB=-3.125242e+00;AF1=0.5;AC1=1;DP4=15,19,17,9;MQ=49;FQ=225;PV4=0.12,1,0.21,1	GT:PL:GQ	0/1:255,0,255:99
scaffold_1	497179	.	T	C	225	.	DP=49;VDB=1.251780e-01;RPB=-5.108522e-01;AF1=0.5;AC1=1;DP4=14,12,7,16;MQ=48;FQ=225;PV4=0.15,1,0.03,1	GT:PL:GQ	0/1:255,0,255:99
scaffold_1	497196	.	T	C	222	.	DP=43;VDB=7.675961e-04;AF1=1;AC1=2;DP4=0,0,16,26;MQ=49;FQ=-153	GT:PL:GQ	1/1:255,126,0:99
scaffold_1	498768	.	C	A	222	.	DP=33;VDB=3.620518e-07;AF1=1;AC1=2;DP4=0,0,7,25;MQ=50;FQ=-123	GT:PL:GQ	1/1:255,96,0:99
scaffold_1	499635	.	T	C	222	.	DP=33;VDB=2.741660e-04;AF1=1;AC1=2;DP4=0,0,9,24;MQ=50;FQ=-126	GT:PL:GQ	1/1:255,99,0:99
scaffold_1	499650	.	G	A	222	.	DP=13;VDB=3.310319e-04;AF1=1;AC1=2;DP4=0,0,8,5;MQ=50;FQ=-66	GT:PL:GQ	1/1:255,39,0:75
scaffold_1	499664	.	G	A	199	.	DP=9;VDB=9.377485e-02;AF1=1;AC1=2;DP4=0,0,6,2;MQ=50;FQ=-51	GT:PL:GQ	1/1:232,24,0:45
scaffold_1	500116	.	A	T	222	.	DP=78;VDB=2.472330e-02;AF1=1;AC1=2;DP4=0,0,33,45;MQ=50;FQ=-262	GT:PL:GQ	1/1:255,235,0:99
scaffold_1	500127	.	A	G	225	.	DP=70;VDB=2.956097e-01;RPB=4.111132e-01;AF1=0.5;AC1=1;DP4=15,20,10,25;MQ=50;FQ=225;PV4=0.32,1,1,1	GT:PL:GQ	0/1:255,0,255:99
scaffold_1	500190	.	G	A	222	.	DP=56;VDB=1.116735e-03;AF1=1;AC1=2;DP4=0,0,29,27;MQ=50;FQ=-196	GT:PL:GQ	1/1:255,169,0:99
scaffold_1	500253	.	G	T	222	.	DP=65;VDB=3.196388e-01;AF1=1;AC1=2;DP4=0,0,32,31;MQ=50;FQ=-217	GT:PL:GQ	1/1:255,190,0:99
scaffold_1	500721	.	A	G	222	.	DP=57;VDB=2.347754e-01;AF1=1;AC1=2;DP4=0,0,31,25;MQ=50;FQ=-196	GT:PL:GQ	1/1:255,169,0:99
scaffold_1	500799	.	T	C	222	.	DP=90;VDB=3.967475e-01;AF1=1;AC1=2;DP4=0,0,44,43;MQ=50;FQ=-282	GT:PL:GQ	1/1:255,255,0:99
scaffold_1	500996	.	C	T	168	.	DP=12;VDB=3.130280e-02;AF1=1;AC1=2;DP4=0,0,0,12;MQ=50;FQ=-63	GT:PL:GQ	1/1:201,36,0:69
scaffold_1	501864	.	T	C	62	.	DP=6;VDB=5.748776e-02;RPB=5.460172e-01;AF1=0.5;AC1=1;DP4=2,1,2,1;MQ=50;FQ=62.5;PV4=1,0.45,1,1	GT:PL:GQ	0/1:92,0,93:92
scaffold_1	501888	.	T	A	162	.	DP=6;VDB=9.968024e-02;AF1=1;AC1=2;DP4=0,0,4,2;MQ=50;FQ=-45	GT:PL:GQ	1/1:195,18,0:33
scaffold_1	501958	.	G	C	92	.	DP=10;VDB=6.693100e-03;AF1=1;AC1=2;DP4=0,0,8,0;MQ=43;FQ=-51	GT:PL:GQ	1/1:125,24,0:45
scaffold_1	502007	.	C	A	225	.	DP=45;VDB=2.194706e-01;RPB=1.336234e+00;AF1=0.5;AC1=1;DP4=19,1,21,4;MQ=46;FQ=169;PV4=0.36,0.22,1,1	GT:PL:GQ	0/1:255,0,196:99
scaffold_1	502178	.	C	G	92	.	DP=46;VDB=1.957620e-01;RPB=-2.866853e-01;AF1=0.5;AC1=1;DP4=6,15,4,21;MQ=30;FQ=87.2;PV4=0.47,0.14,0.36,1	GT:PL:GQ	0/1:122,0,115:99
scaffold_1	502181	.	C	A	61	.	DP=45;VDB=1.165307e-01;RPB=1.652068e-01;AF1=0.5;AC1=1;DP4=4,20,5,13;MQ=28;FQ=64;PV4=0.46,0.084,1,0.34	GT:PL:GQ	0/1:91,0,127:94
scaffold_1	502188	.	T	A	92	.	DP=16;VDB=1.433385e-01;AF1=1;AC1=2;DP4=0,0,6,9;MQ=26;FQ=-72	GT:PL:GQ	1/1:125,45,0:87
scaffold_1	502246	.	C	T	70.5	.	DP=4;VDB=2.863384e-02;AF1=1;AC1=2;DP4=0,0,4,0;MQ=43;FQ=-39	GT:PL:GQ	1/1:103,12,0:21
scaffold_1	502298	.	T	C	104	.	DP=5;VDB=3.654729e-02;AF1=1;AC1=2;DP4=0,0,4,1;MQ=45;FQ=-42	GT:PL:GQ	1/1:137,15,0:27
scaffold_1	502342	.	T	C	130	.	DP=7;VDB=9.807275e-02;AF1=1;AC1=2;DP4=0,0,4,2;MQ=46;FQ=-45	GT:PL:GQ	1/1:163,18,0:33
scaffold_1	502446	.	A	G	225	.	DP=24;VDB=1.799719e-01;RPB=5.080859e-01;AF1=0.5;AC1=1;DP4=2,5,6,11;MQ=50;FQ=119;PV4=1,0.16,1,0.079	GT:PL:GQ	0/1:255,0,146:99
scaffold_1	502476	.	T	A	65	.	DP=12;VDB=7.931840e-02;RPB=2.547623e-01;AF1=0.5;AC1=1;DP4=1,7,0,4;MQ=50;FQ=68;PV4=1,1,1,1	GT:PL:GQ	0/1:95,0,178:98
scaffold_1	502503	.	G	A	124	.	DP=5;VDB=9.183749e-02;AF1=1;AC1=2;DP4=0,0,1,4;MQ=50;FQ=-42	GT:PL:GQ	1/1:157,15,0:27
scaffold_1	502771	.	G	T	43.8	.	DP=2;VDB=7.680000e-02;AF1=1;AC1=2;DP4=0,0,1,1;MQ=50;FQ=-33	GT:PL:GQ	1/1:75,6,0:10
scaffold_1	502790	.	A	C	72	.	DP=3;VDB=6.363195e-02;AF1=1;AC1=2;DP4=0,0,1,2;MQ=50;FQ=-36	GT:PL:GQ	1/1:104,9,0:16
scaffold_1	512986	.	T	C	27	.	DP=3;VDB=4.639975e-02;AF1=1;AC1=2;DP4=0,0,0,3;MQ=41;FQ=-36	GT:PL:GQ	1/1:59,9,0:16
scaffold_1	513069	.	C	T	101	.	DP=21;VDB=4.174716e-02;RPB=1.356801e+00;AF1=1;AC1=2;DP4=2,1,0,18;MQ=31;FQ=-59;PV4=0.014,0.11,1,0.4	GT:PL:GQ	1/1:134,32,0:61
scaffold_1	519568	.	C	A	48.8	.	DP=2;VDB=1.600000e-02;AF1=1;AC1=2;DP4=0,0,1,1;MQ=50;FQ=-33	GT:PL:GQ	1/1:80,6,0:10
scaffold_1	519608	.	A	T	66	.	DP=3;VDB=1.943461e-02;AF1=1;AC1=2;DP4=0,0,2,1;MQ=50;FQ=-36	GT:PL:GQ	1/1:98,9,0:16
scaffold_1	519948	.	C	G	37.8	.	DP=2;VDB=5.120000e-02;AF1=1;AC1=2;DP4=0,0,2,0;MQ=50;FQ=-33	GT:PL:GQ	1/1:69,6,0:10
scaffold_1	520030	.	T	C	121	.	DP=6;VDB=6.102519e-02;RPB=-8.217058e-01;AF1=0.5016;AC1=1;DP4=0,1,3,2;MQ=50;FQ=-6.18;PV4=1,0.4,1,0.3	GT:PL:GQ	0/1:151,0,22:25
scaffold_1	520271	.	A	G	79	.	DP=3;VDB=6.439972e-02;AF1=1;AC1=2;DP4=0,0,1,2;MQ=50;FQ=-36	GT:PL:GQ	1/1:111,9,0:16
scaffold_1	520283	.	T	C	60	.	DP=3;VDB=4.029980e-02;AF1=1;AC1=2;DP4=0,0,1,2;MQ=50;FQ=-36	GT:PL:GQ	1/1:92,9,0:16
scaffold_1	522544	.	C	A	222	.	DP=56;VDB=3.739198e-01;AF1=1;AC1=2;DP4=0,0,47,8;MQ=50;FQ=-193	GT:PL:GQ	1/1:255,166,0:99
scaffold_1	522564	.	C	G	222	.	DP=84;VDB=4.794798e-01;AF1=1;AC1=2;DP4=0,0,65,19;MQ=50;FQ=-280	GT:PL:GQ	1/1:255,253,0:99
scaffold_1	523432	.	T	C	222	.	DP=87;VDB=4.155001e-01;AF1=1;AC1=2;DP4=0,0,35,51;MQ=50;FQ=-282	GT:PL:GQ	1/1:255,255,0:99
scaffold_1	523433	.	G	A	166	.	DP=87;VDB=1.830925e-01;RPB=5.087187e+00;AF1=0.5;AC1=1;DP4=27,42,8,10;MQ=50;FQ=169;PV4=0.79,0.22,1,0.0024	GT:PL:GQ	0/1:196,0,255:99
scaffold_1	527387	.	A	G	222	.	DP=67;VDB=2.496981e-01;AF1=1;AC1=2;DP4=0,0,26,41;MQ=49;FQ=-229	GT:PL:GQ	1/1:255,202,0:99
scaffold_1	527484	.	G	A	222	.	DP=55;VDB=3.822479e-01;AF1=1;AC1=2;DP4=0,0,21,33;MQ=50;FQ=-190	GT:PL:GQ	1/1:255,163,0:99
scaffold_1	527548	.	C	A	225	.	DP=45;VDB=2.868075e-02;RPB=-1.111992e+00;AF1=0.5;AC1=1;DP4=12,16,8,9;MQ=49;FQ=225;PV4=1,0.15,0.1,1	GT:PL:GQ	0/1:255,0,255:99
scaffold_1	527551	.	T	C	222	.	DP=43;VDB=4.368698e-05;AF1=1;AC1=2;DP4=0,0,18,24;MQ=49;FQ=-153	GT:PL:GQ	1/1:255,126,0:99
scaffold_1	527618	.	T	A	110	.	DP=8;VDB=2.064849e-02;AF1=1;AC1=2;DP4=0,0,1,3;MQ=50;FQ=-39	GT:PL:GQ	1/1:142,12,0:21
scaffold_1	527621	.	A	G	108	.	DP=6;VDB=2.064849e-02;AF1=1;AC1=2;DP4=0,0,1,3;MQ=50;FQ=-39	GT:PL:GQ	1/1:140,12,0:21
scaffold_1	527650	.	A	G	222	.	DP=39;VDB=1.486724e-05;AF1=1;AC1=2;DP4=0,0,21,8;MQ=50;FQ=-114	GT:PL:GQ	1/1:255,87,0:99
scaffold_1	527741	.	G	C	222	.	DP=20;VDB=1.870360e-01;AF1=1;AC1=2;DP4=0,0,5,13;MQ=50;FQ=-81	GT:PL:GQ	1/1:255,54,0:99
scaffold_1	527747	.	C	T	222	.	DP=16;VDB=1.604966e-01;AF1=1;AC1=2;DP4=0,0,4,12;MQ=50;FQ=-75	GT:PL:GQ	1/1:255,48,0:93
scaffold_1	527971	.	G	A	222	.	DP=23;VDB=2.012378e-01;AF1=1;AC1=2;DP4=0,0,12,11;MQ=50;FQ=-96	GT:PL:GQ	1/1:255,69,0:99
scaffold_1	527992	.	C	G	222	.	DP=28;VDB=2.360929e-01;AF1=1;AC1=2;DP4=0,0,15,13;MQ=50;FQ=-111	GT:PL:GQ	1/1:255,84,0:99
scaffold_1	528743	.	C	T	57	.	DP=8;VDB=4.187638e-02;RPB=1.551181e+00;AF1=0.5;AC1=1;DP4=3,2,1,2;MQ=50;FQ=60;PV4=1,1,1,0.046	GT:PL:GQ	0/1:87,0,143:90
scaffold_1	528753	.	T	C	92	.	DP=6;VDB=6.617741e-02;RPB=-1.427508e+00;AF1=0.5;AC1=1;DP4=0,2,2,2;MQ=50;FQ=29;PV4=0.47,0.22,1,1	GT:PL:GQ	0/1:122,0,56:59
scaffold_1	528780	.	C	T	38.8	.	DP=2;VDB=5.960000e-02;AF1=1;AC1=2;DP4=0,0,2,0;MQ=50;FQ=-33	GT:PL:GQ	1/1:70,6,0:10
scaffold_1	528789	.	T	A	155	.	DP=9;VDB=2.580611e-03;AF1=1;AC1=2;DP4=0,0,9,0;MQ=50;FQ=-54	GT:PL:GQ	1/1:188,27,0:51
scaffold_1	528874	.	C	G	44.8	.	DP=2;VDB=3.840000e-02;AF1=1;AC1=2;DP4=0,0,1,1;MQ=50;FQ=-33	GT:PL:GQ	1/1:76,6,0:10
scaffold_1	528880	.	A	G	35.8	.	DP=2;VDB=4.000000e-02;AF1=1;AC1=2;DP4=0,0,1,1;MQ=50;FQ=-33	GT:PL:GQ	1/1:67,6,0:10
scaffold_1	529007	.	C	A	33.8	.	DP=2;VDB=7.680000e-02;AF1=1;AC1=2;DP4=0,0,2,0;MQ=50;FQ=-33	GT:PL:GQ	1/1:65,6,0:10
scaffold_1	529085	.	A	G	61	.	DP=3;VDB=5.223237e-02;AF1=1;AC1=2;DP4=0,0,2,1;MQ=50;FQ=-36	GT:PL:GQ	1/1:93,9,0:16
scaffold_1	529241	.	T	A	44.8	.	DP=2;VDB=7.360000e-02;AF1=1;AC1=2;DP4=0,0,1,1;MQ=50;FQ=-33	GT:PL:GQ	1/1:76,6,0:10
scaffold_1	529428	.	A	G	222	.	DP=55;VDB=4.836650e-03;AF1=1;AC1=2;DP4=0,0,15,29;MQ=50;FQ=-159	GT:PL:GQ	1/1:255,132,0:99
scaffold_1	529431	.	A	G	222	.	DP=50;VDB=7.971305e-03;AF1=1;AC1=2;DP4=0,0,15,29;MQ=50;FQ=-159	GT:PL:GQ	1/1:255,132,0:99
scaffold_1	529542	.	T	C	214	.	DP=11;VDB=2.787293e-02;RPB=-1.739253e+00;AF1=0.543;AC1=1;DP4=1,0,6,4;MQ=50;FQ=-19;PV4=1,0.24,1,0.11	GT:PL:GQ	0/1:244,0,8:11
scaffold_1	529581	.	A	G	135	.	DP=48;VDB=3.641716e-03;RPB=-1.078921e+00;AF1=0.5;AC1=1;DP4=23,15,4,6;MQ=50;FQ=138;PV4=0.3,1,1,1	GT:PL:GQ	0/1:165,0,255:99
scaffold_1	529590	.	A	G	222	.	DP=51;VDB=6.557751e-03;AF1=1;AC1=2;DP4=0,0,26,25;MQ=50;FQ=-181	GT:PL:GQ	1/1:255,154,0:99
scaffold_1	529649	.	T	A	222	.	DP=25;VDB=7.020637e-02;AF1=1;AC1=2;DP4=0,0,8,16;MQ=50;FQ=-99	GT:PL:GQ	1/1:255,72,0:99
scaffold_1	529697	.	A	T	151	.	DP=10;VDB=6.056628e-04;AF1=1;AC1=2;DP4=0,0,0,9;MQ=50;FQ=-54	GT:PL:GQ	1/1:184,27,0:51
scaffold_1	529817	.	G	A	222	.	DP=31;VDB=2.498921e-01;AF1=1;AC1=2;DP4=0,0,13,17;MQ=50;FQ=-117	GT:PL:GQ	1/1:255,90,0:99
scaffold_1	529849	.	T	C	222	.	DP=27;VDB=2.207396e-01;AF1=1;AC1=2;DP4=0,0,7,18;MQ=50;FQ=-102	GT:PL:GQ	1/1:255,75,0:99
scaffold_1	529923	.	C	T	60	.	DP=3;VDB=6.510297e-02;AF1=1;AC1=2;DP4=0,0,0,3;MQ=50;FQ=-36	GT:PL:GQ	1/1:92,9,0:16
scaffold_1	535189	.	C	A	197	.	DP=12;VDB=6.083730e-02;AF1=1;AC1=2;DP4=0,0,8,3;MQ=50;FQ=-60	GT:PL:GQ	1/1:230,33,0:63
scaffold_1	535202	.	G	A	222	.	DP=14;VDB=4.641001e-02;AF1=1;AC1=2;DP4=0,0,9,3;MQ=50;FQ=-63	GT:PL:GQ	1/1:255,36,0:69
scaffold_1	535233	.	A	G	222	.	DP=14;VDB=5.348258e-02;AF1=1;AC1=2;DP4=0,0,6,8;MQ=50;FQ=-69	GT:PL:GQ	1/1:255,42,0:81
scaffold_1	535380	.	A	G	222	.	DP=29;VDB=3.420600e-04;AF1=1;AC1=2;DP4=0,0,22,7;MQ=50;FQ=-114	GT:PL:GQ	1/1:255,87,0:99
scaffold_1	535413	.	C	T	222	.	DP=30;VDB=5.303517e-02;AF1=1;AC1=2;DP4=0,0,16,13;MQ=50;FQ=-114	GT:PL:GQ	1/1:255,87,0:99
scaffold_1	535453	.	C	T	222	.	DP=32;VDB=3.183591e-02;AF1=1;AC1=2;DP4=0,0,12,19;MQ=50;FQ=-120	GT:PL:GQ	1/1:255,93,0:99
scaffold_1	535573	.	G	A	215	.	DP=12;VDB=2.646134e-03;AF1=1;AC1=2;DP4=0,0,4,8;MQ=50;FQ=-63	GT:PL:GQ	1/1:248,36,0:69
scaffold_1	535578	.	C	T	156	.	DP=12;VDB=1.068448e-02;AF1=1;AC1=2;DP4=0,0,2,6;MQ=50;FQ=-51	GT:PL:GQ	1/1:189,24,0:45
scaffold_1	535597	.	A	G	187	.	DP=18;VDB=1.237008e-02;AF1=1;AC1=2;DP4=0,0,7,2;MQ=50;FQ=-54	GT:PL:GQ	1/1:220,27,0:51
scaffold_1	536388	.	A	G	40.8	.	DP=2;VDB=3.680000e-02;AF1=1;AC1=2;DP4=0,0,1,1;MQ=50;FQ=-33	GT:PL:GQ	1/1:72,6,0:10
scaffold_1	537130	.	G	A	44.8	.	DP=2;VDB=3.520000e-02;AF1=1;AC1=2;DP4=0,0,1,1;MQ=50;FQ=-33	GT:PL:GQ	1/1:76,6,0:10
scaffold_1	538214	.	G	T	222	.	DP=44;VDB=2.925230e-01;AF1=1;AC1=2;DP4=0,0,22,19;MQ=50;FQ=-150	GT:PL:GQ	1/1:255,123,0:99
scaffold_1	538467	.	C	A	222	.	DP=40;VDB=2.694356e-01;AF1=1;AC1=2;DP4=0,0,13,25;MQ=50;FQ=-141	GT:PL:GQ	1/1:255,114,0:99
scaffold_1	538504	.	G	T	222	.	DP=26;VDB=9.772157e-03;AF1=1;AC1=2;DP4=0,0,8,17;MQ=50;FQ=-102	GT:PL:GQ	1/1:255,75,0:99
scaffold_1	538532	.	A	G	195	.	DP=11;VDB=2.616868e-02;AF1=1;AC1=2;DP4=0,0,1,9;MQ=50;FQ=-57	GT:PL:GQ	1/1:228,30,0:57
scaffold_1	538624	.	C	T	222	.	DP=26;VDB=1.969648e-01;AF1=1;AC1=2;DP4=0,0,9,13;MQ=50;FQ=-93	GT:PL:GQ	1/1:255,66,0:99
scaffold_1	538642	.	T	C	222	.	DP=13;VDB=1.439207e-01;AF1=1;AC1=2;DP4=0,0,2,11;MQ=50;FQ=-66	GT:PL:GQ	1/1:255,39,0:75
scaffold_1	542268	.	T	C	30.8	.	DP=7;VDB=7.840000e-02;AF1=1;AC1=2;DP4=0,0,2,0;MQ=50;FQ=-33	GT:PL:GQ	1/1:62,6,0:10
scaffold_1	542283	.	C	T	205	.	DP=15;VDB=4.623217e-03;AF1=1;AC1=2;DP4=0,0,14,1;MQ=50;FQ=-72	GT:PL:GQ	1/1:238,45,0:87
scaffold_1	543507	.	T	C	44.8	.	DP=2;VDB=5.920000e-02;AF1=1;AC1=2;DP4=0,0,1,1;MQ=50;FQ=-33	GT:PL:GQ	1/1:76,6,0:10
scaffold_1	545735	.	T	A	91.5	.	DP=4;VDB=1.106034e-02;AF1=1;AC1=2;DP4=0,0,0,4;MQ=50;FQ=-39	GT:PL:GQ	1/1:124,12,0:21
scaffold_1	545754	.	G	T	92.5	.	DP=4;VDB=1.290543e-02;AF1=1;AC1=2;DP4=0,0,0,4;MQ=50;FQ=-39	GT:PL:GQ	1/1:125,12,0:21
scaffold_1	550628	.	A	G	222	.	DP=67;VDB=8.640062e-02;AF1=1;AC1=2;DP4=0,0,54,13;MQ=50;FQ=-229	GT:PL:GQ	1/1:255,202,0:99
scaffold_1	550709	.	G	C	222	.	DP=52;VDB=7.473468e-03;AF1=1;AC1=2;DP4=0,0,28,21;MQ=50;FQ=-175	GT:PL:GQ	1/1:255,148,0:99
scaffold_1	550731	.	A	G	222	.	DP=29;VDB=1.259026e-04;AF1=1;AC1=2;DP4=0,0,11,11;MQ=50;FQ=-93	GT:PL:GQ	1/1:255,66,0:99
scaffold_1	550751	.	A	G	222	.	DP=23;VDB=7.360296e-05;AF1=1;AC1=2;DP4=0,0,15,5;MQ=50;FQ=-87	GT:PL:GQ	1/1:255,60,0:99
scaffold_1	550761	.	A	G	222	.	DP=33;VDB=7.984332e-06;AF1=1;AC1=2;DP4=0,0,19,9;MQ=50;FQ=-111	GT:PL:GQ	1/1:255,84,0:99
scaffold_1	553844	.	A	T	174	.	DP=32;VDB=2.717860e-04;RPB=-4.440144e+00;AF1=0.5;AC1=1;DP4=5,9,10,3;MQ=50;FQ=177;PV4=0.054,0.15,1,0.019	GT:PL:GQ	0/1:204,0,244:99
scaffold_1	553847	.	G	A	130	.	DP=34;VDB=4.671717e-04;RPB=4.451808e+00;AF1=0.5;AC1=1;DP4=14,8,3,7;MQ=50;FQ=133;PV4=0.13,0.0051,1,1	GT:PL:GQ	0/1:160,0,255:99
scaffold_1	553851	.	G	C	49	.	DP=33;VDB=4.832556e-03;RPB=3.707102e+00;AF1=0.5;AC1=1;DP4=16,8,2,4;MQ=50;FQ=52;PV4=0.18,0.00071,1,0.0014	GT:PL:GQ	0/1:79,0,255:82
scaffold_1	553963	.	C	T	222	.	DP=100;VDB=2.837078e-01;AF1=1;AC1=2;DP4=0,0,53,40;MQ=50;FQ=-282	GT:PL:GQ	1/1:255,255,0:99
scaffold_1	554238	.	C	T	222	.	DP=39;VDB=5.173754e-06;AF1=1;AC1=2;DP4=0,0,12,27;MQ=50;FQ=-144	GT:PL:GQ	1/1:255,117,0:99
scaffold_1	554262	.	A	T	222	.	DP=22;VDB=3.213011e-02;AF1=1;AC1=2;DP4=0,0,13,9;MQ=50;FQ=-93	GT:PL:GQ	1/1:255,66,0:99
scaffold_1	554271	.	T	C	222	.	DP=14;VDB=9.047718e-02;AF1=1;AC1=2;DP4=0,0,7,4;MQ=50;FQ=-60	GT:PL:GQ	1/1:255,33,0:63
scaffold_1	554334	.	T	G	222	.	DP=91;VDB=3.233633e-01;AF1=1;AC1=2;DP4=0,0,55,36;MQ=50;FQ=-282	GT:PL:GQ	1/1:255,255,0:99
scaffold_1	555818	.	C	A	33.8	.	DP=2;VDB=5.960000e-02;AF1=1;AC1=2;DP4=0,0,2,0;MQ=50;FQ=-33	GT:PL:GQ	1/1:65,6,0:10
scaffold_1	556208	.	A	G	222	.	DP=81;VDB=1.007839e-12;AF1=1;AC1=2;DP4=0,0,15,65;MQ=50;FQ=-268	GT:PL:GQ	1/1:255,241,0:99
scaffold_1	556229	.	G	A	222	.	DP=49;VDB=4.485695e-10;AF1=1;AC1=2;DP4=0,0,9,40;MQ=50;FQ=-175	GT:PL:GQ	1/1:255,148,0:99
scaffold_1	556235	.	C	T	222	.	DP=58;VDB=2.496272e-06;AF1=1;AC1=2;DP4=0,0,22,33;MQ=50;FQ=-193	GT:PL:GQ	1/1:255,166,0:99
scaffold_1	556951	.	A	G	222	.	DP=83;VDB=4.528120e-01;AF1=1;AC1=2;DP4=0,0,17,60;MQ=50;FQ=-259	GT:PL:GQ	1/1:255,232,0:99
scaffold_1	556954	.	T	G	222	.	DP=73;VDB=8.324920e-02;RPB=1.255241e-01;AF1=1;AC1=2;DP4=0,1,17,51;MQ=50;FQ=-196;PV4=1,0.32,1,0.26	GT:PL:GQ	1/1:255,169,0:99
scaffold_1	557043	.	T	C	139	.	DP=8;VDB=6.200772e-03;AF1=1;AC1=2;DP4=0,0,1,5;MQ=50;FQ=-45	GT:PL:GQ	1/1:172,18,0:33
scaffold_1	557044	.	A	G	139	.	DP=7;VDB=6.200772e-03;AF1=1;AC1=2;DP4=0,0,1,5;MQ=50;FQ=-45	GT:PL:GQ	1/1:172,18,0:33
scaffold_1	559294	.	A	G	222	.	DP=34;VDB=2.697887e-04;AF1=1;AC1=2;DP4=0,0,24,8;MQ=50;FQ=-123	GT:PL:GQ	1/1:255,96,0:99
scaffold_1	559323	.	T	C	222	.	DP=34;VDB=2.052555e-01;AF1=1;AC1=2;DP4=0,0,21,10;MQ=50;FQ=-120	GT:PL:GQ	1/1:255,93,0:99
scaffold_1	559533	.	T	G	225	.	DP=43;VDB=9.547611e-02;RPB=-1.385137e-01;AF1=0.5;AC1=1;DP4=12,8,13,9;MQ=50;FQ=225;PV4=1,0.015,1,1	GT:PL:GQ	0/1:255,0,255:99
scaffold_1	559644	.	A	G	205	.	DP=66;VDB=1.815616e-01;RPB=1.448845e+00;AF1=0.5;AC1=1;DP4=19,23,3,19;MQ=50;FQ=208;PV4=0.013,0.4,1,1	GT:PL:GQ	0/1:235,0,255:99
scaffold_1	559698	.	C	G	222	.	DP=93;VDB=2.677321e-01;AF1=1;AC1=2;DP4=0,0,59,33;MQ=50;FQ=-282	GT:PL:GQ	1/1:255,255,0:99
scaffold_1	560142	.	A	C	222	.	DP=51;VDB=1.820160e-01;AF1=1;AC1=2;DP4=0,0,13,34;MQ=50;FQ=-168	GT:PL:GQ	1/1:255,141,0:99
scaffold_1	560175	.	A	C	222	.	DP=24;VDB=3.608903e-02;AF1=1;AC1=2;DP4=0,0,5,19;MQ=50;FQ=-99	GT:PL:GQ	1/1:255,72,0:99
scaffold_1	560208	.	A	G	206	.	DP=9;VDB=1.435635e-03;AF1=1;AC1=2;DP4=0,0,2,7;MQ=50;FQ=-54	GT:PL:GQ	1/1:239,27,0:51
scaffold_1	560283	.	T	A	106	.	DP=4;VDB=3.200698e-02;AF1=1;AC1=2;DP4=0,0,3,1;MQ=50;FQ=-39	GT:PL:GQ	1/1:138,12,0:21
scaffold_1	560295	.	C	G	120	.	DP=5;VDB=6.970230e-02;AF1=1;AC1=2;DP4=0,0,4,1;MQ=50;FQ=-42	GT:PL:GQ	1/1:153,15,0:27
scaffold_1	560364	.	A	G	222	.	DP=59;VDB=2.757122e-03;AF1=1;AC1=2;DP4=0,0,43,13;MQ=50;FQ=-196	GT:PL:GQ	1/1:255,169,0:99
scaffold_1	564868	.	C	A	222	.	DP=62;VDB=1.299091e-02;AF1=1;AC1=2;DP4=0,0,7,55;MQ=50;FQ=-214	GT:PL:GQ	1/1:255,187,0:99
scaffold_1	564924	.	T	G	222	.	DP=41;VDB=7.447291e-03;AF1=1;AC1=2;DP4=0,0,7,33;MQ=50;FQ=-147	GT:PL:GQ	1/1:255,120,0:99
scaffold_1	564958	.	T	G	197	.	DP=11;VDB=2.965213e-02;AF1=1;AC1=2;DP4=0,0,1,9;MQ=50;FQ=-57	GT:PL:GQ	1/1:230,30,0:57
scaffold_1	571681	.	T	G	69	.	DP=3;VDB=4.789490e-02;AF1=1;AC1=2;DP4=0,0,2,1;MQ=50;FQ=-36	GT:PL:GQ	1/1:101,9,0:16
scaffold_1	571713	.	G	A	28	.	DP=4;VDB=5.920000e-02;RPB=1.111223e+00;AF1=0.5;AC1=1;DP4=1,1,1,1;MQ=50;FQ=30.6;PV4=1,0.077,1,1	GT:PL:GQ	0/1:58,0,68:61
scaffold_1	571793	.	CTT	CTTT	69.4	.	INDEL;IS=3,1.000000;DP=3;VDB=5.361253e-02;AF1=1;AC1=2;DP4=0,0,1,2;MQ=50;FQ=-43.5	GT:PL:GQ	1/1:109,9,0:16
scaffold_1	572763	.	G	A	193	.	DP=8;VDB=1.148385e-01;AF1=1;AC1=2;DP4=0,0,4,4;MQ=50;FQ=-51	GT:PL:GQ	1/1:226,24,0:45
scaffold_1	575460	.	G	C	103	.	DP=5;VDB=7.566381e-02;AF1=1;AC1=2;DP4=0,0,4,1;MQ=45;FQ=-42	GT:PL:GQ	1/1:136,15,0:27
scaffold_1	575598	.	T	C	145	.	DP=6;VDB=3.326583e-02;AF1=1;AC1=2;DP4=0,0,5,1;MQ=50;FQ=-45	GT:PL:GQ	1/1:178,18,0:33
scaffold_1	575675	.	T	C	130	.	DP=9;VDB=1.208715e-01;AF1=1;AC1=2;DP4=0,0,1,8;MQ=41;FQ=-54	GT:PL:GQ	1/1:163,27,0:51
scaffold_1	575683	.	T	G	38	.	DP=9;VDB=5.870764e-02;RPB=1.711553e+00;AF1=0.5;AC1=1;DP4=1,5,0,3;MQ=41;FQ=40.9;PV4=1,0.41,1,1	GT:PL:GQ	0/1:68,0,85:71
scaffold_1	575688	.	A	G	60	.	DP=9;VDB=1.006012e-01;RPB=-1.455500e+00;AF1=0.5;AC1=1;DP4=0,3,1,5;MQ=41;FQ=34;PV4=1,1,0.085,0.3	GT:PL:GQ	0/1:90,0,61:64
scaffold_1	576959	.	G	A	176	.	DP=14;VDB=1.148763e-01;RPB=-2.666667e-01;AF1=0.5;AC1=1;DP4=3,2,7,2;MQ=50;FQ=99;PV4=0.58,1,1,1	GT:PL:GQ	0/1:206,0,126:99
scaffold_1	578790	.	G	A	222	.	DP=13;VDB=1.181634e-01;AF1=1;AC1=2;DP4=0,0,4,9;MQ=50;FQ=-66	GT:PL:GQ	1/1:255,39,0:75
scaffold_1	579501	.	G	T	132	.	DP=5;VDB=9.080737e-02;AF1=1;AC1=2;DP4=0,0,4,1;MQ=50;FQ=-42	GT:PL:GQ	1/1:165,15,0:27
scaffold_1	580706	.	T	C	110	.	DP=5;VDB=8.965747e-02;AF1=1;AC1=2;DP4=0,0,5,0;MQ=50;FQ=-42	GT:PL:GQ	1/1:143,15,0:27
scaffold_1	580954	.	C	T	172	.	DP=14;VDB=8.135593e-02;RPB=8.000000e-01;AF1=0.5;AC1=1;DP4=1,4,6,3;MQ=50;FQ=92;PV4=0.27,0.18,1,0.32	GT:PL:GQ	0/1:202,0,119:99
scaffold_1	581098	.	T	C	115	.	DP=16;VDB=8.335322e-02;RPB=-1.626978e-01;AF1=0.5;AC1=1;DP4=2,8,1,5;MQ=50;FQ=118;PV4=1,1,1,0.22	GT:PL:GQ	0/1:145,0,212:99
scaffold_1	586481	.	G	C	213	.	DP=13;VDB=2.732660e-03;AF1=1;AC1=2;DP4=0,0,12,1;MQ=50;FQ=-66	GT:PL:GQ	1/1:246,39,0:75
scaffold_1	586519	.	G	A	122	.	DP=9;VDB=1.303481e-02;AF1=1;AC1=2;DP4=0,0,9,0;MQ=50;FQ=-54	GT:PL:GQ	1/1:155,27,0:51
scaffold_1	586631	.	G	T	222	.	DP=24;VDB=1.698093e-02;AF1=1;AC1=2;DP4=0,0,17,3;MQ=50;FQ=-87	GT:PL:GQ	1/1:255,60,0:99
scaffold_1	586640	.	C	T	222	.	DP=34;VDB=3.723896e-04;AF1=1;AC1=2;DP4=0,0,25,7;MQ=50;FQ=-123	GT:PL:GQ	1/1:255,96,0:99
scaffold_1	589223	.	A	G	222	.	DP=78;VDB=4.162793e-01;AF1=1;AC1=2;DP4=0,0,39,39;MQ=50;FQ=-262	GT:PL:GQ	1/1:255,235,0:99
scaffold_1	589360	.	T	C	49.8	.	DP=2;VDB=7.040000e-02;AF1=1;AC1=2;DP4=0,0,1,1;MQ=50;FQ=-33	GT:PL:GQ	1/1:81,6,0:10
scaffold_1	590494	.	C	T	222	.	DP=24;VDB=1.914373e-01;AF1=1;AC1=2;DP4=0,0,7,17;MQ=50;FQ=-99	GT:PL:GQ	1/1:255,72,0:99
scaffold_1	590557	.	A	G	222	.	DP=27;VDB=8.816459e-10;AF1=1;AC1=2;DP4=0,0,21,6;MQ=50;FQ=-108	GT:PL:GQ	1/1:255,81,0:99
scaffold_1	590674	.	T	C	222	.	DP=73;VDB=3.008909e-01;AF1=1;AC1=2;DP4=0,0,38,31;MQ=50;FQ=-235	GT:PL:GQ	1/1:255,208,0:99
scaffold_1	590739	.	C	G	222	.	DP=72;VDB=1.717789e-02;AF1=1;AC1=2;DP4=0,0,35,33;MQ=50;FQ=-232	GT:PL:GQ	1/1:255,205,0:99
scaffold_1	590886	.	C	A	121	.	DP=13;VDB=1.087348e-02;RPB=-8.250129e-01;AF1=0.5;AC1=1;DP4=0,6,1,5;MQ=50;FQ=107;PV4=1,0.25,1,1	GT:PL:GQ	0/1:151,0,134:99
scaffold_1	591053	.	T	A	90.5	.	DP=4;VDB=7.716119e-02;AF1=1;AC1=2;DP4=0,0,2,2;MQ=50;FQ=-39	GT:PL:GQ	1/1:123,12,0:21
scaffold_1	594804	.	C	G	37.8	.	DP=2;VDB=7.840000e-02;AF1=1;AC1=2;DP4=0,0,2,0;MQ=50;FQ=-33	GT:PL:GQ	1/1:69,6,0:10
scaffold_1	594854	.	G	T	143	.	DP=5;VDB=1.803554e-02;AF1=1;AC1=2;DP4=0,0,3,2;MQ=50;FQ=-42	GT:PL:GQ	1/1:176,15,0:27
scaffold_1	595888	.	C	T	113	.	DP=4;VDB=6.376843e-02;AF1=1;AC1=2;DP4=0,0,2,2;MQ=50;FQ=-39	GT:PL:GQ	1/1:145,12,0:21
scaffold_1	595902	.	A	G	40.8	.	DP=2;VDB=2.240000e-02;AF1=1;AC1=2;DP4=0,0,2,0;MQ=50;FQ=-33	GT:PL:GQ	1/1:72,6,0:10
scaffold_1	595940	.	G	A	79	.	DP=3;VDB=6.442004e-02;AF1=1;AC1=2;DP4=0,0,1,2;MQ=50;FQ=-36	GT:PL:GQ	1/1:111,9,0:16
scaffold_1	595996	.	T	G	30.8	.	DP=2;VDB=7.520000e-02;AF1=1;AC1=2;DP4=0,0,0,2;MQ=50;FQ=-33	GT:PL:GQ	1/1:62,6,0:10
scaffold_1	596289	.	C	T	81	.	DP=3;VDB=4.793649e-02;AF1=1;AC1=2;DP4=0,0,1,2;MQ=50;FQ=-36	GT:PL:GQ	1/1:113,9,0:16
scaffold_1	596394	.	C	T	101	.	DP=4;VDB=6.615865e-02;AF1=1;AC1=2;DP4=0,0,1,3;MQ=50;FQ=-39	GT:PL:GQ	1/1:133,12,0:21
scaffold_1	596638	.	C	T	136	.	DP=5;VDB=3.277560e-02;AF1=1;AC1=2;DP4=0,0,2,3;MQ=50;FQ=-42	GT:PL:GQ	1/1:169,15,0:27
scaffold_1	597498	.	G	A	116	.	DP=4;VDB=8.051522e-02;AF1=1;AC1=2;DP4=0,0,2,2;MQ=50;FQ=-39	GT:PL:GQ	1/1:148,12,0:21
scaffold_1	597500	.	A	T	114	.	DP=4;VDB=8.330040e-02;AF1=1;AC1=2;DP4=0,0,2,2;MQ=50;FQ=-39	GT:PL:GQ	1/1:146,12,0:21
scaffold_1	598142	.	G	A	47.8	.	DP=2;VDB=6.880000e-02;AF1=1;AC1=2;DP4=0,0,1,1;MQ=50;FQ=-33	GT:PL:GQ	1/1:79,6,0:10
scaffold_1	599006	.	C	T	73.5	.	DP=4;VDB=6.957416e-02;AF1=1;AC1=2;DP4=0,0,4,0;MQ=50;FQ=-39	GT:PL:GQ	1/1:106,12,0:21
scaffold_1	599021	.	T	C	108	.	DP=5;VDB=9.411655e-02;AF1=1;AC1=2;DP4=0,0,4,1;MQ=50;FQ=-42	GT:PL:GQ	1/1:141,15,0:27
scaffold_1	599097	.	T	A	125	.	DP=5;VDB=5.328988e-02;AF1=1;AC1=2;DP4=0,0,1,4;MQ=50;FQ=-42	GT:PL:GQ	1/1:158,15,0:27
scaffold_1	660316	.	A	G	42.8	.	DP=2;VDB=4.640000e-02;AF1=1;AC1=2;DP4=0,0,1,1;MQ=50;FQ=-33	GT:PL:GQ	1/1:74,6,0:10
scaffold_1	660336	.	A	C	40.8	.	DP=2;VDB=4.320000e-02;AF1=1;AC1=2;DP4=0,0,1,1;MQ=50;FQ=-33	GT:PL:GQ	1/1:72,6,0:10
scaffold_1	671711	.	G	T	142	.	DP=9;VDB=1.049699e-01;RPB=6.573300e-01;AF1=0.5;AC1=1;DP4=1,1,4,2;MQ=50;FQ=26;PV4=1,1,1,1	GT:PL:GQ	0/1:172,0,53:56
scaffold_1	671727	.	T	A	221	.	DP=9;VDB=5.102083e-02;AF1=1;AC1=2;DP4=0,0,5,4;MQ=50;FQ=-54	GT:PL:GQ	1/1:254,27,0:51
scaffold_1	672534	.	G	T	222	.	DP=54;VDB=2.468514e-03;AF1=1;AC1=2;DP4=0,0,34,18;MQ=50;FQ=-184	GT:PL:GQ	1/1:255,157,0:99
scaffold_1	672614	.	T	C	222	.	DP=44;VDB=9.755690e-02;AF1=1;AC1=2;DP4=0,0,17,24;MQ=50;FQ=-150	GT:PL:GQ	1/1:255,123,0:99
scaffold_1	672622	.	T	C	222	.	DP=43;VDB=1.028624e-03;RPB=1.410190e+00;AF1=1;AC1=2;DP4=1,0,16,26;MQ=50;FQ=-116;PV4=0.4,0.31,1,1	GT:PL:GQ	1/1:255,89,0:99
scaffold_1	672696	.	A	G	213	.	DP=10;VDB=4.011374e-02;AF1=1;AC1=2;DP4=0,0,2,8;MQ=50;FQ=-57	GT:PL:GQ	1/1:246,30,0:57
scaffold_1	672708	.	A	G	222	.	DP=12;VDB=8.737802e-03;AF1=1;AC1=2;DP4=0,0,3,9;MQ=50;FQ=-63	GT:PL:GQ	1/1:255,36,0:69
scaffold_1	672729	.	G	A	222	.	DP=11;VDB=1.085752e-01;AF1=1;AC1=2;DP4=0,0,5,6;MQ=50;FQ=-60	GT:PL:GQ	1/1:255,33,0:63
scaffold_1	672879	.	A	G	222	.	DP=27;VDB=2.011913e-03;AF1=1;AC1=2;DP4=0,0,12,13;MQ=50;FQ=-102	GT:PL:GQ	1/1:255,75,0:99
scaffold_1	672884	.	A	G	222	.	DP=25;VDB=1.217147e-04;AF1=1;AC1=2;DP4=0,0,12,12;MQ=50;FQ=-99	GT:PL:GQ	1/1:255,72,0:99
scaffold_1	673013	.	T	G	222	.	DP=35;VDB=2.679339e-01;AF1=1;AC1=2;DP4=0,0,26,8;MQ=50;FQ=-129	GT:PL:GQ	1/1:255,102,0:99
scaffold_1	673824	.	G	A	222	.	DP=33;VDB=5.761522e-04;AF1=1;AC1=2;DP4=0,0,13,20;MQ=49;FQ=-126	GT:PL:GQ	1/1:255,99,0:99
scaffold_1	673863	.	G	T	222	.	DP=28;VDB=1.135716e-01;AF1=1;AC1=2;DP4=0,0,8,20;MQ=49;FQ=-111	GT:PL:GQ	1/1:255,84,0:99
scaffold_1	673884	.	T	G	222	.	DP=18;VDB=3.164443e-02;AF1=1;AC1=2;DP4=0,0,5,11;MQ=50;FQ=-75	GT:PL:GQ	1/1:255,48,0:93
scaffold_1	673949	.	A	C	222	.	DP=20;VDB=1.683397e-01;AF1=1;AC1=2;DP4=0,0,12,8;MQ=50;FQ=-87	GT:PL:GQ	1/1:255,60,0:99
scaffold_1	674049	.	T	G	183	.	DP=14;VDB=1.088600e-01;AF1=1;AC1=2;DP4=0,0,2,7;MQ=50;FQ=-54	GT:PL:GQ	1/1:216,27,0:51
scaffold_1	674085	.	G	T	222	.	DP=27;VDB=2.369454e-02;AF1=1;AC1=2;DP4=0,0,14,13;MQ=50;FQ=-108	GT:PL:GQ	1/1:255,81,0:99
scaffold_1	674220	.	G	A	222	.	DP=48;VDB=2.672198e-01;AF1=1;AC1=2;DP4=0,0,19,25;MQ=50;FQ=-159	GT:PL:GQ	1/1:255,132,0:99
scaffold_1	674231	.	T	C	222	.	DP=42;VDB=3.175859e-01;AF1=1;AC1=2;DP4=0,0,13,29;MQ=50;FQ=-153	GT:PL:GQ	1/1:255,126,0:99
scaffold_1	674368	.	G	A	220	.	DP=18;VDB=6.532231e-05;AF1=1;AC1=2;DP4=0,0,1,16;MQ=50;FQ=-78	GT:PL:GQ	1/1:253,51,0:99
scaffold_1	674421	.	A	T	43.8	.	DP=2;VDB=5.960000e-02;AF1=1;AC1=2;DP4=0,0,0,2;MQ=50;FQ=-33	GT:PL:GQ	1/1:75,6,0:10
scaffold_1	674433	.	T	C	155	.	DP=8;VDB=8.193695e-02;AF1=1;AC1=2;DP4=0,0,1,7;MQ=50;FQ=-51	GT:PL:GQ	1/1:188,24,0:45
scaffold_1	674476	.	G	A	222	.	DP=20;VDB=8.428686e-02;AF1=1;AC1=2;DP4=0,0,5,15;MQ=50;FQ=-87	GT:PL:GQ	1/1:255,60,0:99
scaffold_1	674548	.	G	A	43	.	DP=3;VDB=2.309944e-02;AF1=1;AC1=2;DP4=0,0,0,3;MQ=50;FQ=-36	GT:PL:GQ	1/1:75,9,0:16
scaffold_1	674586	.	T	A	146	.	DP=8;VDB=1.138467e-02;AF1=1;AC1=2;DP4=0,0,8,0;MQ=50;FQ=-51	GT:PL:GQ	1/1:179,24,0:45
scaffold_1	674678	.	A	G	222	.	DP=18;VDB=1.177207e-01;AF1=1;AC1=2;DP4=0,0,9,9;MQ=50;FQ=-81	GT:PL:GQ	1/1:255,54,0:99
scaffold_1	674705	.	A	T	225	.	DP=26;VDB=1.234165e-01;RPB=-3.476193e-01;AF1=0.5;AC1=1;DP4=7,4,7,6;MQ=50;FQ=209;PV4=0.7,0.24,1,1	GT:PL:GQ	0/1:255,0,236:99
scaffold_1	674779	.	C	T	222	.	DP=43;VDB=1.844430e-01;AF1=1;AC1=2;DP4=0,0,19,23;MQ=50;FQ=-153	GT:PL:GQ	1/1:255,126,0:99
scaffold_1	674837	.	T	C	222	.	DP=29;VDB=2.148657e-01;AF1=1;AC1=2;DP4=0,0,14,14;MQ=50;FQ=-111	GT:PL:GQ	1/1:255,84,0:99
scaffold_1	674853	.	T	G	222	.	DP=22;VDB=7.918183e-02;AF1=1;AC1=2;DP4=0,0,11,10;MQ=50;FQ=-90	GT:PL:GQ	1/1:255,63,0:99
scaffold_1	674900	.	G	A	222	.	DP=40;VDB=1.087743e-01;AF1=1;AC1=2;DP4=0,0,17,18;MQ=50;FQ=-132	GT:PL:GQ	1/1:255,105,0:99
scaffold_1	675037	.	T	C	222	.	DP=25;VDB=1.905215e-01;AF1=1;AC1=2;DP4=0,0,5,14;MQ=50;FQ=-84	GT:PL:GQ	1/1:255,57,0:99
scaffold_1	675040	.	G	A	222	.	DP=18;VDB=1.729545e-01;AF1=1;AC1=2;DP4=0,0,4,14;MQ=50;FQ=-81	GT:PL:GQ	1/1:255,54,0:99
scaffold_1	675124	.	G	A	207	.	DP=11;VDB=4.235412e-02;AF1=1;AC1=2;DP4=0,0,8,2;MQ=50;FQ=-57	GT:PL:GQ	1/1:240,30,0:57
scaffold_1	675131	.	C	T	222	.	DP=14;VDB=1.193941e-01;AF1=1;AC1=2;DP4=0,0,10,3;MQ=50;FQ=-66	GT:PL:GQ	1/1:255,39,0:75
scaffold_1	675216	.	C	T	222	.	DP=36;VDB=5.763814e-03;AF1=1;AC1=2;DP4=0,0,18,18;MQ=50;FQ=-135	GT:PL:GQ	1/1:255,108,0:99
scaffold_1	675221	.	G	A	222	.	DP=36;VDB=6.107378e-02;AF1=1;AC1=2;DP4=0,0,17,19;MQ=50;FQ=-135	GT:PL:GQ	1/1:255,108,0:99
scaffold_1	675297	.	A	T	222	.	DP=15;VDB=8.691808e-03;AF1=1;AC1=2;DP4=0,0,4,11;MQ=50;FQ=-72	GT:PL:GQ	1/1:255,45,0:87
scaffold_1	675350	.	A	G	75.5	.	DP=5;VDB=2.863384e-02;AF1=1;AC1=2;DP4=0,0,1,3;MQ=50;FQ=-39	GT:PL:GQ	1/1:108,12,0:21
scaffold_1	675380	.	G	C	32.8	.	DP=2;VDB=7.040000e-02;AF1=1;AC1=2;DP4=0,0,0,2;MQ=50;FQ=-33	GT:PL:GQ	1/1:64,6,0:10
scaffold_1	676101	.	T	C	65	.	DP=3;VDB=6.568498e-02;AF1=1;AC1=2;DP4=0,0,0,3;MQ=50;FQ=-36	GT:PL:GQ	1/1:97,9,0:16
scaffold_1	676116	.	G	A	43.8	.	DP=2;VDB=5.760000e-02;AF1=1;AC1=2;DP4=0,0,0,2;MQ=50;FQ=-33	GT:PL:GQ	1/1:75,6,0:10
scaffold_1	676185	.	C	T	68	.	DP=3;VDB=3.728401e-02;AF1=1;AC1=2;DP4=0,0,3,0;MQ=50;FQ=-36	GT:PL:GQ	1/1:100,9,0:16
scaffold_1	676248	.	G	T	178	.	DP=8;VDB=1.198678e-01;AF1=1;AC1=2;DP4=0,0,6,2;MQ=50;FQ=-51	GT:PL:GQ	1/1:211,24,0:45
scaffold_1	676311	.	C	T	222	.	DP=11;VDB=1.432677e-01;AF1=1;AC1=2;DP4=0,0,4,7;MQ=50;FQ=-60	GT:PL:GQ	1/1:255,33,0:63
scaffold_1	676312	.	C	T	222	.	DP=11;VDB=1.428404e-01;AF1=1;AC1=2;DP4=0,0,4,7;MQ=50;FQ=-60	GT:PL:GQ	1/1:255,33,0:63
scaffold_1	677826	.	G	T	138	.	DP=5;VDB=5.219151e-02;AF1=1;AC1=2;DP4=0,0,3,2;MQ=50;FQ=-42	GT:PL:GQ	1/1:171,15,0:27
scaffold_1	677831	.	C	T	138	.	DP=5;VDB=6.649473e-02;AF1=1;AC1=2;DP4=0,0,3,2;MQ=50;FQ=-42	GT:PL:GQ	1/1:171,15,0:27
scaffold_1	677936	.	T	C	65	.	DP=6;VDB=6.188863e-02;RPB=5.460172e-01;AF1=0.5;AC1=1;DP4=2,1,2,1;MQ=50;FQ=65.9;PV4=1,0.26,1,1	GT:PL:GQ	0/1:95,0,97:96
scaffold_1	677963	.	T	C	108	.	DP=4;VDB=6.615865e-02;AF1=1;AC1=2;DP4=0,0,3,1;MQ=50;FQ=-39	GT:PL:GQ	1/1:140,12,0:21
scaffold_1	677966	.	G	T	36	.	DP=4;VDB=6.400000e-02;RPB=-1.111223e+00;AF1=0.5;AC1=1;DP4=2,0,1,1;MQ=50;FQ=33.6;PV4=1,0.35,1,0.17	GT:PL:GQ	0/1:66,0,62:64
scaffold_1	678073	.	G	A	80	.	DP=3;VDB=6.695797e-02;AF1=1;AC1=2;DP4=0,0,1,2;MQ=50;FQ=-36	GT:PL:GQ	1/1:112,9,0:16
scaffold_1	678545	.	G	T	184	.	DP=8;VDB=1.214591e-01;AF1=1;AC1=2;DP4=0,0,3,5;MQ=50;FQ=-51	GT:PL:GQ	1/1:217,24,0:45
scaffold_1	678548	.	G	A	186	.	DP=9;VDB=1.014296e-01;AF1=1;AC1=2;DP4=0,0,3,5;MQ=50;FQ=-51	GT:PL:GQ	1/1:219,24,0:45
scaffold_1	678632	.	G	A	70	.	DP=6;VDB=7.993221e-02;RPB=-1.427508e+00;AF1=0.5;AC1=1;DP4=1,1,4,0;MQ=50;FQ=31;PV4=0.33,0.42,1,1	GT:PL:GQ	0/1:100,0,58:61
scaffold_1	678669	.	G	A	157	.	DP=7;VDB=1.133612e-01;AF1=1;AC1=2;DP4=0,0,3,4;MQ=50;FQ=-48	GT:PL:GQ	1/1:190,21,0:39
scaffold_1	678729	.	G	A	118	.	DP=11;VDB=7.017792e-02;RPB=1.557846e+00;AF1=0.5;AC1=1;DP4=2,3,1,5;MQ=50;FQ=111;PV4=0.55,0.45,1,1	GT:PL:GQ	0/1:148,0,138:99
scaffold_1	679515	.	G	A	214	.	DP=8;VDB=5.994100e-02;AF1=1;AC1=2;DP4=0,0,3,5;MQ=50;FQ=-51	GT:PL:GQ	1/1:247,24,0:45
scaffold_1	679573	.	T	A	69	.	DP=5;VDB=3.576708e-02;RPB=5.314005e-01;AF1=0.5;AC1=1;DP4=2,0,2,1;MQ=50;FQ=32;PV4=1,1,1,1	GT:PL:GQ	0/1:99,0,59:62
scaffold_1	679744	.	T	G	37	.	DP=5;VDB=7.680000e-02;RPB=1.291774e+00;AF1=0.5;AC1=1;DP4=1,2,1,1;MQ=50;FQ=40;PV4=1,1,1,1	GT:PL:GQ	0/1:67,0,90:70
scaffold_1	682078	.	C	T	67	.	DP=3;VDB=2.570870e-02;AF1=1;AC1=2;DP4=0,0,3,0;MQ=50;FQ=-36	GT:PL:GQ	1/1:99,9,0:16
scaffold_1	682209	.	T	C	222	.	DP=14;VDB=1.198186e-01;AF1=1;AC1=2;DP4=0,0,5,9;MQ=50;FQ=-69	GT:PL:GQ	1/1:255,42,0:81
scaffold_1	686271	.	T	G	92.5	.	DP=4;VDB=7.994179e-02;AF1=1;AC1=2;DP4=0,0,4,0;MQ=50;FQ=-39	GT:PL:GQ	1/1:125,12,0:21
scaffold_1	686353	.	G	A	128	.	DP=5;VDB=3.277560e-02;AF1=1;AC1=2;DP4=0,0,2,3;MQ=50;FQ=-42	GT:PL:GQ	1/1:161,15,0:27
scaffold_1	686360	.	A	G	148	.	DP=7;VDB=2.910585e-02;AF1=1;AC1=2;DP4=0,0,3,3;MQ=50;FQ=-45	GT:PL:GQ	1/1:181,18,0:33
scaffold_1	686375	.	T	C	42.8	.	DP=2;VDB=7.040000e-02;AF1=1;AC1=2;DP4=0,0,2,0;MQ=50;FQ=-33	GT:PL:GQ	1/1:74,6,0:10
scaffold_1	686729	.	A	G	75	.	DP=3;VDB=1.516588e-02;AF1=1;AC1=2;DP4=0,0,1,2;MQ=50;FQ=-36	GT:PL:GQ	1/1:107,9,0:16
scaffold_1	686799	.	T	A	29.8	.	DP=2;VDB=4.800000e-02;AF1=1;AC1=2;DP4=0,0,1,1;MQ=50;FQ=-33	GT:PL:GQ	1/1:61,6,0:10
scaffold_1	687185	.	A	G	149	.	DP=7;VDB=8.186045e-03;AF1=1;AC1=2;DP4=0,0,1,6;MQ=50;FQ=-48	GT:PL:GQ	1/1:182,21,0:39
scaffold_1	690060	.	T	C	222	.	DP=18;VDB=8.776248e-02;AF1=1;AC1=2;DP4=0,0,16,2;MQ=50;FQ=-81	GT:PL:GQ	1/1:255,54,0:99
scaffold_1	690092	.	C	T	222	.	DP=33;VDB=2.312453e-01;AF1=1;AC1=2;DP4=0,0,24,8;MQ=50;FQ=-123	GT:PL:GQ	1/1:255,96,0:99
scaffold_1	690150	.	A	T	222	.	DP=41;VDB=7.277839e-03;AF1=1;AC1=2;DP4=0,0,23,18;MQ=50;FQ=-150	GT:PL:GQ	1/1:255,123,0:99
scaffold_1	690207	.	T	A	222	.	DP=51;VDB=2.519453e-01;AF1=1;AC1=2;DP4=0,0,26,24;MQ=50;FQ=-178	GT:PL:GQ	1/1:255,151,0:99
scaffold_1	690904	.	A	G	132	.	DP=45;VDB=1.253997e-01;RPB=-2.716444e+00;AF1=0.5;AC1=1;DP4=13,22,7,3;MQ=50;FQ=135;PV4=0.083,1,1,1	GT:PL:GQ	0/1:162,0,255:99
scaffold_1	690945	.	A	G	221	.	DP=29;VDB=1.550369e-01;RPB=2.828512e+00;AF1=0.5;AC1=1;DP4=8,8,4,9;MQ=50;FQ=223;PV4=0.45,1,1,0.19	GT:PL:GQ	0/1:251,0,255:99
scaffold_1	690976	.	G	A	222	.	DP=16;VDB=2.974516e-02;AF1=1;AC1=2;DP4=0,0,4,10;MQ=50;FQ=-69	GT:PL:GQ	1/1:255,42,0:81
scaffold_1	690989	.	A	T	222	.	DP=16;VDB=1.701141e-01;AF1=1;AC1=2;DP4=0,0,3,13;MQ=50;FQ=-75	GT:PL:GQ	1/1:255,48,0:93
scaffold_1	691025	.	G	A	202	.	DP=12;VDB=1.747001e-02;AF1=1;AC1=2;DP4=0,0,2,10;MQ=50;FQ=-63	GT:PL:GQ	1/1:235,36,0:69
scaffold_1	691305	.	T	C	222	.	DP=10;VDB=3.600810e-03;AF1=1;AC1=2;DP4=0,0,5,5;MQ=50;FQ=-57	GT:PL:GQ	1/1:255,30,0:57
scaffold_1	691317	.	T	C	155	.	DP=10;VDB=3.264493e-02;AF1=1;AC1=2;DP4=0,0,4,2;MQ=50;FQ=-45	GT:PL:GQ	1/1:188,18,0:33
scaffold_1	691357	.	A	G	131	.	DP=5;VDB=1.348140e-02;AF1=1;AC1=2;DP4=0,0,1,4;MQ=50;FQ=-42	GT:PL:GQ	1/1:164,15,0:27
scaffold_1	693672	.	T	C	42.8	.	DP=2;VDB=4.480000e-02;AF1=1;AC1=2;DP4=0,0,1,1;MQ=50;FQ=-33	GT:PL:GQ	1/1:74,6,0:10
scaffold_1	693825	.	A	G	20.8	.	DP=2;VDB=2.400000e-02;AF1=1;AC1=2;DP4=0,0,1,1;MQ=50;FQ=-33	GT:PL:GQ	1/1:52,6,0:10
scaffold_1	700818	.	C	T	138	.	DP=14;VDB=2.941787e-02;AF1=1;AC1=2;DP4=0,0,7,0;MQ=50;FQ=-48	GT:PL:GQ	1/1:171,21,0:39
scaffold_1	700827	.	C	A	222	.	DP=90;VDB=3.173649e-12;AF1=1;AC1=2;DP4=0,0,52,1;MQ=50;FQ=-187	GT:PL:GQ	1/1:255,160,0:99
scaffold_1	701152	.	A	G	81	.	DP=3;VDB=3.881056e-02;AF1=1;AC1=2;DP4=0,0,1,2;MQ=50;FQ=-36	GT:PL:GQ	1/1:113,9,0:16
scaffold_1	701537	.	C	A	176	.	DP=14;VDB=2.957691e-05;AF1=1;AC1=2;DP4=0,0,0,14;MQ=50;FQ=-69	GT:PL:GQ	1/1:209,42,0:81
scaffold_1	710590	.	C	T	163	.	DP=17;VDB=1.065677e-02;AF1=1;AC1=2;DP4=0,0,6,1;MQ=50;FQ=-48	GT:PL:GQ	1/1:196,21,0:39
scaffold_1	710647	.	C	A	222	.	DP=16;VDB=1.642230e-01;AF1=1;AC1=2;DP4=0,0,12,4;MQ=50;FQ=-75	GT:PL:GQ	1/1:255,48,0:93
scaffold_1	710654	.	T	C	56	.	DP=17;VDB=5.878212e-02;RPB=9.624355e-01;AF1=0.5;AC1=1;DP4=9,4,3,1;MQ=50;FQ=59;PV4=1,0.31,1,1	GT:PL:GQ	0/1:86,0,255:89
scaffold_1	711325	.	G	A	222	.	DP=49;VDB=1.087227e-03;AF1=1;AC1=2;DP4=0,0,30,17;MQ=49;FQ=-168	GT:PL:GQ	1/1:255,141,0:99
scaffold_1	711399	.	T	A	99	.	DP=33;VDB=6.317387e-02;RPB=-2.409142e+00;AF1=0.5;AC1=1;DP4=5,18,0,10;MQ=49;FQ=102;PV4=0.29,1,0.066,1	GT:PL:GQ	0/1:129,0,255:99
scaffold_1	711400	.	T	G	222	.	DP=31;VDB=2.181599e-01;AF1=1;AC1=2;DP4=0,0,5,25;MQ=49;FQ=-117	GT:PL:GQ	1/1:255,90,0:99
scaffold_1	711621	.	G	C	199	.	DP=15;VDB=7.056855e-02;RPB=1.556998e+00;AF1=0.5;AC1=1;DP4=2,1,9,2;MQ=50;FQ=42;PV4=1,1,1,1	GT:PL:GQ	0/1:229,0,69:72
scaffold_1	711674	.	A	C	222	.	DP=15;VDB=4.454561e-02;AF1=1;AC1=2;DP4=0,0,8,7;MQ=50;FQ=-72	GT:PL:GQ	1/1:255,45,0:87
scaffold_1	711703	.	A	G	25	.	DP=17;VDB=2.986822e-02;RPB=8.189230e-01;AF1=0.5;AC1=1;DP4=9,5,1,2;MQ=50;FQ=28;PV4=0.54,0.46,1,1	GT:PL:GQ	0/1:55,0,255:58
scaffold_1	711731	.	C	T	222	.	DP=14;VDB=4.467614e-02;AF1=1;AC1=2;DP4=0,0,8,4;MQ=50;FQ=-63	GT:PL:GQ	1/1:255,36,0:69
scaffold_1	711745	.	T	C	222	.	DP=18;VDB=1.218857e-01;AF1=1;AC1=2;DP4=0,0,8,6;MQ=50;FQ=-69	GT:PL:GQ	1/1:255,42,0:81
scaffold_1	711829	.	T	A	222	.	DP=43;VDB=2.375517e-02;AF1=1;AC1=2;DP4=0,0,20,22;MQ=50;FQ=-153	GT:PL:GQ	1/1:255,126,0:99
scaffold_1	711844	.	A	G	222	.	DP=37;VDB=1.268881e-01;AF1=1;AC1=2;DP4=0,0,11,21;MQ=50;FQ=-123	GT:PL:GQ	1/1:255,96,0:99
scaffold_1	712126	.	A	T	224	.	DP=29;VDB=1.721927e-01;RPB=8.752415e-01;AF1=0.5;AC1=1;DP4=6,7,7,8;MQ=50;FQ=224;PV4=1,0.0059,1,0.36	GT:PL:GQ	0/1:254,0,255:99
scaffold_1	712135	.	C	T	222	.	DP=31;VDB=1.138405e-01;AF1=1;AC1=2;DP4=0,0,16,13;MQ=50;FQ=-114	GT:PL:GQ	1/1:255,87,0:99
scaffold_1	712260	.	T	C	225	.	DP=43;VDB=1.448283e-01;RPB=2.526853e+00;AF1=0.5;AC1=1;DP4=12,11,7,9;MQ=50;FQ=225;PV4=0.75,0.33,1,0.4	GT:PL:GQ	0/1:255,0,255:99
scaffold_1	712279	.	C	A	222	.	DP=38;VDB=2.781205e-02;AF1=1;AC1=2;DP4=0,0,18,19;MQ=50;FQ=-138	GT:PL:GQ	1/1:255,111,0:99
scaffold_1	712399	.	C	T	225	.	DP=61;VDB=8.992425e-02;RPB=9.174337e-01;AF1=0.5;AC1=1;DP4=16,10,19,15;MQ=50;FQ=225;PV4=0.79,0.082,1,1	GT:PL:GQ	0/1:255,0,255:99
scaffold_1	712609	.	G	A	225	.	DP=36;VDB=1.308978e-01;RPB=-1.066575e+00;AF1=0.5;AC1=1;DP4=12,6,7,8;MQ=50;FQ=225;PV4=0.3,1,1,1	GT:PL:GQ	0/1:255,0,255:99
scaffold_1	712628	.	A	G	222	.	DP=35;VDB=5.355609e-02;AF1=1;AC1=2;DP4=0,0,16,16;MQ=50;FQ=-123	GT:PL:GQ	1/1:255,96,0:99
scaffold_1	712747	.	A	G	222	.	DP=12;VDB=1.305444e-01;AF1=1;AC1=2;DP4=0,0,4,8;MQ=50;FQ=-63	GT:PL:GQ	1/1:255,36,0:69
scaffold_1	712795	.	T	C	222	.	DP=18;VDB=1.637501e-01;AF1=1;AC1=2;DP4=0,0,8,8;MQ=50;FQ=-75	GT:PL:GQ	1/1:255,48,0:93
scaffold_1	712867	.	A	G	194	.	DP=7;VDB=1.839721e-03;AF1=1;AC1=2;DP4=0,0,3,4;MQ=50;FQ=-48	GT:PL:GQ	1/1:227,21,0:39
scaffold_1	712869	.	C	A	194	.	DP=7;VDB=1.839721e-03;AF1=1;AC1=2;DP4=0,0,3,4;MQ=50;FQ=-48	GT:PL:GQ	1/1:227,21,0:39
scaffold_1	712941	.	C	T	178	.	DP=10;VDB=5.315467e-02;AF1=1;AC1=2;DP4=0,0,6,2;MQ=50;FQ=-51	GT:PL:GQ	1/1:211,24,0:45
scaffold_1	713074	.	T	G	222	.	DP=23;VDB=1.118428e-01;AF1=1;AC1=2;DP4=0,0,10,13;MQ=50;FQ=-96	GT:PL:GQ	1/1:255,69,0:99
scaffold_1	713172	.	G	T	222	.	DP=51;VDB=1.083792e-01;AF1=1;AC1=2;DP4=0,0,32,19;MQ=50;FQ=-181	GT:PL:GQ	1/1:255,154,0:99
scaffold_1	713188	.	T	C	222	.	DP=47;VDB=3.124182e-01;AF1=1;AC1=2;DP4=0,0,23,19;MQ=50;FQ=-153	GT:PL:GQ	1/1:255,126,0:99
scaffold_1	713278	.	A	G	222	.	DP=32;VDB=2.248561e-01;AF1=1;AC1=2;DP4=0,0,13,18;MQ=50;FQ=-120	GT:PL:GQ	1/1:255,93,0:99
scaffold_1	713383	.	G	C	222	.	DP=26;VDB=1.541579e-01;AF1=1;AC1=2;DP4=0,0,9,17;MQ=50;FQ=-105	GT:PL:GQ	1/1:255,78,0:99
scaffold_1	713407	.	A	G	222	.	DP=26;VDB=1.870964e-01;AF1=1;AC1=2;DP4=0,0,10,13;MQ=50;FQ=-96	GT:PL:GQ	1/1:255,69,0:99
scaffold_1	713594	.	C	G	222	.	DP=20;VDB=1.008129e-01;AF1=1;AC1=2;DP4=0,0,10,7;MQ=50;FQ=-78	GT:PL:GQ	1/1:255,51,0:99
scaffold_1	713626	.	C	T	222	.	DP=32;VDB=1.063012e-01;AF1=1;AC1=2;DP4=0,0,14,11;MQ=50;FQ=-102	GT:PL:GQ	1/1:255,75,0:99
scaffold_1	713774	.	T	G	222	.	DP=26;VDB=2.794383e-03;AF1=1;AC1=2;DP4=0,0,11,14;MQ=50;FQ=-102	GT:PL:GQ	1/1:255,75,0:99
scaffold_1	713902	.	G	T	225	.	DP=43;VDB=2.765566e-01;RPB=-1.205186e+00;AF1=0.5;AC1=1;DP4=8,6,20,9;MQ=50;FQ=208;PV4=0.51,0.1,1,1	GT:PL:GQ	0/1:255,0,235:99
scaffold_1	716478	.	G	A	201	.	DP=11;VDB=1.432477e-01;AF1=1;AC1=2;DP4=0,0,1,10;MQ=50;FQ=-60	GT:PL:GQ	1/1:234,33,0:63
scaffold_1	716630	.	G	A	110	.	DP=4;VDB=7.635114e-02;AF1=1;AC1=2;DP4=0,0,2,2;MQ=50;FQ=-39	GT:PL:GQ	1/1:142,12,0:21
scaffold_1	716653	.	T	A	127	.	DP=5;VDB=9.014600e-02;AF1=1;AC1=2;DP4=0,0,2,3;MQ=50;FQ=-42	GT:PL:GQ	1/1:160,15,0:27
scaffold_1	716727	.	C	A	44.8	.	DP=2;VDB=6.560000e-02;AF1=1;AC1=2;DP4=0,0,1,1;MQ=50;FQ=-33	GT:PL:GQ	1/1:76,6,0:10
scaffold_1	719207	.	G	T	37.8	.	DP=2;VDB=4.320000e-02;AF1=1;AC1=2;DP4=0,0,2,0;MQ=50;FQ=-33	GT:PL:GQ	1/1:69,6,0:10
scaffold_1	719283	.	G	C	112	.	DP=5;VDB=6.757191e-02;AF1=1;AC1=2;DP4=0,0,4,1;MQ=50;FQ=-42	GT:PL:GQ	1/1:145,15,0:27
scaffold_1	723353	.	T	C	150	.	DP=6;VDB=9.646954e-02;AF1=1;AC1=2;DP4=0,0,4,2;MQ=50;FQ=-45	GT:PL:GQ	1/1:183,18,0:33
scaffold_1	723378	.	A	G	72	.	DP=3;VDB=4.936864e-02;AF1=1;AC1=2;DP4=0,0,1,2;MQ=50;FQ=-36	GT:PL:GQ	1/1:104,9,0:16
scaffold_1	723928	.	C	G	44.8	.	DP=2;VDB=6.720000e-02;AF1=1;AC1=2;DP4=0,0,1,1;MQ=50;FQ=-33	GT:PL:GQ	1/1:76,6,0:10
scaffold_1	725034	.	T	C	153	.	DP=7;VDB=1.896654e-02;AF1=1;AC1=2;DP4=0,0,3,4;MQ=50;FQ=-48	GT:PL:GQ	1/1:186,21,0:39
scaffold_1	725085	.	A	C	179	.	DP=7;VDB=1.104659e-01;AF1=1;AC1=2;DP4=0,0,2,5;MQ=50;FQ=-48	GT:PL:GQ	1/1:212,21,0:39
scaffold_1	725124	.	T	C	78	.	DP=3;VDB=4.639974e-02;AF1=1;AC1=2;DP4=0,0,1,2;MQ=50;FQ=-36	GT:PL:GQ	1/1:110,9,0:16
scaffold_1	725287	.	A	G	160	.	DP=6;VDB=4.290243e-02;AF1=1;AC1=2;DP4=0,0,4,2;MQ=50;FQ=-45	GT:PL:GQ	1/1:193,18,0:33
scaffold_1	725419	.	C	T	65	.	DP=3;VDB=2.181521e-02;AF1=1;AC1=2;DP4=0,0,0,3;MQ=50;FQ=-36	GT:PL:GQ	1/1:97,9,0:16
scaffold_1	725427	.	G	T	37.8	.	DP=2;VDB=7.520000e-02;AF1=1;AC1=2;DP4=0,0,0,2;MQ=50;FQ=-33	GT:PL:GQ	1/1:69,6,0:10
scaffold_1	725604	.	A	T	78	.	DP=3;VDB=6.695797e-02;AF1=1;AC1=2;DP4=0,0,2,1;MQ=50;FQ=-36	GT:PL:GQ	1/1:110,9,0:16
scaffold_1	725720	.	C	G	70	.	DP=3;VDB=6.089532e-02;AF1=1;AC1=2;DP4=0,0,1,2;MQ=50;FQ=-36	GT:PL:GQ	1/1:102,9,0:16
scaffold_1	725871	.	T	G	42.8	.	DP=2;VDB=5.960000e-02;AF1=1;AC1=2;DP4=0,0,2,0;MQ=50;FQ=-33	GT:PL:GQ	1/1:74,6,0:10
scaffold_1	726268	.	A	G	105	.	DP=4;VDB=7.863512e-02;AF1=1;AC1=2;DP4=0,0,1,3;MQ=50;FQ=-39	GT:PL:GQ	1/1:137,12,0:21
scaffold_1	728423	.	ATT	ATTT	214	.	INDEL;IS=23,1.000000;DP=23;VDB=1.527399e-03;AF1=1;AC1=2;DP4=0,0,19,4;MQ=50;FQ=-104	GT:PL:GQ	1/1:255,69,0:99
scaffold_1	728432	.	G	A	222	.	DP=31;VDB=1.741360e-03;AF1=1;AC1=2;DP4=0,0,24,4;MQ=50;FQ=-111	GT:PL:GQ	1/1:255,84,0:99
scaffold_1	731643	.	C	T	78	.	DP=3;VDB=5.223237e-02;AF1=1;AC1=2;DP4=0,0,1,2;MQ=50;FQ=-36	GT:PL:GQ	1/1:110,9,0:16
scaffold_1	733668	.	C	T	222	.	DP=32;VDB=1.537241e-05;AF1=1;AC1=2;DP4=0,0,8,24;MQ=50;FQ=-123	GT:PL:GQ	1/1:255,96,0:99
scaffold_1	733687	.	T	G	104	.	DP=4;VDB=1.165196e-02;AF1=1;AC1=2;DP4=0,0,1,3;MQ=50;FQ=-39	GT:PL:GQ	1/1:136,12,0:21
scaffold_1	733746	.	G	T	222	.	DP=62;VDB=1.690396e-01;AF1=1;AC1=2;DP4=0,0,34,25;MQ=50;FQ=-205	GT:PL:GQ	1/1:255,178,0:99
scaffold_1	733872	.	C	G	222	.	DP=26;VDB=9.272786e-02;AF1=1;AC1=2;DP4=0,0,4,22;MQ=50;FQ=-105	GT:PL:GQ	1/1:255,78,0:99
scaffold_1	733901	.	A	G	136	.	DP=7;VDB=5.528255e-03;AF1=1;AC1=2;DP4=0,0,0,7;MQ=50;FQ=-48	GT:PL:GQ	1/1:169,21,0:39
scaffold_1	735634	.	C	A	125	.	DP=5;VDB=9.380409e-02;AF1=1;AC1=2;DP4=0,0,4,1;MQ=50;FQ=-42	GT:PL:GQ	1/1:158,15,0:27
scaffold_1	735672	.	C	T	81.5	.	DP=4;VDB=7.931840e-02;AF1=1;AC1=2;DP4=0,0,3,1;MQ=50;FQ=-39	GT:PL:GQ	1/1:114,12,0:21
scaffold_1	735727	.	A	T	222	.	DP=10;VDB=1.337938e-01;AF1=1;AC1=2;DP4=0,0,5,5;MQ=50;FQ=-57	GT:PL:GQ	1/1:255,30,0:57
scaffold_1	735790	.	C	G	114	.	DP=6;VDB=1.049857e-01;AF1=1;AC1=2;DP4=0,0,0,6;MQ=50;FQ=-45	GT:PL:GQ	1/1:147,18,0:33
scaffold_1	736063	.	A	G	109	.	DP=4;VDB=7.460385e-02;AF1=1;AC1=2;DP4=0,0,3,1;MQ=50;FQ=-39	GT:PL:GQ	1/1:141,12,0:21
scaffold_1	736070	.	T	C	112	.	DP=4;VDB=7.635114e-02;AF1=1;AC1=2;DP4=0,0,3,1;MQ=50;FQ=-39	GT:PL:GQ	1/1:144,12,0:21
scaffold_1	736137	.	C	T	42.8	.	DP=2;VDB=7.520000e-02;AF1=1;AC1=2;DP4=0,0,1,1;MQ=50;FQ=-33	GT:PL:GQ	1/1:74,6,0:10
scaffold_1	736222	.	C	T	77	.	DP=5;VDB=2.309944e-02;AF1=1;AC1=2;DP4=0,0,2,1;MQ=50;FQ=-36	GT:PL:GQ	1/1:109,9,0:16
scaffold_1	736226	.	A	C	117	.	DP=5;VDB=6.102519e-02;AF1=1;AC1=2;DP4=0,0,4,1;MQ=50;FQ=-42	GT:PL:GQ	1/1:150,15,0:27
scaffold_1	736451	.	A	G	40.8	.	DP=2;VDB=7.840000e-02;AF1=1;AC1=2;DP4=0,0,2,0;MQ=50;FQ=-33	GT:PL:GQ	1/1:72,6,0:10
scaffold_1	736469	.	G	A	70	.	DP=5;VDB=6.442004e-02;AF1=1;AC1=2;DP4=0,0,3,0;MQ=50;FQ=-36	GT:PL:GQ	1/1:102,9,0:16
scaffold_1	736511	.	T	C	194	.	DP=9;VDB=8.406439e-02;AF1=1;AC1=2;DP4=0,0,6,2;MQ=50;FQ=-51	GT:PL:GQ	1/1:227,24,0:45
scaffold_1	736613	.	C	A	222	.	DP=13;VDB=1.262456e-01;AF1=1;AC1=2;DP4=0,0,5,7;MQ=50;FQ=-63	GT:PL:GQ	1/1:255,36,0:69
scaffold_1	736676	.	G	A	222	.	DP=23;VDB=1.107990e-01;AF1=1;AC1=2;DP4=0,0,12,10;MQ=50;FQ=-93	GT:PL:GQ	1/1:255,66,0:99
scaffold_1	736802	.	T	C	222	.	DP=40;VDB=2.948742e-01;AF1=1;AC1=2;DP4=0,0,19,21;MQ=49;FQ=-147	GT:PL:GQ	1/1:255,120,0:99
scaffold_1	736949	.	T	C	135	.	DP=8;VDB=1.150744e-01;AF1=1;AC1=2;DP4=0,0,0,7;MQ=50;FQ=-48	GT:PL:GQ	1/1:168,21,0:39
scaffold_1	736952	.	T	C	135	.	DP=8;VDB=1.150744e-01;AF1=1;AC1=2;DP4=0,0,0,7;MQ=50;FQ=-48	GT:PL:GQ	1/1:168,21,0:39
scaffold_1	737000	.	A	G	172	.	DP=9;VDB=3.935713e-02;AF1=1;AC1=2;DP4=0,0,7,2;MQ=44;FQ=-54	GT:PL:GQ	1/1:205,27,0:51
scaffold_1	737044	.	T	C	166	.	DP=9;VDB=6.272899e-02;AF1=1;AC1=2;DP4=0,0,4,4;MQ=47;FQ=-51	GT:PL:GQ	1/1:199,24,0:45
scaffold_1	737069	.	A	G	67	.	DP=3;VDB=6.695797e-02;AF1=1;AC1=2;DP4=0,0,0,3;MQ=50;FQ=-36	GT:PL:GQ	1/1:99,9,0:16
scaffold_1	737162	.	G	A	186	.	DP=10;VDB=8.779355e-03;AF1=1;AC1=2;DP4=0,0,4,6;MQ=45;FQ=-57	GT:PL:GQ	1/1:219,30,0:57
scaffold_1	737222	.	T	C	182	.	DP=9;VDB=1.201966e-01;AF1=1;AC1=2;DP4=0,0,4,5;MQ=44;FQ=-54	GT:PL:GQ	1/1:215,27,0:51
scaffold_1	737379	.	G	T	216	.	DP=12;VDB=6.808873e-02;AF1=1;AC1=2;DP4=0,0,4,7;MQ=48;FQ=-60	GT:PL:GQ	1/1:249,33,0:63
scaffold_1	737429	.	A	G	222	.	DP=17;VDB=2.071873e-02;AF1=1;AC1=2;DP4=0,0,10,7;MQ=47;FQ=-78	GT:PL:GQ	1/1:255,51,0:99
scaffold_1	737527	.	C	A	222	.	DP=22;VDB=1.203486e-01;AF1=1;AC1=2;DP4=0,0,15,7;MQ=50;FQ=-93	GT:PL:GQ	1/1:255,66,0:99
scaffold_1	737636	.	G	A	222	.	DP=18;VDB=9.662939e-02;AF1=1;AC1=2;DP4=0,0,5,6;MQ=50;FQ=-60	GT:PL:GQ	1/1:255,33,0:63
scaffold_1	737687	.	G	A	222	.	DP=23;VDB=2.102716e-01;AF1=1;AC1=2;DP4=0,0,7,16;MQ=50;FQ=-96	GT:PL:GQ	1/1:255,69,0:99
scaffold_1	737735	.	A	G	222	.	DP=19;VDB=9.299707e-02;AF1=1;AC1=2;DP4=0,0,5,10;MQ=50;FQ=-72	GT:PL:GQ	1/1:255,45,0:87
scaffold_1	737882	.	G	A	222	.	DP=28;VDB=2.217376e-04;AF1=1;AC1=2;DP4=0,0,21,7;MQ=41;FQ=-111	GT:PL:GQ	1/1:255,84,0:99
scaffold_1	738029	.	T	C	222	.	DP=14;VDB=1.235246e-01;AF1=1;AC1=2;DP4=0,0,4,10;MQ=50;FQ=-69	GT:PL:GQ	1/1:255,42,0:81
scaffold_1	738044	.	T	A	222	.	DP=17;VDB=3.821675e-02;AF1=1;AC1=2;DP4=0,0,5,8;MQ=50;FQ=-66	GT:PL:GQ	1/1:255,39,0:75
scaffold_1	738073	.	C	A	222	.	DP=13;VDB=1.160764e-01;AF1=1;AC1=2;DP4=0,0,4,8;MQ=50;FQ=-63	GT:PL:GQ	1/1:255,36,0:69
scaffold_1	738338	.	G	A	222	.	DP=14;VDB=9.075960e-02;AF1=1;AC1=2;DP4=0,0,10,4;MQ=50;FQ=-69	GT:PL:GQ	1/1:255,42,0:81
scaffold_1	738485	.	G	C	208	.	DP=15;VDB=1.252073e-01;AF1=1;AC1=2;DP4=0,0,1,14;MQ=50;FQ=-72	GT:PL:GQ	1/1:241,45,0:87
scaffold_1	738506	.	G	A	172	.	DP=12;VDB=1.172790e-01;AF1=1;AC1=2;DP4=0,0,1,11;MQ=50;FQ=-63	GT:PL:GQ	1/1:205,36,0:69
scaffold_1	738654	.	G	T	107	.	DP=4;VDB=8.259182e-02;AF1=1;AC1=2;DP4=0,0,2,2;MQ=50;FQ=-39	GT:PL:GQ	1/1:139,12,0:21
scaffold_1	738667	.	G	T	132	.	DP=5;VDB=9.230623e-02;AF1=1;AC1=2;DP4=0,0,2,3;MQ=50;FQ=-42	GT:PL:GQ	1/1:165,15,0:27
scaffold_1	744025	.	G	T	92.5	.	DP=4;VDB=2.444842e-02;AF1=1;AC1=2;DP4=0,0,4,0;MQ=50;FQ=-39	GT:PL:GQ	1/1:125,12,0:21
scaffold_1	744166	.	G	A	155	.	DP=9;VDB=6.554922e-02;AF1=1;AC1=2;DP4=0,0,3,5;MQ=43;FQ=-51	GT:PL:GQ	1/1:188,24,0:45
scaffold_1	744936	.	C	T	70	.	DP=3;VDB=2.570869e-02;AF1=1;AC1=2;DP4=0,0,2,1;MQ=50;FQ=-36	GT:PL:GQ	1/1:102,9,0:16
scaffold_1	745083	.	C	T	127	.	DP=5;VDB=1.453071e-02;AF1=1;AC1=2;DP4=0,0,4,1;MQ=50;FQ=-42	GT:PL:GQ	1/1:160,15,0:27
scaffold_1	745122	.	T	C	212	.	DP=9;VDB=1.280708e-01;AF1=1;AC1=2;DP4=0,0,4,5;MQ=50;FQ=-54	GT:PL:GQ	1/1:245,27,0:51
scaffold_1	745200	.	G	A	32.8	.	DP=2;VDB=6.240000e-02;AF1=1;AC1=2;DP4=0,0,2,0;MQ=50;FQ=-33	GT:PL:GQ	1/1:64,6,0:10
scaffold_1	745219	.	G	A	32.8	.	DP=2;VDB=6.240000e-02;AF1=1;AC1=2;DP4=0,0,2,0;MQ=50;FQ=-33	GT:PL:GQ	1/1:64,6,0:10
scaffold_1	745629	.	C	T	137	.	DP=5;VDB=2.510837e-02;AF1=1;AC1=2;DP4=0,0,3,2;MQ=50;FQ=-42	GT:PL:GQ	1/1:170,15,0:27
scaffold_1	752774	.	TTCTCTCTC	TTCTCTCTCTC	176	.	INDEL;IS=5,0.833333;DP=6;VDB=7.991912e-03;AF1=1;AC1=2;DP4=0,0,3,2;MQ=50;FQ=-49.5	GT:PL:GQ	1/1:216,15,0:27
scaffold_1	752810	.	T	C	23.8	.	DP=3;VDB=4.800000e-02;AF1=1;AC1=2;DP4=0,0,2,0;MQ=50;FQ=-33	GT:PL:GQ	1/1:55,6,0:10
scaffold_1	752901	.	CG	C	214	.	INDEL;IS=15,0.882353;DP=17;VDB=8.051282e-02;AF1=1;AC1=2;DP4=0,0,8,8;MQ=50;FQ=-82.5	GT:PL:GQ	1/1:255,48,0:93
scaffold_1	752929	.	A	C	222	.	DP=14;VDB=1.053837e-01;AF1=1;AC1=2;DP4=0,0,6,8;MQ=50;FQ=-69	GT:PL:GQ	1/1:255,42,0:81
scaffold_1	752967	.	C	T	222	.	DP=12;VDB=1.542692e-01;AF1=1;AC1=2;DP4=0,0,7,5;MQ=50;FQ=-63	GT:PL:GQ	1/1:255,36,0:69
scaffold_1	753010	.	A	T	222	.	DP=15;VDB=1.416482e-01;AF1=1;AC1=2;DP4=0,0,8,7;MQ=50;FQ=-72	GT:PL:GQ	1/1:255,45,0:87
scaffold_1	753055	.	T	C	97.5	.	DP=4;VDB=1.646374e-02;AF1=1;AC1=2;DP4=0,0,1,3;MQ=50;FQ=-39	GT:PL:GQ	1/1:130,12,0:21
scaffold_1	753139	.	T	C	204	.	DP=8;VDB=1.905616e-02;AF1=1;AC1=2;DP4=0,0,5,3;MQ=50;FQ=-51	GT:PL:GQ	1/1:237,24,0:45
scaffold_1	753150	.	C	T	222	.	DP=14;VDB=3.339477e-02;AF1=1;AC1=2;DP4=0,0,10,3;MQ=50;FQ=-66	GT:PL:GQ	1/1:255,39,0:75
scaffold_1	753211	.	G	T	222	.	DP=34;VDB=1.625285e-02;AF1=1;AC1=2;DP4=0,0,19,14;MQ=50;FQ=-126	GT:PL:GQ	1/1:255,99,0:99
scaffold_1	753292	.	A	G	222	.	DP=20;VDB=8.816775e-02;AF1=1;AC1=2;DP4=0,0,12,8;MQ=50;FQ=-87	GT:PL:GQ	1/1:255,60,0:99
scaffold_1	753481	.	T	C	222	.	DP=24;VDB=4.169589e-04;AF1=1;AC1=2;DP4=0,0,9,15;MQ=50;FQ=-99	GT:PL:GQ	1/1:255,72,0:99
scaffold_1	753554	.	T	C	125	.	DP=5;VDB=4.360330e-02;AF1=1;AC1=2;DP4=0,0,2,3;MQ=50;FQ=-42	GT:PL:GQ	1/1:158,15,0:27
scaffold_1	753583	.	G	A	209	.	DP=9;VDB=4.034951e-02;AF1=1;AC1=2;DP4=0,0,6,3;MQ=50;FQ=-54	GT:PL:GQ	1/1:242,27,0:51
scaffold_1	753595	.	T	A	163	.	DP=7;VDB=1.060713e-01;AF1=1;AC1=2;DP4=0,0,6,1;MQ=50;FQ=-48	GT:PL:GQ	1/1:196,21,0:39
scaffold_1	753696	.	A	C	222	.	DP=23;VDB=1.137612e-02;AF1=1;AC1=2;DP4=0,0,18,5;MQ=50;FQ=-96	GT:PL:GQ	1/1:255,69,0:99
scaffold_1	753712	.	G	A	222	.	DP=29;VDB=1.378509e-01;AF1=1;AC1=2;DP4=0,0,19,7;MQ=50;FQ=-105	GT:PL:GQ	1/1:255,78,0:99
scaffold_1	753818	.	T	A	222	.	DP=16;VDB=1.338559e-01;AF1=1;AC1=2;DP4=0,0,8,7;MQ=50;FQ=-72	GT:PL:GQ	1/1:255,45,0:87
scaffold_1	753989	.	C	A	222	.	DP=10;VDB=1.102125e-01;AF1=1;AC1=2;DP4=0,0,3,7;MQ=50;FQ=-57	GT:PL:GQ	1/1:255,30,0:57
scaffold_1	754045	.	C	T	125	.	DP=6;VDB=7.871263e-02;AF1=1;AC1=2;DP4=0,0,2,3;MQ=50;FQ=-42	GT:PL:GQ	1/1:158,15,0:27
scaffold_1	754308	.	G	A	78	.	DP=3;VDB=5.867524e-02;AF1=1;AC1=2;DP4=0,0,2,1;MQ=50;FQ=-36	GT:PL:GQ	1/1:110,9,0:16
scaffold_1	754475	.	G	C	222	.	DP=14;VDB=8.654063e-03;AF1=1;AC1=2;DP4=0,0,8,6;MQ=50;FQ=-69	GT:PL:GQ	1/1:255,42,0:81
scaffold_1	754499	.	G	A	222	.	DP=16;VDB=6.005007e-04;AF1=1;AC1=2;DP4=0,0,8,6;MQ=50;FQ=-69	GT:PL:GQ	1/1:255,42,0:81
scaffold_1	754524	.	A	G	222	.	DP=20;VDB=1.391135e-01;AF1=1;AC1=2;DP4=0,0,6,14;MQ=50;FQ=-87	GT:PL:GQ	1/1:255,60,0:99
scaffold_1	754588	.	T	C	222	.	DP=18;VDB=1.056975e-01;AF1=1;AC1=2;DP4=0,0,1,17;MQ=50;FQ=-81	GT:PL:GQ	1/1:255,54,0:99
scaffold_1	755576	.	G	A	222	.	DP=85;VDB=2.573962e-01;AF1=1;AC1=2;DP4=0,0,64,21;MQ=50;FQ=-282	GT:PL:GQ	1/1:255,255,0:99
scaffold_1	755643	.	C	G	222	.	DP=29;VDB=2.227967e-03;AF1=1;AC1=2;DP4=0,0,16,12;MQ=50;FQ=-111	GT:PL:GQ	1/1:255,84,0:99
scaffold_1	755665	.	G	C	222	.	DP=23;VDB=6.625103e-04;AF1=1;AC1=2;DP4=0,0,7,15;MQ=50;FQ=-93	GT:PL:GQ	1/1:255,66,0:99
scaffold_1	755676	.	G	A	222	.	DP=33;VDB=5.579382e-04;AF1=1;AC1=2;DP4=0,0,8,23;MQ=50;FQ=-120	GT:PL:GQ	1/1:255,93,0:99
scaffold_1	756417	.	C	T	222	.	DP=61;VDB=4.033737e-01;AF1=1;AC1=2;DP4=0,0,23,38;MQ=50;FQ=-211	GT:PL:GQ	1/1:255,184,0:99
scaffold_1	757273	.	A	G	222	.	DP=49;VDB=3.237011e-01;AF1=1;AC1=2;DP4=0,0,14,30;MQ=50;FQ=-159	GT:PL:GQ	1/1:255,132,0:99
scaffold_1	757275	.	T	C	160	.	DP=47;VDB=1.385759e-01;RPB=2.537880e+00;AF1=0.5;AC1=1;DP4=8,18,2,12;MQ=50;FQ=163;PV4=0.45,1,1,0.029	GT:PL:GQ	0/1:190,0,255:99
scaffold_1	757314	.	A	G	222	.	DP=10;VDB=7.107311e-02;AF1=1;AC1=2;DP4=0,0,4,6;MQ=50;FQ=-57	GT:PL:GQ	1/1:255,30,0:57
scaffold_1	757389	.	T	C	43.8	.	DP=2;VDB=6.560000e-02;AF1=1;AC1=2;DP4=0,0,1,1;MQ=50;FQ=-33	GT:PL:GQ	1/1:75,6,0:10
scaffold_1	783858	.	GAA	GAAA	136	.	INDEL;IS=9,1.000000;DP=9;VDB=7.413027e-02;AF1=1;AC1=2;DP4=0,0,7,1;MQ=50;FQ=-58.5	GT:PL:GQ	1/1:177,24,0:45
scaffold_1	784714	.	G	C	222	.	DP=11;VDB=1.255848e-01;AF1=1;AC1=2;DP4=0,0,5,6;MQ=50;FQ=-60	GT:PL:GQ	1/1:255,33,0:63
scaffold_1	784772	.	T	C	144	.	DP=6;VDB=9.195178e-02;AF1=1;AC1=2;DP4=0,0,5,1;MQ=50;FQ=-45	GT:PL:GQ	1/1:177,18,0:33
scaffold_1	784794	.	C	T	132	.	DP=5;VDB=6.845479e-02;AF1=1;AC1=2;DP4=0,0,4,1;MQ=50;FQ=-42	GT:PL:GQ	1/1:165,15,0:27
scaffold_1	784850	.	T	G	222	.	DP=11;VDB=1.012036e-01;AF1=1;AC1=2;DP4=0,0,3,8;MQ=50;FQ=-60	GT:PL:GQ	1/1:255,33,0:63
scaffold_1	784979	.	A	G	115	.	DP=5;VDB=9.024709e-02;AF1=1;AC1=2;DP4=0,0,4,1;MQ=50;FQ=-42	GT:PL:GQ	1/1:148,15,0:27
scaffold_1	785057	.	T	G	80	.	DP=3;VDB=5.983360e-02;AF1=1;AC1=2;DP4=0,0,1,2;MQ=50;FQ=-36	GT:PL:GQ	1/1:112,9,0:16
scaffold_1	785083	.	G	C	101	.	DP=4;VDB=5.358195e-02;AF1=1;AC1=2;DP4=0,0,1,3;MQ=50;FQ=-39	GT:PL:GQ	1/1:133,12,0:21
scaffold_1	785126	.	C	T	222	.	DP=9;VDB=9.070054e-02;AF1=1;AC1=2;DP4=0,0,5,4;MQ=50;FQ=-54	GT:PL:GQ	1/1:255,27,0:51
scaffold_1	785181	.	C	CT	214	.	INDEL;IS=10,0.909091;DP=11;VDB=1.130985e-01;AF1=1;AC1=2;DP4=0,0,4,6;MQ=50;FQ=-64.5	GT:PL:GQ	1/1:255,30,0:57
scaffold_1	785257	.	G	C	66	.	DP=3;VDB=6.621023e-02;AF1=1;AC1=2;DP4=0,0,0,3;MQ=50;FQ=-36	GT:PL:GQ	1/1:98,9,0:16
scaffold_1	786132	.	A	G	67.5	.	DP=4;VDB=7.458921e-02;AF1=1;AC1=2;DP4=0,0,4,0;MQ=50;FQ=-39	GT:PL:GQ	1/1:100,12,0:21
scaffold_1	786177	.	A	G	163	.	DP=25;VDB=1.432927e-01;RPB=1.707290e+00;AF1=0.5;AC1=1;DP4=10,1,10,1;MQ=50;FQ=164;PV4=1,0.25,1,1	GT:PL:GQ	0/1:193,0,196:99
scaffold_1	786229	.	T	C	222	.	DP=42;VDB=5.698288e-02;AF1=1;AC1=2;DP4=0,0,30,9;MQ=50;FQ=-144	GT:PL:GQ	1/1:255,117,0:99
scaffold_1	786901	.	A	G	222	.	DP=98;VDB=7.950886e-02;AF1=1;AC1=2;DP4=0,0,66,30;MQ=50;FQ=-282	GT:PL:GQ	1/1:255,255,0:99
scaffold_1	787421	.	C	T	222	.	DP=83;VDB=4.602555e-01;AF1=1;AC1=2;DP4=0,0,53,28;MQ=50;FQ=-271	GT:PL:GQ	1/1:255,244,0:99
scaffold_1	787433	.	T	C	225	.	DP=86;VDB=1.205089e-01;RPB=-9.686489e-01;AF1=0.5;AC1=1;DP4=30,15,23,16;MQ=50;FQ=225;PV4=0.5,0.12,1,1	GT:PL:GQ	0/1:255,0,255:99
scaffold_1	789268	.	T	C	222	.	DP=100;VDB=1.858636e-02;AF1=1;AC1=2;DP4=0,0,52,46;MQ=50;FQ=-282	GT:PL:GQ	1/1:255,255,0:99
scaffold_1	790276	.	A	C	166	.	DP=7;VDB=1.022528e-01;AF1=1;AC1=2;DP4=0,0,3,4;MQ=50;FQ=-48	GT:PL:GQ	1/1:199,21,0:39
scaffold_1	790612	.	A	T	222	.	DP=28;VDB=4.525605e-02;AF1=1;AC1=2;DP4=0,0,2,25;MQ=50;FQ=-108	GT:PL:GQ	1/1:255,81,0:99
scaffold_1	790620	.	C	T	137	.	DP=17;VDB=3.944829e-02;AF1=1;AC1=2;DP4=0,0,0,7;MQ=50;FQ=-48	GT:PL:GQ	1/1:170,21,0:39
scaffold_1	793004	.	T	C	43.8	.	DP=2;VDB=5.960000e-02;AF1=1;AC1=2;DP4=0,0,2,0;MQ=50;FQ=-33	GT:PL:GQ	1/1:75,6,0:10
scaffold_1	793054	.	G	A	67	.	DP=3;VDB=5.983360e-02;AF1=1;AC1=2;DP4=0,0,3,0;MQ=50;FQ=-36	GT:PL:GQ	1/1:99,9,0:16
scaffold_1	793102	.	TCCC	TCC	214	.	INDEL;IS=70,0.897436;DP=78;VDB=1.630407e-32;AF1=1;AC1=2;DP4=0,0,70,8;MQ=50;FQ=-270	GT:PL:GQ	1/1:255,235,0:99
scaffold_1	793203	.	C	A	222	.	DP=33;VDB=1.361777e-04;AF1=1;AC1=2;DP4=0,0,12,9;MQ=50;FQ=-90	GT:PL:GQ	1/1:255,63,0:99
scaffold_1	793207	.	A	G	225	.	DP=16;VDB=6.989155e-05;RPB=-1.737198e+00;AF1=1;AC1=2;DP4=1,0,4,8;MQ=50;FQ=-31;PV4=0.38,1,1,1	GT:PL:GQ	1/1:255,4,0:7
scaffold_1	793216	.	A	T	144	.	DP=8;VDB=9.292954e-04;AF1=1;AC1=2;DP4=0,0,8,0;MQ=50;FQ=-51	GT:PL:GQ	1/1:177,24,0:45
scaffold_1	794671	.	C	A	161	.	DP=6;VDB=6.178657e-02;AF1=1;AC1=2;DP4=0,0,3,3;MQ=50;FQ=-45	GT:PL:GQ	1/1:194,18,0:33
scaffold_1	795912	.	T	A	222	.	DP=82;VDB=6.295992e-06;AF1=1;AC1=2;DP4=0,0,10,72;MQ=49;FQ=-274	GT:PL:GQ	1/1:255,247,0:99
scaffold_1	795934	.	A	G	220	.	DP=18;VDB=2.649285e-03;AF1=1;AC1=2;DP4=0,0,2,15;MQ=47;FQ=-78	GT:PL:GQ	1/1:253,51,0:99
scaffold_1	802955	.	A	G	62	.	DP=3;VDB=4.187638e-02;AF1=1;AC1=2;DP4=0,0,3,0;MQ=50;FQ=-36	GT:PL:GQ	1/1:94,9,0:16
scaffold_1	803029	.	G	C	222	.	DP=36;VDB=2.922990e-01;AF1=1;AC1=2;DP4=0,0,29,5;MQ=50;FQ=-129	GT:PL:GQ	1/1:255,102,0:99
scaffold_1	803061	.	T	G	222	.	DP=87;VDB=6.169214e-02;AF1=1;AC1=2;DP4=0,0,71,15;MQ=50;FQ=-282	GT:PL:GQ	1/1:255,255,0:99
scaffold_1	804749	.	T	C	181	.	DP=9;VDB=6.385382e-04;AF1=1;AC1=2;DP4=0,0,1,8;MQ=50;FQ=-54	GT:PL:GQ	1/1:214,27,0:51
scaffold_1	804758	.	C	G	127	.	DP=5;VDB=7.991912e-03;AF1=1;AC1=2;DP4=0,0,4,1;MQ=50;FQ=-42	GT:PL:GQ	1/1:160,15,0:27
scaffold_1	805327	.	T	A	222	.	DP=84;VDB=5.048212e-09;AF1=1;AC1=2;DP4=0,0,56,28;MQ=50;FQ=-280	GT:PL:GQ	1/1:255,253,0:99
scaffold_1	806477	.	T	C	46.8	.	DP=2;VDB=4.000000e-02;AF1=1;AC1=2;DP4=0,0,1,1;MQ=50;FQ=-33	GT:PL:GQ	1/1:78,6,0:10
scaffold_1	808114	.	T	C	145	.	DP=5;VDB=7.681114e-02;AF1=1;AC1=2;DP4=0,0,2,3;MQ=50;FQ=-42	GT:PL:GQ	1/1:178,15,0:27
scaffold_1	810035	.	C	T	222	.	DP=46;VDB=8.469670e-06;AF1=1;AC1=2;DP4=0,0,8,38;MQ=50;FQ=-165	GT:PL:GQ	1/1:255,138,0:99
scaffold_1	810431	.	A	T	178	.	DP=11;VDB=7.173542e-03;RPB=-1.742843e+00;AF1=1;AC1=2;DP4=0,1,5,3;MQ=50;FQ=-27;PV4=0.44,1,1,0.055	GT:PL:GQ	1/1:206,0,0:3
scaffold_1	810874	.	A	G	222	.	DP=79;VDB=1.244203e-01;AF1=1;AC1=2;DP4=0,0,25,50;MQ=50;FQ=-253	GT:PL:GQ	1/1:255,226,0:99
scaffold_1	810912	.	T	G	222	.	DP=62;VDB=4.456273e-03;AF1=1;AC1=2;DP4=0,0,24,37;MQ=50;FQ=-211	GT:PL:GQ	1/1:255,184,0:99
scaffold_1	810956	.	GTTTT	GTTT	214	.	INDEL;IS=34,0.894737;DP=37;VDB=9.369993e-03;AF1=1;AC1=2;DP4=0,0,10,24;MQ=50;FQ=-137	GT:PL:GQ	1/1:255,102,0:99
scaffold_1	810985	.	T	A	183	.	DP=13;VDB=6.541453e-04;AF1=1;AC1=2;DP4=0,0,1,12;MQ=50;FQ=-66	GT:PL:GQ	1/1:216,39,0:75
scaffold_1	811824	.	A	T	24.8	.	DP=11;VDB=7.360000e-02;AF1=1;AC1=2;DP4=0,0,1,1;MQ=50;FQ=-33	GT:PL:GQ	1/1:56,6,0:10
scaffold_1	812087	.	A	T	222	.	DP=44;VDB=2.440920e-01;AF1=1;AC1=2;DP4=0,0,14,30;MQ=50;FQ=-159	GT:PL:GQ	1/1:255,132,0:99
scaffold_1	812112	.	T	C	222	.	DP=17;VDB=6.949584e-03;AF1=1;AC1=2;DP4=0,0,1,16;MQ=50;FQ=-78	GT:PL:GQ	1/1:255,51,0:99
scaffold_1	812194	.	T	G	197	.	DP=9;VDB=2.355943e-03;AF1=1;AC1=2;DP4=0,0,7,2;MQ=50;FQ=-54	GT:PL:GQ	1/1:230,27,0:51
scaffold_1	812228	.	A	G	222	.	DP=27;VDB=1.580756e-02;AF1=1;AC1=2;DP4=0,0,13,14;MQ=50;FQ=-108	GT:PL:GQ	1/1:255,81,0:99
scaffold_1	812620	.	A	G	225	.	DP=29;VDB=5.952619e-03;RPB=-3.273268e-01;AF1=0.5;AC1=1;DP4=7,8,7,7;MQ=49;FQ=225;PV4=1,1,1,1	GT:PL:GQ	0/1:255,0,255:99
scaffold_1	812703	.	T	A	225	.	DP=34;VDB=1.608589e-01;RPB=9.449112e-02;AF1=0.5;AC1=1;DP4=5,5,15,9;MQ=50;FQ=149;PV4=0.7,1,1,1	GT:PL:GQ	0/1:255,0,176:99
scaffold_1	812716	.	C	T	113	.	DP=33;VDB=1.246760e-01;RPB=3.031695e-01;AF1=0.5;AC1=1;DP4=13,11,5,4;MQ=50;FQ=116;PV4=1,0.096,1,1	GT:PL:GQ	0/1:143,0,255:99
scaffold_1	812891	.	T	A	78	.	DP=4;VDB=4.034274e-02;AF1=1;AC1=2;DP4=0,0,1,2;MQ=50;FQ=-36	GT:PL:GQ	1/1:110,9,0:16
scaffold_1	813444	.	T	C	181	.	DP=7;VDB=1.063577e-01;AF1=1;AC1=2;DP4=0,0,5,2;MQ=50;FQ=-48	GT:PL:GQ	1/1:214,21,0:39
scaffold_1	813520	.	A	C	66	.	DP=3;VDB=3.426357e-02;AF1=1;AC1=2;DP4=0,0,3,0;MQ=50;FQ=-36	GT:PL:GQ	1/1:98,9,0:16
scaffold_1	813522	.	G	T	64	.	DP=3;VDB=3.576708e-02;AF1=1;AC1=2;DP4=0,0,3,0;MQ=50;FQ=-36	GT:PL:GQ	1/1:96,9,0:16
scaffold_1	813570	.	G	A	147	.	DP=6;VDB=3.453519e-03;AF1=1;AC1=2;DP4=0,0,5,1;MQ=50;FQ=-45	GT:PL:GQ	1/1:180,18,0:33
scaffold_1	813579	.	C	A	145	.	DP=6;VDB=6.645705e-03;AF1=1;AC1=2;DP4=0,0,5,1;MQ=50;FQ=-45	GT:PL:GQ	1/1:178,18,0:33
scaffold_1	813618	.	A	G	222	.	DP=13;VDB=2.822468e-02;AF1=1;AC1=2;DP4=0,0,7,5;MQ=50;FQ=-63	GT:PL:GQ	1/1:255,36,0:69
scaffold_1	813689	.	C	T	222	.	DP=49;VDB=4.362155e-02;AF1=1;AC1=2;DP4=0,0,24,24;MQ=50;FQ=-171	GT:PL:GQ	1/1:255,144,0:99
scaffold_1	813798	.	G	A	209	.	DP=9;VDB=2.264105e-02;AF1=1;AC1=2;DP4=0,0,2,7;MQ=50;FQ=-54	GT:PL:GQ	1/1:242,27,0:51
scaffold_1	813945	.	G	A	121	.	DP=16;VDB=1.006011e-01;RPB=4.880935e-01;AF1=0.5;AC1=1;DP4=5,5,2,4;MQ=50;FQ=124;PV4=0.63,1,1,1	GT:PL:GQ	0/1:151,0,235:99
scaffold_1	814039	.	A	G	62	.	DP=3;VDB=5.983360e-02;AF1=1;AC1=2;DP4=0,0,1,2;MQ=50;FQ=-36	GT:PL:GQ	1/1:94,9,0:16
scaffold_1	818374	.	C	T	52	.	DP=8;VDB=6.568498e-02;RPB=-7.573522e-01;AF1=0.5;AC1=1;DP4=4,1,2,1;MQ=50;FQ=55;PV4=1,1,1,1	GT:PL:GQ	0/1:82,0,129:85
scaffold_1	818464	.	A	T	47	.	DP=5;VDB=6.365454e-02;RPB=-1.291774e+00;AF1=0.5;AC1=1;DP4=1,1,1,2;MQ=50;FQ=26;PV4=1,0.39,1,1	GT:PL:GQ	0/1:77,0,53:56
scaffold_1	818473	.	A	G	130	.	DP=5;VDB=2.753126e-02;AF1=1;AC1=2;DP4=0,0,2,3;MQ=50;FQ=-42	GT:PL:GQ	1/1:163,15,0:27
scaffold_1	818546	.	A	G	29	.	DP=7;VDB=5.760000e-02;RPB=3.960091e-01;AF1=0.5;AC1=1;DP4=3,2,1,1;MQ=50;FQ=32;PV4=1,1,1,1	GT:PL:GQ	0/1:59,0,143:62
scaffold_1	818594	.	A	G	62	.	DP=5;VDB=4.793648e-02;RPB=5.314005e-01;AF1=0.5;AC1=1;DP4=0,2,1,2;MQ=50;FQ=27;PV4=1,1,1,1	GT:PL:GQ	0/1:92,0,54:57
scaffold_1	818741	.	C	A	24	.	DP=12;VDB=2.845191e-02;RPB=3.698001e-01;AF1=0.5;AC1=1;DP4=4,5,1,2;MQ=50;FQ=27;PV4=1,0.065,1,1	GT:PL:GQ	0/1:54,0,207:57
scaffold_1	818752	.	A	G	72	.	DP=11;VDB=7.458921e-02;RPB=1.791432e+00;AF1=0.5;AC1=1;DP4=2,5,2,2;MQ=50;FQ=75;PV4=0.58,0.11,1,0.043	GT:PL:GQ	0/1:102,0,180:99
scaffold_1	818783	.	A	T	85	.	DP=8;VDB=7.864627e-02;RPB=-5.314005e-01;AF1=0.5;AC1=1;DP4=2,2,1,3;MQ=50;FQ=84.5;PV4=1,1,1,1	GT:PL:GQ	0/1:115,0,114:99
scaffold_1	818839	.	T	G	20	.	DP=8;VDB=7.040000e-02;RPB=6.573300e-01;AF1=0.5;AC1=1;DP4=4,2,0,2;MQ=50;FQ=23;PV4=0.43,1,1,1	GT:PL:GQ	0/1:50,0,167:53
scaffold_1	818852	.	G	A	205	.	DP=9;VDB=1.014296e-01;AF1=1;AC1=2;DP4=0,0,4,4;MQ=50;FQ=-51	GT:PL:GQ	1/1:238,24,0:45
scaffold_1	818855	.	T	C	57	.	DP=9;VDB=6.570053e-02;RPB=-1.047297e+00;AF1=0.5;AC1=1;DP4=2,4,2,1;MQ=50;FQ=60;PV4=0.52,1,1,1	GT:PL:GQ	0/1:87,0,162:90
scaffold_1	818914	.	G	A	80	.	DP=7;VDB=5.876162e-02;RPB=6.486824e-01;AF1=0.5;AC1=1;DP4=2,1,2,2;MQ=50;FQ=58;PV4=1,0.29,1,1	GT:PL:GQ	0/1:110,0,85:88
scaffold_1	818957	.	G	T	106	.	DP=6;VDB=5.640760e-02;RPB=-8.217058e-01;AF1=0.5013;AC1=1;DP4=0,1,4,1;MQ=50;FQ=-5.45;PV4=0.33,0.31,1,1	GT:PL:GQ	0/1:136,0,23:26
scaffold_1	819354	.	A	C	222	.	DP=11;VDB=9.919083e-02;AF1=1;AC1=2;DP4=0,0,4,7;MQ=50;FQ=-60	GT:PL:GQ	1/1:255,33,0:63
scaffold_1	819397	.	A	G	136	.	DP=5;VDB=2.209276e-02;AF1=1;AC1=2;DP4=0,0,3,2;MQ=50;FQ=-42	GT:PL:GQ	1/1:169,15,0:27
scaffold_1	822450	.	G	A	144	.	DP=8;VDB=3.878873e-02;RPB=1.114905e+00;AF1=0.5;AC1=1;DP4=1,1,3,3;MQ=50;FQ=20.1;PV4=1,1,1,1	GT:PL:GQ	0/1:174,0,47:50
scaffold_1	822540	.	A	C	37	.	DP=4;VDB=6.720000e-02;RPB=0.000000e+00;AF1=0.5;AC1=1;DP4=0,2,1,1;MQ=50;FQ=31.4;PV4=1,1,1,1	GT:PL:GQ	0/1:67,0,59:61
scaffold_1	822663	.	G	C	177	.	DP=7;VDB=6.098617e-02;AF1=1;AC1=2;DP4=0,0,4,3;MQ=50;FQ=-48	GT:PL:GQ	1/1:210,21,0:39
scaffold_1	822685	.	T	A	112	.	DP=6;VDB=9.133768e-02;RPB=8.217058e-01;AF1=0.5013;AC1=1;DP4=0,1,3,2;MQ=50;FQ=-5.45;PV4=1,0.22,1,0.26	GT:PL:GQ	0/1:142,0,23:26
scaffold_1	822804	.	G	C	66	.	DP=3;VDB=3.881056e-02;AF1=1;AC1=2;DP4=0,0,0,3;MQ=50;FQ=-36	GT:PL:GQ	1/1:98,9,0:16
scaffold_1	823599	.	A	G	68	.	DP=4;VDB=6.280960e-02;RPB=-8.435450e-01;AF1=0.5004;AC1=1;DP4=0,1,2,1;MQ=50;FQ=3.55;PV4=1,0.33,1,0.33	GT:PL:GQ	0/1:98,0,28:31
scaffold_1	823600	.	G	A	69	.	DP=4;VDB=6.089532e-02;RPB=-8.435450e-01;AF1=0.5006;AC1=1;DP4=0,1,2,1;MQ=50;FQ=-3.53;PV4=1,1,1,0.33	GT:PL:GQ	0/1:99,0,26:29
scaffold_1	823729	.	T	C	42.8	.	DP=2;VDB=5.120000e-02;AF1=1;AC1=2;DP4=0,0,0,2;MQ=50;FQ=-33	GT:PL:GQ	1/1:74,6,0:10
scaffold_1	823735	.	G	C	61	.	DP=3;VDB=2.702618e-02;AF1=1;AC1=2;DP4=0,0,0,3;MQ=50;FQ=-36	GT:PL:GQ	1/1:93,9,0:16
scaffold_1	823920	.	T	C	32	.	DP=3;VDB=4.029980e-02;AF1=1;AC1=2;DP4=0,0,1,2;MQ=50;FQ=-36	GT:PL:GQ	1/1:64,9,0:16
scaffold_1	823966	.	C	G	135	.	DP=5;VDB=2.343786e-02;AF1=1;AC1=2;DP4=0,0,3,2;MQ=50;FQ=-42	GT:PL:GQ	1/1:168,15,0:27
scaffold_1	824054	.	G	A	43.8	.	DP=2;VDB=7.520000e-02;AF1=1;AC1=2;DP4=0,0,2,0;MQ=50;FQ=-33	GT:PL:GQ	1/1:75,6,0:10
scaffold_1	824249	.	G	A	31	.	DP=3;VDB=5.920000e-02;RPB=8.745357e-01;AF1=0.5002;AC1=1;DP4=1,0,0,2;MQ=50;FQ=6.2;PV4=0.33,0.33,1,1	GT:PL:GQ	0/1:61,0,32:35
scaffold_1	824379	.	T	A	36	.	DP=3;VDB=7.520000e-02;RPB=-8.745357e-01;AF1=0.5002;AC1=1;DP4=0,1,1,1;MQ=50;FQ=5.46;PV4=1,0.38,1,1	GT:PL:GQ	0/1:66,0,31:34
scaffold_1	824393	.	T	A	39	.	DP=3;VDB=7.520000e-02;RPB=8.745357e-01;AF1=0.5003;AC1=1;DP4=1,0,1,1;MQ=50;FQ=4.77;PV4=1,1,1,1	GT:PL:GQ	0/1:69,0,30:33
scaffold_1	824929	.	C	G	50.8	.	DP=2;VDB=5.960000e-02;AF1=1;AC1=2;DP4=0,0,1,1;MQ=50;FQ=-33	GT:PL:GQ	1/1:82,6,0:10
scaffold_1	825482	.	T	G	43.8	.	DP=2;VDB=5.920000e-02;AF1=1;AC1=2;DP4=0,0,1,1;MQ=50;FQ=-33	GT:PL:GQ	1/1:75,6,0:10
scaffold_1	825564	.	G	T	108	.	DP=5;VDB=7.714857e-02;AF1=1;AC1=2;DP4=0,0,2,2;MQ=50;FQ=-39	GT:PL:GQ	1/1:140,12,0:21
scaffold_1	825573	.	TA	T	35.2	.	INDEL;IS=3,0.600000;DP=3;VDB=6.560000e-02;AF1=1;AC1=2;DP4=0,0,1,1;MQ=50;FQ=-40.5	GT:PL:GQ	1/1:74,6,0:10
scaffold_1	825755	.	G	A	48.8	.	DP=2;VDB=6.880000e-02;AF1=1;AC1=2;DP4=0,0,1,1;MQ=50;FQ=-33	GT:PL:GQ	1/1:80,6,0:10
scaffold_1	826302	.	C	T	44.8	.	DP=2;VDB=2.240000e-02;AF1=1;AC1=2;DP4=0,0,1,1;MQ=50;FQ=-33	GT:PL:GQ	1/1:76,6,0:10
scaffold_1	827282	.	T	C	42.8	.	DP=2;VDB=5.920000e-02;AF1=1;AC1=2;DP4=0,0,1,1;MQ=50;FQ=-33	GT:PL:GQ	1/1:74,6,0:10
scaffold_1	828578	.	A	G	50.8	.	DP=2;VDB=5.960000e-02;AF1=1;AC1=2;DP4=0,0,1,1;MQ=50;FQ=-33	GT:PL:GQ	1/1:82,6,0:10
scaffold_1	847766	.	G	A	36.8	.	DP=2;VDB=2.560000e-02;AF1=1;AC1=2;DP4=0,0,1,1;MQ=50;FQ=-33	GT:PL:GQ	1/1:68,6,0:10
scaffold_1	849168	.	A	C	44.8	.	DP=2;VDB=6.560000e-02;AF1=1;AC1=2;DP4=0,0,1,1;MQ=50;FQ=-33	GT:PL:GQ	1/1:76,6,0:10
scaffold_1	849597	.	T	G	147	.	DP=8;VDB=9.264363e-02;RPB=-6.573300e-01;AF1=0.5;AC1=1;DP4=1,1,3,3;MQ=50;FQ=25;PV4=1,1,1,1	GT:PL:GQ	0/1:177,0,52:55
scaffold_1	860098	.	T	C	222	.	DP=31;VDB=2.135990e-12;AF1=1;AC1=2;DP4=0,0,21,4;MQ=50;FQ=-102	GT:PL:GQ	1/1:255,75,0:99
scaffold_1	861932	.	C	T	204	.	DP=14;VDB=9.966217e-03;AF1=1;AC1=2;DP4=0,0,1,13;MQ=50;FQ=-69	GT:PL:GQ	1/1:237,42,0:81
scaffold_1	862131	.	T	C	222	.	DP=41;VDB=1.831299e-09;AF1=1;AC1=2;DP4=0,0,38,3;MQ=50;FQ=-150	GT:PL:GQ	1/1:255,123,0:99
scaffold_1	863785	.	G	C	222	.	DP=73;VDB=2.556335e-03;AF1=1;AC1=2;DP4=0,0,17,54;MQ=50;FQ=-241	GT:PL:GQ	1/1:255,214,0:99
scaffold_1	863794	.	G	T	222	.	DP=42;VDB=1.629208e-05;AF1=1;AC1=2;DP4=0,0,4,29;MQ=50;FQ=-126	GT:PL:GQ	1/1:255,99,0:99
scaffold_1	863947	.	G	T	222	.	DP=58;VDB=6.827240e-03;AF1=1;AC1=2;DP4=0,0,42,16;MQ=50;FQ=-202	GT:PL:GQ	1/1:255,175,0:99
scaffold_1	863971	.	G	A	222	.	DP=82;VDB=1.261535e-01;AF1=1;AC1=2;DP4=0,0,51,29;MQ=50;FQ=-268	GT:PL:GQ	1/1:255,241,0:99
scaffold_1	864098	.	A	G	169	.	DP=17;VDB=1.313753e-01;AF1=1;AC1=2;DP4=0,0,0,12;MQ=50;FQ=-63	GT:PL:GQ	1/1:202,36,0:69
scaffold_1	864100	.	A	G	169	.	DP=12;VDB=1.504909e-01;AF1=1;AC1=2;DP4=0,0,0,12;MQ=50;FQ=-63	GT:PL:GQ	1/1:202,36,0:69
scaffold_1	864282	.	A	C	222	.	DP=47;VDB=2.600175e-15;AF1=1;AC1=2;DP4=0,0,13,28;MQ=50;FQ=-150	GT:PL:GQ	1/1:255,123,0:99
scaffold_1	864739	.	G	A	222	.	DP=67;VDB=3.106865e-02;AF1=1;AC1=2;DP4=0,0,28,34;MQ=50;FQ=-214	GT:PL:GQ	1/1:255,187,0:99
scaffold_1	864838	.	G	T	222	.	DP=51;VDB=3.900219e-04;AF1=1;AC1=2;DP4=0,0,22,26;MQ=50;FQ=-171	GT:PL:GQ	1/1:255,144,0:99
scaffold_1	864889	.	A	T	69	.	DP=17;VDB=2.438279e-04;AF1=1;AC1=2;DP4=0,0,8,1;MQ=50;FQ=-54	GT:PL:GQ	1/1:102,27,0:51
scaffold_1	864907	.	C	A	222	.	DP=68;VDB=3.087619e-14;AF1=1;AC1=2;DP4=0,0,50,15;MQ=50;FQ=-223	GT:PL:GQ	1/1:255,196,0:99
scaffold_1	865135	.	G	T	222	.	DP=79;VDB=1.034612e-22;AF1=1;AC1=2;DP4=0,0,3,74;MQ=50;FQ=-259	GT:PL:GQ	1/1:255,232,0:99
scaffold_1	865261	.	G	T	222	.	DP=41;VDB=3.118471e-07;AF1=1;AC1=2;DP4=0,0,33,5;MQ=50;FQ=-141	GT:PL:GQ	1/1:255,114,0:99
scaffold_1	865837	.	A	G	222	.	DP=24;VDB=2.801670e-06;AF1=1;AC1=2;DP4=0,0,3,14;MQ=50;FQ=-78	GT:PL:GQ	1/1:255,51,0:99
scaffold_1	865868	.	C	T	203	.	DP=9;VDB=5.588728e-03;AF1=1;AC1=2;DP4=0,0,3,6;MQ=50;FQ=-54	GT:PL:GQ	1/1:236,27,0:51
scaffold_1	865882	.	C	T	205	.	DP=9;VDB=6.431283e-03;AF1=1;AC1=2;DP4=0,0,3,6;MQ=50;FQ=-54	GT:PL:GQ	1/1:238,27,0:51
scaffold_1	865951	.	G	T	222	.	DP=11;VDB=6.612573e-02;AF1=1;AC1=2;DP4=0,0,2,9;MQ=50;FQ=-60	GT:PL:GQ	1/1:255,33,0:63
scaffold_1	865954	.	C	T	221	.	DP=11;VDB=7.056861e-02;AF1=1;AC1=2;DP4=0,0,2,9;MQ=50;FQ=-60	GT:PL:GQ	1/1:254,33,0:63
scaffold_1	866122	.	A	T	62.5	.	DP=5;VDB=1.889870e-02;AF1=1;AC1=2;DP4=0,0,4,0;MQ=50;FQ=-39	GT:PL:GQ	1/1:95,12,0:21
scaffold_1	866488	.	T	A	222	.	DP=69;VDB=2.610186e-01;AF1=1;AC1=2;DP4=0,0,17,48;MQ=50;FQ=-223	GT:PL:GQ	1/1:255,196,0:99
scaffold_1	866525	.	A	G	175	.	DP=8;VDB=7.281679e-04;AF1=1;AC1=2;DP4=0,0,1,7;MQ=50;FQ=-51	GT:PL:GQ	1/1:208,24,0:45
scaffold_1	866621	.	T	C	28.5	.	DP=7;VDB=1.165196e-02;AF1=1;AC1=2;DP4=0,0,4,0;MQ=50;FQ=-39	GT:PL:GQ	1/1:61,12,0:21
scaffold_1	866836	.	C	A	222	.	DP=35;VDB=5.315288e-05;AF1=1;AC1=2;DP4=0,0,4,28;MQ=50;FQ=-123	GT:PL:GQ	1/1:255,96,0:99
scaffold_1	866840	.	G	A	222	.	DP=33;VDB=3.156446e-05;AF1=1;AC1=2;DP4=0,0,4,27;MQ=50;FQ=-120	GT:PL:GQ	1/1:255,93,0:99
scaffold_1	866906	.	CTTTT	CTTT	96.5	.	INDEL;IS=7,1.000000;DP=7;VDB=7.542832e-03;AF1=1;AC1=2;DP4=0,0,4,3;MQ=50;FQ=-55.5	GT:PL:GQ	1/1:137,21,0:39
scaffold_1	867603	.	CTT	CTTT	38.2	.	INDEL;IS=2,1.000000;DP=2;VDB=4.640000e-02;AF1=1;AC1=2;DP4=0,0,1,1;MQ=50;FQ=-40.5	GT:PL:GQ	1/1:77,6,0:10
scaffold_1	873919	.	A	C	32.8	.	DP=2;VDB=5.960000e-02;AF1=1;AC1=2;DP4=0,0,0,2;MQ=50;FQ=-33	GT:PL:GQ	1/1:64,6,0:10
scaffold_1	873954	.	T	G	46.8	.	DP=2;VDB=7.040000e-02;AF1=1;AC1=2;DP4=0,0,1,1;MQ=50;FQ=-33	GT:PL:GQ	1/1:78,6,0:10
scaffold_1	874008	.	A	C	141	.	DP=5;VDB=9.464066e-02;AF1=1;AC1=2;DP4=0,0,3,2;MQ=50;FQ=-42	GT:PL:GQ	1/1:174,15,0:27
scaffold_1	874058	.	C	G	112	.	DP=5;VDB=2.064849e-02;AF1=1;AC1=2;DP4=0,0,2,2;MQ=50;FQ=-39	GT:PL:GQ	1/1:144,12,0:21
scaffold_1	874088	.	T	A	116	.	DP=4;VDB=1.425484e-02;AF1=1;AC1=2;DP4=0,0,2,2;MQ=50;FQ=-39	GT:PL:GQ	1/1:148,12,0:21
scaffold_1	874198	.	GAAAAA	GAAAAAA	33	.	INDEL;IS=4,1.000000;DP=4;VDB=1.889870e-02;AF1=1;AC1=2;DP4=0,0,2,2;MQ=50;FQ=-46.5	GT:PL:GQ	1/1:73,12,0:21
scaffold_1	874261	.	A	G	222	.	DP=19;VDB=1.203921e-01;AF1=1;AC1=2;DP4=0,0,13,5;MQ=50;FQ=-81	GT:PL:GQ	1/1:255,54,0:99
scaffold_1	874939	.	T	C	222	.	DP=58;VDB=2.443780e-01;AF1=1;AC1=2;DP4=0,0,29,29;MQ=50;FQ=-202	GT:PL:GQ	1/1:255,175,0:99
scaffold_1	874969	.	A	G	222	.	DP=58;VDB=2.514773e-01;AF1=1;AC1=2;DP4=0,0,36,22;MQ=50;FQ=-202	GT:PL:GQ	1/1:255,175,0:99
scaffold_1	875455	.	A	C	222	.	DP=93;VDB=5.975717e-03;AF1=1;AC1=2;DP4=0,0,51,41;MQ=50;FQ=-282	GT:PL:GQ	1/1:255,255,0:99
scaffold_1	875696	.	A	C	50.8	.	DP=2;VDB=6.080000e-02;AF1=1;AC1=2;DP4=0,0,1,1;MQ=50;FQ=-33	GT:PL:GQ	1/1:82,6,0:10
scaffold_1	875921	.	C	T	222	.	DP=72;VDB=4.992237e-02;AF1=1;AC1=2;DP4=0,0,23,41;MQ=50;FQ=-220	GT:PL:GQ	1/1:255,193,0:99
scaffold_1	876960	.	T	C	222	.	DP=57;VDB=4.590416e-02;AF1=1;AC1=2;DP4=0,0,35,22;MQ=50;FQ=-199	GT:PL:GQ	1/1:255,172,0:99
scaffold_1	877021	.	T	C	222	.	DP=54;VDB=1.787568e-01;AF1=1;AC1=2;DP4=0,0,33,19;MQ=50;FQ=-184	GT:PL:GQ	1/1:255,157,0:99
scaffold_1	878091	.	G	A	222	.	DP=61;VDB=2.527615e-03;AF1=1;AC1=2;DP4=0,0,24,37;MQ=50;FQ=-211	GT:PL:GQ	1/1:255,184,0:99
scaffold_1	878148	.	A	C	222	.	DP=25;VDB=1.131629e-01;AF1=1;AC1=2;DP4=0,0,9,12;MQ=50;FQ=-90	GT:PL:GQ	1/1:255,63,0:99
scaffold_1	878255	.	C	T	77	.	DP=3;VDB=4.340713e-02;AF1=1;AC1=2;DP4=0,0,1,2;MQ=50;FQ=-36	GT:PL:GQ	1/1:109,9,0:16
scaffold_1	878279	.	G	C	222	.	DP=13;VDB=1.565753e-01;AF1=1;AC1=2;DP4=0,0,11,2;MQ=50;FQ=-66	GT:PL:GQ	1/1:255,39,0:75
scaffold_1	878331	.	A	G	222	.	DP=32;VDB=1.237034e-04;AF1=1;AC1=2;DP4=0,0,15,17;MQ=50;FQ=-123	GT:PL:GQ	1/1:255,96,0:99
scaffold_1	878365	.	C	A	222	.	DP=22;VDB=1.975429e-03;AF1=1;AC1=2;DP4=0,0,5,17;MQ=50;FQ=-93	GT:PL:GQ	1/1:255,66,0:99
scaffold_1	884017	.	A	G	89.5	.	DP=4;VDB=3.086163e-02;AF1=1;AC1=2;DP4=0,0,4,0;MQ=50;FQ=-39	GT:PL:GQ	1/1:122,12,0:21
scaffold_1	884081	.	A	G	225	.	DP=53;VDB=1.399864e-01;RPB=4.190406e+00;AF1=0.5;AC1=1;DP4=18,5,27,3;MQ=50;FQ=225;PV4=0.27,1,1,1	GT:PL:GQ	0/1:255,0,255:99
scaffold_1	884105	.	A	G	225	.	DP=88;VDB=6.670415e-02;RPB=2.304394e+00;AF1=0.5;AC1=1;DP4=32,6,38,5;MQ=50;FQ=225;PV4=0.75,1,1,0.25	GT:PL:GQ	0/1:255,0,255:99
scaffold_1	884237	.	G	A	225	.	DP=81;VDB=3.520021e-01;RPB=1.425319e+00;AF1=0.5;AC1=1;DP4=5,30,8,38;MQ=50;FQ=225;PV4=0.77,0.14,1,0.04	GT:PL:GQ	0/1:255,0,255:99
scaffold_1	884252	.	G	A	225	.	DP=54;VDB=1.999015e-03;RPB=-7.142749e-01;AF1=0.5;AC1=1;DP4=4,23,6,19;MQ=50;FQ=225;PV4=0.49,0.18,1,1	GT:PL:GQ	0/1:255,0,255:99
scaffold_1	885021	.	A	C	183	.	DP=9;VDB=6.622553e-02;AF1=1;AC1=2;DP4=0,0,4,3;MQ=50;FQ=-48	GT:PL:GQ	1/1:216,21,0:39
scaffold_1	885022	.	A	C	186	.	DP=12;VDB=6.540641e-02;AF1=1;AC1=2;DP4=0,0,4,3;MQ=50;FQ=-48	GT:PL:GQ	1/1:219,21,0:39
scaffold_1	885115	.	C	T	182	.	DP=9;VDB=8.596049e-03;AF1=1;AC1=2;DP4=0,0,7,2;MQ=50;FQ=-54	GT:PL:GQ	1/1:215,27,0:51
scaffold_1	885127	.	A	G	166	.	DP=9;VDB=6.538996e-03;AF1=1;AC1=2;DP4=0,0,6,2;MQ=50;FQ=-51	GT:PL:GQ	1/1:199,24,0:45
scaffold_1	885142	.	C	G	107	.	DP=4;VDB=2.064849e-02;AF1=1;AC1=2;DP4=0,0,3,1;MQ=50;FQ=-39	GT:PL:GQ	1/1:139,12,0:21
scaffold_1	885186	.	T	C	222	.	DP=25;VDB=2.308337e-01;AF1=1;AC1=2;DP4=0,0,16,9;MQ=50;FQ=-102	GT:PL:GQ	1/1:255,75,0:99
scaffold_1	885335	.	G	A	222	.	DP=25;VDB=1.471418e-01;AF1=1;AC1=2;DP4=0,0,13,12;MQ=50;FQ=-102	GT:PL:GQ	1/1:255,75,0:99
scaffold_1	885388	.	A	G	222	.	DP=10;VDB=1.102125e-01;AF1=1;AC1=2;DP4=0,0,3,7;MQ=50;FQ=-57	GT:PL:GQ	1/1:255,30,0:57
scaffold_1	885391	.	C	T	216	.	DP=10;VDB=7.734473e-02;AF1=1;AC1=2;DP4=0,0,4,5;MQ=50;FQ=-54	GT:PL:GQ	1/1:249,27,0:51
scaffold_1	885442	.	C	G	149	.	DP=6;VDB=2.456378e-02;AF1=1;AC1=2;DP4=0,0,5,1;MQ=50;FQ=-45	GT:PL:GQ	1/1:182,18,0:33
scaffold_1	885502	.	G	C	222	.	DP=27;VDB=6.649725e-04;AF1=1;AC1=2;DP4=0,0,13,13;MQ=50;FQ=-105	GT:PL:GQ	1/1:255,78,0:99
scaffold_1	885505	.	T	C	222	.	DP=31;VDB=1.231255e-03;AF1=1;AC1=2;DP4=0,0,14,13;MQ=50;FQ=-108	GT:PL:GQ	1/1:255,81,0:99
scaffold_1	885811	.	T	C	222	.	DP=48;VDB=2.158318e-03;AF1=1;AC1=2;DP4=0,0,21,27;MQ=50;FQ=-171	GT:PL:GQ	1/1:255,144,0:99
scaffold_1	885827	.	T	C	222	.	DP=83;VDB=3.963191e-01;AF1=1;AC1=2;DP4=0,0,56,27;MQ=50;FQ=-277	GT:PL:GQ	1/1:255,250,0:99
scaffold_1	886225	.	C	A	154	.	DP=12;VDB=3.982228e-05;AF1=1;AC1=2;DP4=0,0,0,12;MQ=50;FQ=-63	GT:PL:GQ	1/1:187,36,0:69
scaffold_1	886226	.	A	C	155	.	DP=12;VDB=3.982228e-05;AF1=1;AC1=2;DP4=0,0,0,12;MQ=50;FQ=-63	GT:PL:GQ	1/1:188,36,0:69
scaffold_1	886289	.	C	T	72	.	DP=3;VDB=3.277706e-02;AF1=1;AC1=2;DP4=0,0,1,2;MQ=50;FQ=-36	GT:PL:GQ	1/1:104,9,0:16
scaffold_1	886324	.	C	G	222	.	DP=16;VDB=1.418101e-01;AF1=1;AC1=2;DP4=0,0,10,5;MQ=50;FQ=-72	GT:PL:GQ	1/1:255,45,0:87
scaffold_1	886393	.	G	A	222	.	DP=76;VDB=4.436383e-01;AF1=1;AC1=2;DP4=0,0,59,16;MQ=50;FQ=-253	GT:PL:GQ	1/1:255,226,0:99
scaffold_1	886697	.	T	C	222	.	DP=27;VDB=4.370484e-02;AF1=1;AC1=2;DP4=0,0,9,18;MQ=50;FQ=-108	GT:PL:GQ	1/1:255,81,0:99
scaffold_1	886754	.	C	T	78	.	DP=5;VDB=2.570870e-02;AF1=1;AC1=2;DP4=0,0,1,2;MQ=50;FQ=-36	GT:PL:GQ	1/1:110,9,0:16
scaffold_1	886761	.	G	A	39.8	.	DP=2;VDB=5.960000e-02;AF1=1;AC1=2;DP4=0,0,2,0;MQ=50;FQ=-33	GT:PL:GQ	1/1:71,6,0:10
scaffold_1	886903	.	G	T	225	.	DP=20;VDB=7.131328e-02;RPB=-4.123931e-02;AF1=0.5;AC1=1;DP4=5,1,6,8;MQ=50;FQ=104;PV4=0.16,0.24,1,1	GT:PL:GQ	0/1:255,0,131:99
scaffold_1	886906	.	C	T	97	.	DP=20;VDB=5.621191e-02;RPB=1.237179e-01;AF1=0.5;AC1=1;DP4=6,8,5,1;MQ=50;FQ=100;PV4=0.16,1,1,0.11	GT:PL:GQ	0/1:127,0,255:99
scaffold_1	886947	.	G	A	222	.	DP=29;VDB=1.143593e-01;AF1=1;AC1=2;DP4=0,0,14,14;MQ=50;FQ=-111	GT:PL:GQ	1/1:255,84,0:99
scaffold_1	886986	.	C	G	222	.	DP=48;VDB=3.467259e-01;AF1=1;AC1=2;DP4=0,0,28,19;MQ=50;FQ=-168	GT:PL:GQ	1/1:255,141,0:99
scaffold_1	887040	.	C	T	222	.	DP=81;VDB=2.509157e-03;AF1=1;AC1=2;DP4=0,0,50,30;MQ=50;FQ=-268	GT:PL:GQ	1/1:255,241,0:99
scaffold_1	887131	.	G	A	147	.	DP=7;VDB=6.645705e-03;AF1=1;AC1=2;DP4=0,0,5,1;MQ=50;FQ=-45	GT:PL:GQ	1/1:180,18,0:33
scaffold_1	887137	.	A	C	222	.	DP=20;VDB=3.586318e-04;AF1=1;AC1=2;DP4=0,0,8,12;MQ=50;FQ=-87	GT:PL:GQ	1/1:255,60,0:99
scaffold_1	887343	.	T	A	222	.	DP=73;VDB=1.149673e-02;AF1=1;AC1=2;DP4=0,0,38,34;MQ=50;FQ=-244	GT:PL:GQ	1/1:255,217,0:99
scaffold_1	887433	.	T	C	89	.	DP=51;VDB=6.207119e-02;RPB=3.380741e+00;AF1=0.5;AC1=1;DP4=11,30,1,9;MQ=50;FQ=92;PV4=0.42,1,1,0.051	GT:PL:GQ	0/1:119,0,255:99
scaffold_1	887456	.	A	G	222	.	DP=35;VDB=2.744994e-01;AF1=1;AC1=2;DP4=0,0,5,25;MQ=50;FQ=-117	GT:PL:GQ	1/1:255,90,0:99
scaffold_1	887490	.	C	G	192	.	DP=11;VDB=1.035184e-01;AF1=1;AC1=2;DP4=0,0,1,9;MQ=50;FQ=-57	GT:PL:GQ	1/1:225,30,0:57
scaffold_1	887580	.	A	G	197	.	DP=11;VDB=2.256594e-04;AF1=1;AC1=2;DP4=0,0,9,1;MQ=50;FQ=-57	GT:PL:GQ	1/1:230,30,0:57
scaffold_1	887692	.	G	A	222	.	DP=19;VDB=1.479407e-01;AF1=1;AC1=2;DP4=0,0,5,14;MQ=50;FQ=-84	GT:PL:GQ	1/1:255,57,0:99
scaffold_1	891053	.	T	G	29.8	.	DP=7;VDB=5.960000e-02;AF1=1;AC1=2;DP4=0,0,0,2;MQ=50;FQ=-33	GT:PL:GQ	1/1:61,6,0:10
scaffold_1	891058	.	A	T	29.8	.	DP=5;VDB=5.960000e-02;AF1=1;AC1=2;DP4=0,0,0,2;MQ=50;FQ=-33	GT:PL:GQ	1/1:61,6,0:10
scaffold_1	892718	.	T	A	155	.	DP=6;VDB=9.637756e-02;AF1=1;AC1=2;DP4=0,0,3,3;MQ=50;FQ=-45	GT:PL:GQ	1/1:188,18,0:33
scaffold_1	892729	.	T	C	136	.	DP=6;VDB=1.049699e-01;AF1=1;AC1=2;DP4=0,0,3,3;MQ=50;FQ=-45	GT:PL:GQ	1/1:169,18,0:33
scaffold_1	892901	.	A	T	43.8	.	DP=2;VDB=7.040000e-02;AF1=1;AC1=2;DP4=0,0,0,2;MQ=50;FQ=-33	GT:PL:GQ	1/1:75,6,0:10
scaffold_1	894498	.	G	A	84.5	.	DP=4;VDB=7.269818e-02;AF1=1;AC1=2;DP4=0,0,4,0;MQ=50;FQ=-39	GT:PL:GQ	1/1:117,12,0:21
scaffold_1	894605	.	G	A	85.5	.	DP=4;VDB=1.889870e-02;AF1=1;AC1=2;DP4=0,0,0,4;MQ=50;FQ=-39	GT:PL:GQ	1/1:118,12,0:21
scaffold_1	894609	.	A	G	86.5	.	DP=4;VDB=1.646374e-02;AF1=1;AC1=2;DP4=0,0,0,4;MQ=50;FQ=-39	GT:PL:GQ	1/1:119,12,0:21
scaffold_1	898428	.	C	T	103	.	DP=4;VDB=5.878212e-02;AF1=1;AC1=2;DP4=0,0,2,2;MQ=50;FQ=-39	GT:PL:GQ	1/1:135,12,0:21
scaffold_1	898700	.	A	G	110	.	DP=4;VDB=5.619835e-02;AF1=1;AC1=2;DP4=0,0,2,2;MQ=50;FQ=-39	GT:PL:GQ	1/1:142,12,0:21
scaffold_1	899110	.	C	T	48.8	.	DP=2;VDB=7.040000e-02;AF1=1;AC1=2;DP4=0,0,1,1;MQ=50;FQ=-33	GT:PL:GQ	1/1:80,6,0:10
scaffold_1	899310	.	A	G	43.8	.	DP=2;VDB=7.680000e-02;AF1=1;AC1=2;DP4=0,0,2,0;MQ=50;FQ=-33	GT:PL:GQ	1/1:75,6,0:10
scaffold_1	899680	.	C	A	113	.	DP=4;VDB=6.499381e-02;AF1=1;AC1=2;DP4=0,0,1,3;MQ=50;FQ=-39	GT:PL:GQ	1/1:145,12,0:21
scaffold_1	903956	.	T	C	139	.	DP=21;VDB=1.328336e-04;RPB=2.147745e+00;AF1=0.5;AC1=1;DP4=10,0,11,0;MQ=50;FQ=133;PV4=1,1,1,1	GT:PL:GQ	0/1:169,0,160:99
scaffold_1	903958	.	A	G	133	.	DP=21;VDB=2.256594e-04;RPB=3.872983e-01;AF1=0.5;AC1=1;DP4=11,0,10,0;MQ=50;FQ=135;PV4=1,1,1,0.13	GT:PL:GQ	0/1:163,0,169:99
scaffold_1	905455	.	T	C	222	.	DP=67;VDB=9.218603e-03;AF1=1;AC1=2;DP4=0,0,32,35;MQ=50;FQ=-229	GT:PL:GQ	1/1:255,202,0:99
scaffold_1	905561	.	T	C	222	.	DP=76;VDB=1.322685e-01;AF1=1;AC1=2;DP4=0,0,36,40;MQ=50;FQ=-256	GT:PL:GQ	1/1:255,229,0:99
scaffold_1	906841	.	G	C	109	.	DP=5;VDB=2.590081e-02;AF1=1;AC1=2;DP4=0,0,5,0;MQ=50;FQ=-42	GT:PL:GQ	1/1:142,15,0:27
scaffold_1	906962	.	T	C	30.8	.	DP=4;VDB=6.400000e-02;AF1=1;AC1=2;DP4=0,0,0,2;MQ=50;FQ=-33	GT:PL:GQ	1/1:62,6,0:10
scaffold_1	906980	.	T	A	44.8	.	DP=2;VDB=7.840000e-02;AF1=1;AC1=2;DP4=0,0,1,1;MQ=50;FQ=-33	GT:PL:GQ	1/1:76,6,0:10
scaffold_1	909993	.	G	A	22.8	.	DP=2;VDB=2.560000e-02;AF1=1;AC1=2;DP4=0,0,1,1;MQ=50;FQ=-33	GT:PL:GQ	1/1:54,6,0:10
scaffold_1	910545	.	G	A	38.8	.	DP=2;VDB=3.520000e-02;AF1=1;AC1=2;DP4=0,0,2,0;MQ=50;FQ=-33	GT:PL:GQ	1/1:70,6,0:10
scaffold_1	910548	.	T	G	38.8	.	DP=2;VDB=3.520000e-02;AF1=1;AC1=2;DP4=0,0,2,0;MQ=50;FQ=-33	GT:PL:GQ	1/1:70,6,0:10
scaffold_1	911971	.	G	A	127	.	DP=6;VDB=2.497123e-02;AF1=1;AC1=2;DP4=0,0,1,4;MQ=50;FQ=-42	GT:PL:GQ	1/1:160,15,0:27
scaffold_1	911996	.	C	A	136	.	DP=5;VDB=7.282434e-02;AF1=1;AC1=2;DP4=0,0,2,3;MQ=50;FQ=-42	GT:PL:GQ	1/1:169,15,0:27
scaffold_1	912551	.	A	G	40.8	.	DP=2;VDB=4.800000e-02;AF1=1;AC1=2;DP4=0,0,2,0;MQ=50;FQ=-33	GT:PL:GQ	1/1:72,6,0:10
scaffold_1	912595	.	C	T	91.5	.	DP=4;VDB=8.050644e-02;AF1=1;AC1=2;DP4=0,0,2,2;MQ=50;FQ=-39	GT:PL:GQ	1/1:124,12,0:21
scaffold_1	912775	.	C	T	43.8	.	DP=2;VDB=4.800000e-02;AF1=1;AC1=2;DP4=0,0,0,2;MQ=50;FQ=-33	GT:PL:GQ	1/1:75,6,0:10
scaffold_1	919622	.	G	A	41.8	.	DP=2;VDB=6.400000e-02;AF1=1;AC1=2;DP4=0,0,2,0;MQ=50;FQ=-33	GT:PL:GQ	1/1:73,6,0:10
scaffold_1	920385	.	T	G	36.8	.	DP=3;VDB=7.040000e-02;AF1=1;AC1=2;DP4=0,0,2,0;MQ=50;FQ=-33	GT:PL:GQ	1/1:68,6,0:10
scaffold_1	920574	.	G	C	44.8	.	DP=2;VDB=4.800000e-02;AF1=1;AC1=2;DP4=0,0,1,1;MQ=50;FQ=-33	GT:PL:GQ	1/1:76,6,0:10
scaffold_1	920731	.	A	G	82	.	DP=3;VDB=6.719287e-02;AF1=1;AC1=2;DP4=0,0,2,1;MQ=50;FQ=-36	GT:PL:GQ	1/1:114,9,0:16
scaffold_1	921188	.	T	G	42.8	.	DP=3;VDB=6.080000e-02;AF1=1;AC1=2;DP4=0,0,2,0;MQ=50;FQ=-33	GT:PL:GQ	1/1:74,6,0:10
scaffold_1	921208	.	T	A	98.5	.	DP=4;VDB=4.568806e-02;AF1=1;AC1=2;DP4=0,0,3,1;MQ=50;FQ=-39	GT:PL:GQ	1/1:131,12,0:21
scaffold_1	921360	.	T	C	82	.	DP=3;VDB=6.719287e-02;AF1=1;AC1=2;DP4=0,0,2,1;MQ=50;FQ=-36	GT:PL:GQ	1/1:114,9,0:16
scaffold_1	921414	.	T	A	52	.	DP=3;VDB=5.870764e-02;AF1=1;AC1=2;DP4=0,0,3,0;MQ=50;FQ=-36	GT:PL:GQ	1/1:84,9,0:16
scaffold_1	921489	.	G	A	217	.	DP=9;VDB=1.255619e-01;AF1=1;AC1=2;DP4=0,0,4,5;MQ=50;FQ=-54	GT:PL:GQ	1/1:250,27,0:51
scaffold_1	921558	.	G	A	202	.	DP=8;VDB=1.177793e-01;AF1=1;AC1=2;DP4=0,0,3,5;MQ=50;FQ=-51	GT:PL:GQ	1/1:235,24,0:45
scaffold_1	921598	.	C	T	157	.	DP=6;VDB=9.452885e-02;AF1=1;AC1=2;DP4=0,0,2,4;MQ=50;FQ=-45	GT:PL:GQ	1/1:190,18,0:33
scaffold_1	922344	.	C	T	36.8	.	DP=2;VDB=5.120000e-02;AF1=1;AC1=2;DP4=0,0,0,2;MQ=50;FQ=-33	GT:PL:GQ	1/1:68,6,0:10
scaffold_1	927726	.	G	C	45.8	.	DP=2;VDB=6.720000e-02;AF1=1;AC1=2;DP4=0,0,1,1;MQ=50;FQ=-33	GT:PL:GQ	1/1:77,6,0:10
scaffold_1	928299	.	A	G	70	.	DP=3;VDB=4.187638e-02;AF1=1;AC1=2;DP4=0,0,3,0;MQ=50;FQ=-36	GT:PL:GQ	1/1:102,9,0:16
scaffold_1	928334	.	A	G	135	.	DP=6;VDB=1.687813e-02;AF1=1;AC1=2;DP4=0,0,4,2;MQ=50;FQ=-45	GT:PL:GQ	1/1:168,18,0:33
scaffold_1	964991	.	A	G	110	.	DP=4;VDB=9.421102e-03;AF1=1;AC1=2;DP4=0,0,2,2;MQ=50;FQ=-39	GT:PL:GQ	1/1:142,12,0:21
scaffold_1	965009	.	T	G	118	.	DP=4;VDB=9.421102e-03;AF1=1;AC1=2;DP4=0,0,2,2;MQ=50;FQ=-39	GT:PL:GQ	1/1:150,12,0:21
scaffold_1	965460	.	C	T	45.8	.	DP=2;VDB=3.360000e-02;AF1=1;AC1=2;DP4=0,0,1,1;MQ=50;FQ=-33	GT:PL:GQ	1/1:77,6,0:10
scaffold_1	965921	.	G	A	36.8	.	DP=2;VDB=7.680000e-02;AF1=1;AC1=2;DP4=0,0,2,0;MQ=50;FQ=-33	GT:PL:GQ	1/1:68,6,0:10
scaffold_1	965979	.	A	G	70	.	DP=3;VDB=6.568498e-02;AF1=1;AC1=2;DP4=0,0,1,2;MQ=50;FQ=-36	GT:PL:GQ	1/1:102,9,0:16
scaffold_1	969590	.	G	A	44.8	.	DP=2;VDB=5.280000e-02;AF1=1;AC1=2;DP4=0,0,1,1;MQ=50;FQ=-33	GT:PL:GQ	1/1:76,6,0:10
scaffold_1	969641	.	A	G	41.8	.	DP=2;VDB=5.280000e-02;AF1=1;AC1=2;DP4=0,0,1,1;MQ=50;FQ=-33	GT:PL:GQ	1/1:73,6,0:10
scaffold_1	972176	.	C	G	50.8	.	DP=2;VDB=5.600000e-02;AF1=1;AC1=2;DP4=0,0,1,1;MQ=50;FQ=-33	GT:PL:GQ	1/1:82,6,0:10
scaffold_1	972216	.	C	T	43.8	.	DP=2;VDB=5.600000e-02;AF1=1;AC1=2;DP4=0,0,1,1;MQ=50;FQ=-33	GT:PL:GQ	1/1:75,6,0:10
scaffold_1	981899	.	T	C	212	.	DP=11;VDB=1.428404e-01;AF1=1;AC1=2;DP4=0,0,7,4;MQ=50;FQ=-60	GT:PL:GQ	1/1:245,33,0:63
scaffold_1	982352	.	T	C	107	.	DP=5;VDB=7.467116e-02;AF1=1;AC1=2;DP4=0,0,1,4;MQ=50;FQ=-42	GT:PL:GQ	1/1:140,15,0:27
scaffold_1	982414	.	C	A	96.3	.	DP=5;VDB=9.411655e-02;AF1=1;AC1=2;DP4=0,0,0,5;MQ=50;FQ=-42	GT:PL:GQ	1/1:129,15,0:27
scaffold_1	984507	.	A	G	30	.	DP=4;VDB=5.960000e-02;RPB=1.111223e+00;AF1=0.5;AC1=1;DP4=2,0,2,0;MQ=50;FQ=27.6;PV4=1,1,1,1	GT:PL:GQ	0/1:60,0,56:58
scaffold_1	984815	.	G	T	146	.	DP=28;VDB=1.294035e-01;RPB=1.082222e+00;AF1=0.5;AC1=1;DP4=18,1,7,2;MQ=50;FQ=149;PV4=0.23,0.26,1,1	GT:PL:GQ	0/1:176,0,221:99
scaffold_1	984840	.	G	A	222	.	DP=45;VDB=3.689422e-02;AF1=1;AC1=2;DP4=0,0,38,7;MQ=50;FQ=-162	GT:PL:GQ	1/1:255,135,0:99
scaffold_1	985023	.	T	C	225	.	DP=65;VDB=4.760069e-02;RPB=1.607396e+00;AF1=0.5;AC1=1;DP4=12,21,13,19;MQ=50;FQ=225;PV4=0.8,1,1,0.1	GT:PL:GQ	0/1:255,0,255:99
scaffold_1	985043	.	G	A	222	.	DP=67;VDB=4.269009e-01;AF1=1;AC1=2;DP4=0,0,34,33;MQ=50;FQ=-229	GT:PL:GQ	1/1:255,202,0:99
scaffold_1	985621	.	T	C	78	.	DP=3;VDB=6.278483e-02;AF1=1;AC1=2;DP4=0,0,2,1;MQ=50;FQ=-36	GT:PL:GQ	1/1:110,9,0:16
scaffold_1	986284	.	C	T	222	.	DP=67;VDB=3.375771e-01;AF1=1;AC1=2;DP4=0,0,23,42;MQ=50;FQ=-223	GT:PL:GQ	1/1:255,196,0:99
scaffold_1	986312	.	C	T	222	.	DP=38;VDB=1.961745e-09;AF1=1;AC1=2;DP4=0,0,9,29;MQ=50;FQ=-141	GT:PL:GQ	1/1:255,114,0:99
scaffold_1	986374	.	G	C	176	.	DP=8;VDB=2.199802e-03;AF1=1;AC1=2;DP4=0,0,7,1;MQ=50;FQ=-51	GT:PL:GQ	1/1:209,24,0:45
scaffold_1	987200	.	G	A	222	.	DP=44;VDB=7.145895e-02;AF1=1;AC1=2;DP4=0,0,33,11;MQ=50;FQ=-159	GT:PL:GQ	1/1:255,132,0:99
scaffold_1	987272	.	C	T	222	.	DP=19;VDB=1.871101e-01;AF1=1;AC1=2;DP4=0,0,9,10;MQ=50;FQ=-84	GT:PL:GQ	1/1:255,57,0:99
scaffold_1	987281	.	A	G	198	.	DP=9;VDB=1.739682e-03;AF1=1;AC1=2;DP4=0,0,2,7;MQ=50;FQ=-54	GT:PL:GQ	1/1:231,27,0:51
scaffold_1	987310	.	C	A	222	.	DP=27;VDB=5.672310e-03;AF1=1;AC1=2;DP4=0,0,8,19;MQ=50;FQ=-108	GT:PL:GQ	1/1:255,81,0:99
scaffold_1	987338	.	A	G	225	.	DP=41;VDB=1.910352e-01;RPB=5.346816e-01;AF1=0.5;AC1=1;DP4=8,12,5,16;MQ=50;FQ=225;PV4=0.33,0.2,1,1	GT:PL:GQ	0/1:255,0,255:99
scaffold_1	987635	.	A	G	176	.	DP=7;VDB=1.693125e-02;AF1=1;AC1=2;DP4=0,0,2,5;MQ=50;FQ=-48	GT:PL:GQ	1/1:209,21,0:39
scaffold_1	988143	.	T	C	217	.	DP=10;VDB=8.624995e-02;AF1=1;AC1=2;DP4=0,0,2,8;MQ=50;FQ=-57	GT:PL:GQ	1/1:250,30,0:57
scaffold_1	988159	.	A	G	204	.	DP=8;VDB=9.377485e-02;AF1=1;AC1=2;DP4=0,0,5,3;MQ=50;FQ=-51	GT:PL:GQ	1/1:237,24,0:45
scaffold_1	996958	.	G	T	222	.	DP=41;VDB=1.190196e-01;AF1=1;AC1=2;DP4=0,0,28,6;MQ=50;FQ=-129	GT:PL:GQ	1/1:255,102,0:99
scaffold_1	997023	.	G	A	222	.	DP=51;VDB=1.715669e-01;AF1=1;AC1=2;DP4=0,0,26,24;MQ=50;FQ=-178	GT:PL:GQ	1/1:255,151,0:99
scaffold_1	997126	.	C	A	222	.	DP=34;VDB=8.341279e-08;AF1=1;AC1=2;DP4=0,0,18,16;MQ=50;FQ=-129	GT:PL:GQ	1/1:255,102,0:99
scaffold_1	997180	.	C	A	222	.	DP=29;VDB=3.670689e-10;AF1=1;AC1=2;DP4=0,0,17,7;MQ=50;FQ=-99	GT:PL:GQ	1/1:255,72,0:99
scaffold_1	997195	.	A	T	222	.	DP=43;VDB=9.311706e-11;AF1=1;AC1=2;DP4=0,0,38,5;MQ=50;FQ=-156	GT:PL:GQ	1/1:255,129,0:99
scaffold_1	997208	.	A	G	222	.	DP=67;VDB=1.778880e-09;AF1=1;AC1=2;DP4=0,0,58,9;MQ=50;FQ=-229	GT:PL:GQ	1/1:255,202,0:99
scaffold_1	998222	.	C	T	49.8	.	DP=2;VDB=6.560000e-02;AF1=1;AC1=2;DP4=0,0,1,1;MQ=50;FQ=-33	GT:PL:GQ	1/1:81,6,0:10
scaffold_1	998477	.	T	C	222	.	DP=73;VDB=5.975747e-03;AF1=1;AC1=2;DP4=0,0,30,43;MQ=50;FQ=-247	GT:PL:GQ	1/1:255,220,0:99
scaffold_1	998677	.	A	G	222	.	DP=51;VDB=5.852199e-04;AF1=1;AC1=2;DP4=0,0,23,28;MQ=50;FQ=-181	GT:PL:GQ	1/1:255,154,0:99
scaffold_1	998689	.	G	T	222	.	DP=46;VDB=1.171010e-01;AF1=1;AC1=2;DP4=0,0,21,25;MQ=50;FQ=-165	GT:PL:GQ	1/1:255,138,0:99
scaffold_1	998769	.	C	A	222	.	DP=75;VDB=2.651532e-13;AF1=1;AC1=2;DP4=0,0,60,7;MQ=50;FQ=-229	GT:PL:GQ	1/1:255,202,0:99
scaffold_1	999593	.	T	A	222	.	DP=33;VDB=3.845373e-13;AF1=1;AC1=2;DP4=0,0,7,22;MQ=50;FQ=-114	GT:PL:GQ	1/1:255,87,0:99
scaffold_1	999594	.	T	G	222	.	DP=33;VDB=1.978413e-13;AF1=1;AC1=2;DP4=0,0,7,22;MQ=50;FQ=-114	GT:PL:GQ	1/1:255,87,0:99
scaffold_1	999631	.	C	T	225	.	DP=41;VDB=1.474360e-01;RPB=1.107351e-01;AF1=0.5;AC1=1;DP4=7,11,7,11;MQ=50;FQ=225;PV4=1,0.0084,1,0.34	GT:PL:GQ	0/1:255,0,255:99
scaffold_1	999685	.	A	G	222	.	DP=99;VDB=8.979065e-02;AF1=1;AC1=2;DP4=0,0,54,40;MQ=50;FQ=-282	GT:PL:GQ	1/1:255,255,0:99
scaffold_1	999862	.	T	C	214	.	DP=98;VDB=8.457908e-03;RPB=8.671824e-01;AF1=0.5;AC1=1;DP4=22,46,6,24;MQ=50;FQ=217;PV4=0.24,0.0047,1,0.35	GT:PL:GQ	0/1:244,0,255:99
scaffold_1	999920	.	G	C	222	.	DP=24;VDB=1.215831e-02;AF1=1;AC1=2;DP4=0,0,4,10;MQ=50;FQ=-69	GT:PL:GQ	1/1:255,42,0:81
scaffold_1	1000003	.	A	T	166	.	DP=8;VDB=2.664604e-02;AF1=1;AC1=2;DP4=0,0,3,4;MQ=50;FQ=-48	GT:PL:GQ	1/1:199,21,0:39
scaffold_1	1000054	.	C	T	222	.	DP=31;VDB=1.292529e-02;AF1=1;AC1=2;DP4=0,0,17,12;MQ=50;FQ=-114	GT:PL:GQ	1/1:255,87,0:99
scaffold_1	1000116	.	T	A	222	.	DP=37;VDB=2.148978e-01;AF1=1;AC1=2;DP4=0,0,19,16;MQ=50;FQ=-132	GT:PL:GQ	1/1:255,105,0:99
scaffold_1	1000183	.	A	G	28	.	DP=6;VDB=7.680000e-02;RPB=-1.427508e+00;AF1=0.5;AC1=1;DP4=2,2,0,2;MQ=50;FQ=31;PV4=0.47,1,1,1	GT:PL:GQ	0/1:58,0,121:61
scaffold_1	1000184	.	A	G	152	.	DP=6;VDB=7.293871e-02;AF1=1;AC1=2;DP4=0,0,2,4;MQ=50;FQ=-45	GT:PL:GQ	1/1:185,18,0:33
scaffold_1	1000197	.	C	T	56	.	DP=10;VDB=2.309944e-02;RPB=1.047297e+00;AF1=0.5;AC1=1;DP4=2,4,1,2;MQ=50;FQ=59;PV4=1,1,1,1	GT:PL:GQ	0/1:86,0,165:89
scaffold_1	1000210	.	T	G	222	.	DP=11;VDB=9.620483e-03;AF1=1;AC1=2;DP4=0,0,4,7;MQ=50;FQ=-60	GT:PL:GQ	1/1:255,33,0:63
scaffold_1	1000254	.	A	G	222	.	DP=22;VDB=1.017042e-01;RPB=1.969950e-01;AF1=0.5;AC1=1;DP4=1,10,5,6;MQ=50;FQ=163;PV4=0.15,1,1,1	GT:PL:GQ	0/1:252,0,190:99
scaffold_1	1000334	.	C	A	180	.	DP=7;VDB=8.639051e-03;AF1=1;AC1=2;DP4=0,0,2,5;MQ=50;FQ=-48	GT:PL:GQ	1/1:213,21,0:39
scaffold_1	1000339	.	T	G	169	.	DP=7;VDB=1.065678e-02;AF1=1;AC1=2;DP4=0,0,2,5;MQ=50;FQ=-48	GT:PL:GQ	1/1:202,21,0:39
scaffold_1	1000406	.	T	C	44.8	.	DP=2;VDB=7.840000e-02;AF1=1;AC1=2;DP4=0,0,1,1;MQ=50;FQ=-33	GT:PL:GQ	1/1:76,6,0:10
scaffold_1	1000432	.	C	T	49.8	.	DP=2;VDB=7.840000e-02;AF1=1;AC1=2;DP4=0,0,1,1;MQ=50;FQ=-33	GT:PL:GQ	1/1:81,6,0:10
scaffold_1	1004249	.	G	A	42.8	.	DP=2;VDB=7.680000e-02;AF1=1;AC1=2;DP4=0,0,2,0;MQ=50;FQ=-33	GT:PL:GQ	1/1:74,6,0:10
scaffold_1	1005675	.	G	A	222	.	DP=47;VDB=2.872390e-01;AF1=1;AC1=2;DP4=0,0,8,26;MQ=50;FQ=-129	GT:PL:GQ	1/1:255,102,0:99
scaffold_1	1005690	.	A	T	133	.	DP=25;VDB=1.122180e-01;RPB=-1.427252e+00;AF1=0.5;AC1=1;DP4=4,13,2,6;MQ=50;FQ=136;PV4=1,1,1,1	GT:PL:GQ	0/1:163,0,255:99
scaffold_1	1005755	.	G	T	222	.	DP=15;VDB=2.114078e-03;AF1=1;AC1=2;DP4=0,0,12,3;MQ=50;FQ=-72	GT:PL:GQ	1/1:255,45,0:87
scaffold_1	1005756	.	T	C	222	.	DP=15;VDB=2.114078e-03;AF1=1;AC1=2;DP4=0,0,12,3;MQ=50;FQ=-72	GT:PL:GQ	1/1:255,45,0:87
scaffold_1	1005776	.	G	A	25	.	DP=26;VDB=6.131737e-02;RPB=-1.741139e+00;AF1=0.5;AC1=1;DP4=13,9,2,2;MQ=50;FQ=28;PV4=1,0.06,1,0.07	GT:PL:GQ	0/1:55,0,255:58
scaffold_1	1005995	.	G	A	222	.	DP=94;VDB=3.604537e-01;AF1=1;AC1=2;DP4=0,0,30,61;MQ=50;FQ=-282	GT:PL:GQ	1/1:255,255,0:99
scaffold_1	1006125	.	T	C	222	.	DP=97;VDB=2.190614e-01;AF1=1;AC1=2;DP4=0,0,46,45;MQ=50;FQ=-282	GT:PL:GQ	1/1:255,255,0:99
scaffold_1	1006306	.	A	T	222	.	DP=87;VDB=2.489210e-01;AF1=1;AC1=2;DP4=0,0,41,44;MQ=50;FQ=-282	GT:PL:GQ	1/1:255,255,0:99
scaffold_1	1006386	.	G	A	222	.	DP=89;VDB=8.059601e-02;AF1=1;AC1=2;DP4=0,0,48,40;MQ=50;FQ=-282	GT:PL:GQ	1/1:255,255,0:99
scaffold_1	1006572	.	G	T	222	.	DP=95;VDB=8.790269e-03;AF1=1;AC1=2;DP4=0,0,40,51;MQ=50;FQ=-282	GT:PL:GQ	1/1:255,255,0:99
scaffold_1	1006755	.	T	C	222	.	DP=87;VDB=4.215632e-01;AF1=1;AC1=2;DP4=0,0,44,41;MQ=50;FQ=-282	GT:PL:GQ	1/1:255,255,0:99
scaffold_1	1007417	.	A	G	225	.	DP=78;VDB=3.157479e-01;RPB=-7.484203e-01;AF1=0.5;AC1=1;DP4=15,18,16,29;MQ=50;FQ=225;PV4=0.48,1,1,1	GT:PL:GQ	0/1:255,0,255:99
scaffold_1	1007511	.	A	T	222	.	DP=14;VDB=1.040916e-01;AF1=1;AC1=2;DP4=0,0,9,5;MQ=50;FQ=-69	GT:PL:GQ	1/1:255,42,0:81
scaffold_1	1007620	.	T	C	222	.	DP=17;VDB=8.198328e-02;AF1=1;AC1=2;DP4=0,0,12,5;MQ=50;FQ=-78	GT:PL:GQ	1/1:255,51,0:99
scaffold_1	1007646	.	T	C	222	.	DP=19;VDB=2.506043e-02;AF1=1;AC1=2;DP4=0,0,11,8;MQ=50;FQ=-84	GT:PL:GQ	1/1:255,57,0:99
scaffold_1	1008506	.	G	A	222	.	DP=58;VDB=2.782741e-01;AF1=1;AC1=2;DP4=0,0,31,26;MQ=50;FQ=-199	GT:PL:GQ	1/1:255,172,0:99
scaffold_1	1008569	.	T	C	222	.	DP=61;VDB=2.145825e-01;AF1=1;AC1=2;DP4=0,0,37,23;MQ=50;FQ=-208	GT:PL:GQ	1/1:255,181,0:99
scaffold_1	1008603	.	C	T	222	.	DP=58;VDB=1.830038e-02;AF1=1;AC1=2;DP4=0,0,22,36;MQ=50;FQ=-202	GT:PL:GQ	1/1:255,175,0:99
scaffold_1	1008700	.	T	A	79	.	DP=3;VDB=2.063840e-02;AF1=1;AC1=2;DP4=0,0,2,1;MQ=50;FQ=-36	GT:PL:GQ	1/1:111,9,0:16
scaffold_1	1008761	.	C	A	109	.	DP=4;VDB=8.191851e-02;AF1=1;AC1=2;DP4=0,0,2,2;MQ=50;FQ=-39	GT:PL:GQ	1/1:141,12,0:21
scaffold_1	1008979	.	A	G	222	.	DP=98;VDB=2.079608e-01;AF1=1;AC1=2;DP4=0,0,62,36;MQ=50;FQ=-282	GT:PL:GQ	1/1:255,255,0:99
scaffold_1	1010104	.	A	G	222	.	DP=88;VDB=2.649318e-04;AF1=1;AC1=2;DP4=0,0,29,58;MQ=50;FQ=-282	GT:PL:GQ	1/1:255,255,0:99
scaffold_1	1010398	.	A	G	225	.	DP=69;VDB=7.938406e-02;RPB=2.934065e+00;AF1=0.5;AC1=1;DP4=12,34,6,17;MQ=50;FQ=225;PV4=1,1,1,0.018	GT:PL:GQ	0/1:255,0,255:99
scaffold_1	1010437	.	A	G	222	.	DP=16;VDB=4.066781e-02;AF1=1;AC1=2;DP4=0,0,3,13;MQ=50;FQ=-75	GT:PL:GQ	1/1:255,48,0:93
scaffold_1	1010442	.	C	G	222	.	DP=13;VDB=1.337089e-02;AF1=1;AC1=2;DP4=0,0,3,10;MQ=50;FQ=-66	GT:PL:GQ	1/1:255,39,0:75
scaffold_1	1010504	.	G	A	222	.	DP=24;VDB=2.524608e-02;AF1=1;AC1=2;DP4=0,0,15,5;MQ=50;FQ=-87	GT:PL:GQ	1/1:255,60,0:99
scaffold_1	1010531	.	A	C	222	.	DP=38;VDB=1.536090e-03;AF1=1;AC1=2;DP4=0,0,30,8;MQ=50;FQ=-141	GT:PL:GQ	1/1:255,114,0:99
scaffold_1	1010601	.	A	T	222	.	DP=30;VDB=1.548003e-01;AF1=1;AC1=2;DP4=0,0,14,16;MQ=50;FQ=-117	GT:PL:GQ	1/1:255,90,0:99
scaffold_1	1010621	.	T	G	222	.	DP=36;VDB=2.665645e-01;AF1=1;AC1=2;DP4=0,0,13,21;MQ=50;FQ=-129	GT:PL:GQ	1/1:255,102,0:99
scaffold_1	1010657	.	C	A	69	.	DP=41;VDB=5.259588e-02;RPB=-2.477328e+00;AF1=0.5;AC1=1;DP4=14,20,4,3;MQ=50;FQ=72;PV4=0.68,0.14,1,0.2	GT:PL:GQ	0/1:99,0,255:99
scaffold_1	1010682	.	G	A	222	.	DP=43;VDB=3.797325e-02;AF1=1;AC1=2;DP4=0,0,19,24;MQ=50;FQ=-156	GT:PL:GQ	1/1:255,129,0:99
scaffold_1	1010746	.	G	A	224	.	DP=45;VDB=1.631818e-01;RPB=1.107290e+00;AF1=0.5;AC1=1;DP4=17,11,9,5;MQ=50;FQ=224;PV4=1,1,1,1	GT:PL:GQ	0/1:254,0,255:99
scaffold_1	1010759	.	T	C	225	.	DP=51;VDB=1.295390e-03;RPB=2.441148e+00;AF1=0.5;AC1=1;DP4=17,5,14,11;MQ=50;FQ=225;PV4=0.22,1,1,1	GT:PL:GQ	0/1:255,0,255:99
scaffold_1	1010760	.	G	T	222	.	DP=52;VDB=2.013350e-02;AF1=1;AC1=2;DP4=0,0,31,16;MQ=50;FQ=-168	GT:PL:GQ	1/1:255,141,0:99
scaffold_1	1010802	.	G	A	225	.	DP=57;VDB=5.233415e-02;RPB=-1.407148e+00;AF1=0.5;AC1=1;DP4=19,13,12,13;MQ=50;FQ=225;PV4=0.43,1,1,0.24	GT:PL:GQ	0/1:255,0,255:99
scaffold_1	1010964	.	A	T	165	.	DP=33;VDB=3.044009e-02;RPB=5.748214e-01;AF1=0.5;AC1=1;DP4=0,14,2,9;MQ=50;FQ=137;PV4=0.18,1,1,0.32	GT:PL:GQ	0/1:195,0,164:99
scaffold_1	1010979	.	C	G	88	.	DP=16;VDB=2.148594e-03;RPB=1.001735e+00;AF1=0.5;AC1=1;DP4=1,5,0,9;MQ=50;FQ=91;PV4=0.4,0.0029,1,0.47	GT:PL:GQ	0/1:118,0,145:99
scaffold_1	1010983	.	A	G	93	.	DP=8;VDB=9.292954e-04;AF1=1;AC1=2;DP4=0,0,1,7;MQ=50;FQ=-51	GT:PL:GQ	1/1:126,24,0:45
scaffold_1	1011016	.	A	T	222	.	DP=28;VDB=3.001608e-03;AF1=1;AC1=2;DP4=0,0,18,10;MQ=50;FQ=-111	GT:PL:GQ	1/1:255,84,0:99
scaffold_1	1011098	.	C	A	222	.	DP=43;VDB=3.247223e-01;AF1=1;AC1=2;DP4=0,0,4,37;MQ=50;FQ=-150	GT:PL:GQ	1/1:255,123,0:99
scaffold_1	1011150	.	A	G	93.3	.	DP=10;VDB=1.680676e-02;AF1=1;AC1=2;DP4=0,0,1,4;MQ=50;FQ=-42	GT:PL:GQ	1/1:126,15,0:27
scaffold_1	1011204	.	A	T	222	.	DP=24;VDB=1.541612e-01;AF1=1;AC1=2;DP4=0,0,14,9;MQ=50;FQ=-96	GT:PL:GQ	1/1:255,69,0:99
scaffold_1	1011253	.	T	C	222	.	DP=52;VDB=3.488622e-01;AF1=1;AC1=2;DP4=0,0,29,21;MQ=50;FQ=-178	GT:PL:GQ	1/1:255,151,0:99
scaffold_1	1011327	.	T	G	67	.	DP=25;VDB=7.871263e-02;RPB=-6.397368e-01;AF1=0.5;AC1=1;DP4=7,12,2,3;MQ=50;FQ=70;PV4=1,0.22,1,1	GT:PL:GQ	0/1:97,0,255:99
scaffold_1	1011332	.	C	T	222	.	DP=23;VDB=1.622825e-01;AF1=1;AC1=2;DP4=0,0,8,14;MQ=50;FQ=-93	GT:PL:GQ	1/1:255,66,0:99
scaffold_1	1011360	.	T	C	133	.	DP=5;VDB=3.186597e-02;AF1=1;AC1=2;DP4=0,0,3,2;MQ=50;FQ=-42	GT:PL:GQ	1/1:166,15,0:27
scaffold_1	1011396	.	A	T	209	.	DP=9;VDB=4.453195e-03;AF1=1;AC1=2;DP4=0,0,5,4;MQ=50;FQ=-54	GT:PL:GQ	1/1:242,27,0:51
scaffold_1	1011410	.	A	G	222	.	DP=14;VDB=3.492647e-02;AF1=1;AC1=2;DP4=0,0,7,7;MQ=50;FQ=-69	GT:PL:GQ	1/1:255,42,0:81
scaffold_1	1011498	.	A	G	222	.	DP=34;VDB=3.012785e-01;AF1=1;AC1=2;DP4=0,0,17,17;MQ=50;FQ=-129	GT:PL:GQ	1/1:255,102,0:99
scaffold_1	1011501	.	T	C	222	.	DP=33;VDB=2.727422e-01;AF1=1;AC1=2;DP4=0,0,16,17;MQ=50;FQ=-126	GT:PL:GQ	1/1:255,99,0:99
scaffold_1	1011570	.	T	C	26	.	DP=19;VDB=4.187638e-02;RPB=7.267221e-01;AF1=0.5;AC1=1;DP4=11,5,1,2;MQ=50;FQ=29;PV4=0.52,1,1,1	GT:PL:GQ	0/1:56,0,255:59
scaffold_1	1011598	.	A	T	193	.	DP=14;VDB=5.920153e-02;RPB=-2.588601e+00;AF1=0.5;AC1=1;DP4=1,2,6,3;MQ=50;FQ=34;PV4=0.52,1,1,1	GT:PL:GQ	0/1:223,0,61:64
scaffold_1	1011602	.	T	G	222	.	DP=11;VDB=1.296015e-01;AF1=1;AC1=2;DP4=0,0,7,3;MQ=50;FQ=-57	GT:PL:GQ	1/1:255,30,0:57
scaffold_1	1011652	.	C	A	222	.	DP=15;VDB=5.110566e-02;AF1=1;AC1=2;DP4=0,0,3,11;MQ=50;FQ=-69	GT:PL:GQ	1/1:255,42,0:81
scaffold_1	1011693	.	C	T	222	.	DP=20;VDB=1.253808e-01;AF1=1;AC1=2;DP4=0,0,3,15;MQ=50;FQ=-81	GT:PL:GQ	1/1:255,54,0:99
scaffold_1	1011747	.	G	C	70	.	DP=5;VDB=2.845191e-02;AF1=1;AC1=2;DP4=0,0,0,3;MQ=50;FQ=-36	GT:PL:GQ	1/1:102,9,0:16
scaffold_1	1012025	.	A	T	64	.	DP=20;VDB=6.444468e-02;RPB=1.237179e-01;AF1=0.5;AC1=1;DP4=13,1,6,0;MQ=50;FQ=67;PV4=1,0.014,1,0.31	GT:PL:GQ	0/1:94,0,214:97
scaffold_1	1012112	.	T	A	222	.	DP=90;VDB=4.309593e-01;AF1=1;AC1=2;DP4=0,0,49,38;MQ=50;FQ=-282	GT:PL:GQ	1/1:255,255,0:99
scaffold_1	1012192	.	T	A	222	.	DP=40;VDB=2.606711e-03;AF1=1;AC1=2;DP4=0,0,4,35;MQ=50;FQ=-144	GT:PL:GQ	1/1:255,117,0:99
scaffold_1	1012222	.	G	T	59.5	.	DP=10;VDB=1.496627e-02;AF1=1;AC1=2;DP4=0,0,0,4;MQ=50;FQ=-39	GT:PL:GQ	1/1:92,12,0:21
scaffold_1	1012714	.	C	G	66	.	DP=3;VDB=5.624503e-02;AF1=1;AC1=2;DP4=0,0,2,1;MQ=50;FQ=-36	GT:PL:GQ	1/1:98,9,0:16
scaffold_1	1012814	.	T	C	118	.	DP=8;VDB=9.968024e-02;RPB=6.573300e-01;AF1=0.5;AC1=1;DP4=1,1,2,4;MQ=50;FQ=22;PV4=1,0.42,1,0.49	GT:PL:GQ	0/1:148,0,49:52
scaffold_1	1013691	.	T	C	222	.	DP=84;VDB=6.435391e-09;RPB=2.263099e+00;AF1=1;AC1=2;DP4=1,1,39,25;MQ=50;FQ=-164;PV4=1,1,1,0.0043	GT:PL:GQ	1/1:255,137,0:99
scaffold_1	1013711	.	T	C	222	.	DP=62;VDB=5.567954e-11;AF1=1;AC1=2;DP4=0,0,32,29;MQ=50;FQ=-211	GT:PL:GQ	1/1:255,184,0:99
scaffold_1	1014806	.	G	C	43.8	.	DP=2;VDB=7.680000e-02;AF1=1;AC1=2;DP4=0,0,1,1;MQ=50;FQ=-33	GT:PL:GQ	1/1:75,6,0:10
scaffold_1	1015665	.	G	C	222	.	DP=97;VDB=1.580262e-01;AF1=1;AC1=2;DP4=0,0,37,60;MQ=50;FQ=-282	GT:PL:GQ	1/1:255,255,0:99
scaffold_1	1015879	.	C	T	44.8	.	DP=2;VDB=5.960000e-02;AF1=1;AC1=2;DP4=0,0,1,1;MQ=50;FQ=-33	GT:PL:GQ	1/1:76,6,0:10
scaffold_1	1016293	.	T	C	49.8	.	DP=2;VDB=7.680000e-02;AF1=1;AC1=2;DP4=0,0,1,1;MQ=50;FQ=-33	GT:PL:GQ	1/1:81,6,0:10
scaffold_1	1016302	.	G	A	46.8	.	DP=2;VDB=7.680000e-02;AF1=1;AC1=2;DP4=0,0,1,1;MQ=50;FQ=-33	GT:PL:GQ	1/1:78,6,0:10
scaffold_1	1016532	.	A	T	110	.	DP=5;VDB=1.680676e-02;AF1=1;AC1=2;DP4=0,0,5,0;MQ=50;FQ=-42	GT:PL:GQ	1/1:143,15,0:27
scaffold_1	1016567	.	G	T	222	.	DP=38;VDB=1.744489e-01;AF1=1;AC1=2;DP4=0,0,34,4;MQ=50;FQ=-141	GT:PL:GQ	1/1:255,114,0:99
scaffold_1	1016878	.	G	T	222	.	DP=99;VDB=5.048634e-01;AF1=1;AC1=2;DP4=0,0,48,45;MQ=50;FQ=-282	GT:PL:GQ	1/1:255,255,0:99
scaffold_1	1016899	.	C	A	225	.	DP=92;VDB=2.103591e-01;RPB=2.279419e-01;AF1=0.5;AC1=1;DP4=29,30,16,17;MQ=50;FQ=225;PV4=1,0.051,1,0.048	GT:PL:GQ	0/1:255,0,255:99
scaffold_1	1016968	.	C	T	225	.	DP=93;VDB=1.149320e-01;RPB=1.702070e+00;AF1=0.5;AC1=1;DP4=18,20,28,25;MQ=50;FQ=225;PV4=0.67,1,1,1	GT:PL:GQ	0/1:255,0,255:99
scaffold_1	1017064	.	T	C	222	.	DP=46;VDB=3.238037e-01;AF1=1;AC1=2;DP4=0,0,12,30;MQ=50;FQ=-153	GT:PL:GQ	1/1:255,126,0:99
scaffold_1	1017073	.	T	C	222	.	DP=34;VDB=2.815319e-01;AF1=1;AC1=2;DP4=0,0,12,19;MQ=50;FQ=-120	GT:PL:GQ	1/1:255,93,0:99
scaffold_1	1017552	.	T	G	225	.	DP=62;VDB=3.082733e-01;RPB=-2.550749e+00;AF1=0.5;AC1=1;DP4=22,2,34,4;MQ=50;FQ=192;PV4=1,1,1,0.018	GT:PL:GQ	0/1:255,0,219:99
scaffold_1	1017569	.	G	A	222	.	DP=93;VDB=9.775817e-02;AF1=1;AC1=2;DP4=0,0,77,8;MQ=50;FQ=-282	GT:PL:GQ	1/1:255,255,0:99
scaffold_1	1017777	.	A	G	222	.	DP=18;VDB=2.212857e-02;AF1=1;AC1=2;DP4=0,0,11,6;MQ=50;FQ=-78	GT:PL:GQ	1/1:255,51,0:99
scaffold_1	1017844	.	A	C	222	.	DP=33;VDB=5.805401e-02;AF1=1;AC1=2;DP4=0,0,8,25;MQ=50;FQ=-126	GT:PL:GQ	1/1:255,99,0:99
scaffold_1	1017924	.	T	A	147	.	DP=8;VDB=9.895786e-02;AF1=1;AC1=2;DP4=0,0,0,8;MQ=50;FQ=-51	GT:PL:GQ	1/1:180,24,0:45
scaffold_1	1020387	.	A	T	205	.	DP=12;VDB=2.139794e-02;AF1=1;AC1=2;DP4=0,0,1,10;MQ=50;FQ=-60	GT:PL:GQ	1/1:238,33,0:63
scaffold_1	1021499	.	C	G	98.5	.	DP=4;VDB=8.051522e-02;AF1=1;AC1=2;DP4=0,0,3,1;MQ=50;FQ=-39	GT:PL:GQ	1/1:131,12,0:21
scaffold_1	1021526	.	A	G	222	.	DP=14;VDB=1.666821e-01;AF1=1;AC1=2;DP4=0,0,12,2;MQ=50;FQ=-69	GT:PL:GQ	1/1:255,42,0:81
scaffold_1	1021585	.	C	G	222	.	DP=31;VDB=1.850664e-02;AF1=1;AC1=2;DP4=0,0,15,16;MQ=50;FQ=-120	GT:PL:GQ	1/1:255,93,0:99
scaffold_1	1021627	.	T	C	216	.	DP=14;VDB=5.541791e-03;AF1=1;AC1=2;DP4=0,0,2,8;MQ=50;FQ=-57	GT:PL:GQ	1/1:249,30,0:57
scaffold_1	1021689	.	T	G	43.8	.	DP=3;VDB=5.960000e-02;AF1=1;AC1=2;DP4=0,0,2,0;MQ=50;FQ=-33	GT:PL:GQ	1/1:75,6,0:10
scaffold_1	1021710	.	T	G	119	.	DP=5;VDB=8.462521e-02;AF1=1;AC1=2;DP4=0,0,4,1;MQ=50;FQ=-42	GT:PL:GQ	1/1:152,15,0:27
scaffold_1	1021776	.	T	C	222	.	DP=24;VDB=1.590426e-01;AF1=1;AC1=2;DP4=0,0,15,8;MQ=50;FQ=-96	GT:PL:GQ	1/1:255,69,0:99
scaffold_1	1021890	.	C	T	222	.	DP=14;VDB=5.461899e-02;AF1=1;AC1=2;DP4=0,0,6,7;MQ=50;FQ=-66	GT:PL:GQ	1/1:255,39,0:75
scaffold_1	1021926	.	T	G	75.5	.	DP=4;VDB=2.649457e-02;AF1=1;AC1=2;DP4=0,0,3,1;MQ=50;FQ=-39	GT:PL:GQ	1/1:108,12,0:21
scaffold_1	1021938	.	C	G	74.1	.	DP=8;VDB=3.747269e-03;AF1=1;AC1=2;DP4=0,0,7,0;MQ=50;FQ=-48	GT:PL:GQ	1/1:107,21,0:39
scaffold_1	1021947	.	C	T	219	.	DP=20;VDB=7.044981e-04;AF1=1;AC1=2;DP4=0,0,17,2;MQ=50;FQ=-84	GT:PL:GQ	1/1:252,57,0:99
scaffold_1	1022003	.	C	T	173	.	DP=59;VDB=4.434108e-02;RPB=-2.894737e-01;AF1=0.5;AC1=1;DP4=21,17,10,8;MQ=50;FQ=176;PV4=1,0.035,1,1	GT:PL:GQ	0/1:203,0,255:99
scaffold_1	1022120	.	G	C	222	.	DP=22;VDB=2.024297e-01;AF1=1;AC1=2;DP4=0,0,7,15;MQ=50;FQ=-93	GT:PL:GQ	1/1:255,66,0:99
scaffold_1	1022141	.	A	G	222	.	DP=16;VDB=4.708597e-02;AF1=1;AC1=2;DP4=0,0,6,10;MQ=50;FQ=-75	GT:PL:GQ	1/1:255,48,0:93
scaffold_1	1022570	.	A	G	39.8	.	DP=2;VDB=4.960000e-02;AF1=1;AC1=2;DP4=0,0,0,2;MQ=50;FQ=-33	GT:PL:GQ	1/1:71,6,0:10
scaffold_1	1025509	.	G	T	47.8	.	DP=2;VDB=3.680000e-02;AF1=1;AC1=2;DP4=0,0,1,1;MQ=50;FQ=-33	GT:PL:GQ	1/1:79,6,0:10
scaffold_1	1026466	.	A	G	222	.	DP=78;VDB=5.743245e-02;AF1=1;AC1=2;DP4=0,0,37,41;MQ=50;FQ=-262	GT:PL:GQ	1/1:255,235,0:99
scaffold_1	1026560	.	G	A	222	.	DP=79;VDB=7.522432e-04;AF1=1;AC1=2;DP4=0,0,45,33;MQ=50;FQ=-262	GT:PL:GQ	1/1:255,235,0:99
scaffold_1	1029153	.	C	T	222	.	DP=93;VDB=4.928057e-01;AF1=1;AC1=2;DP4=0,0,50,39;MQ=50;FQ=-282	GT:PL:GQ	1/1:255,255,0:99
scaffold_1	1029219	.	A	G	222	.	DP=73;VDB=1.548250e-01;AF1=1;AC1=2;DP4=0,0,30,42;MQ=50;FQ=-244	GT:PL:GQ	1/1:255,217,0:99
scaffold_1	1029243	.	C	T	225	.	DP=54;VDB=7.863128e-02;RPB=3.260401e+00;AF1=0.5;AC1=1;DP4=16,19,8,11;MQ=50;FQ=225;PV4=1,0.066,1,1	GT:PL:GQ	0/1:255,0,255:99
scaffold_1	1029280	.	G	T	222	.	DP=40;VDB=8.917925e-02;AF1=1;AC1=2;DP4=0,0,15,20;MQ=50;FQ=-132	GT:PL:GQ	1/1:255,105,0:99
scaffold_1	1029294	.	G	A	222	.	DP=48;VDB=3.428264e-01;AF1=1;AC1=2;DP4=0,0,19,25;MQ=50;FQ=-159	GT:PL:GQ	1/1:255,132,0:99
scaffold_1	1029435	.	T	A	222	.	DP=52;VDB=5.732832e-03;AF1=1;AC1=2;DP4=0,0,27,25;MQ=50;FQ=-184	GT:PL:GQ	1/1:255,157,0:99
scaffold_1	1029457	.	A	T	222	.	DP=45;VDB=2.894335e-01;AF1=1;AC1=2;DP4=0,0,22,22;MQ=50;FQ=-159	GT:PL:GQ	1/1:255,132,0:99
scaffold_1	1029518	.	G	C	188	.	DP=7;VDB=1.143249e-01;AF1=1;AC1=2;DP4=0,0,4,3;MQ=50;FQ=-48	GT:PL:GQ	1/1:221,21,0:39
scaffold_1	1029580	.	T	C	40.8	.	DP=2;VDB=7.040000e-02;AF1=1;AC1=2;DP4=0,0,2,0;MQ=50;FQ=-33	GT:PL:GQ	1/1:72,6,0:10
scaffold_1	1029621	.	G	C	222	.	DP=16;VDB=4.138614e-02;AF1=1;AC1=2;DP4=0,0,11,5;MQ=47;FQ=-75	GT:PL:GQ	1/1:255,48,0:93
scaffold_1	1029627	.	A	C	222	.	DP=15;VDB=1.096122e-01;AF1=1;AC1=2;DP4=0,0,10,5;MQ=47;FQ=-72	GT:PL:GQ	1/1:255,45,0:87
scaffold_1	1031926	.	G	A	95.3	.	DP=5;VDB=2.433126e-02;AF1=1;AC1=2;DP4=0,0,4,1;MQ=50;FQ=-42	GT:PL:GQ	1/1:128,15,0:27
scaffold_1	1031932	.	A	G	106	.	DP=5;VDB=4.892283e-02;AF1=1;AC1=2;DP4=0,0,4,1;MQ=50;FQ=-42	GT:PL:GQ	1/1:139,15,0:27
scaffold_1	1034822	.	A	T	222	.	DP=79;VDB=3.811573e-01;AF1=1;AC1=2;DP4=0,0,31,47;MQ=50;FQ=-262	GT:PL:GQ	1/1:255,235,0:99
scaffold_1	1034838	.	G	A	222	.	DP=81;VDB=1.497162e-17;RPB=-4.769916e-01;AF1=1;AC1=2;DP4=1,0,43,25;MQ=50;FQ=-215;PV4=1,1,1,0.094	GT:PL:GQ	1/1:255,188,0:99
scaffold_1	1035421	.	G	A	222	.	DP=32;VDB=6.917655e-06;AF1=1;AC1=2;DP4=0,0,14,17;MQ=50;FQ=-120	GT:PL:GQ	1/1:255,93,0:99
scaffold_1	1035447	.	A	C	222	.	DP=41;VDB=1.096516e-06;AF1=1;AC1=2;DP4=0,0,9,32;MQ=50;FQ=-150	GT:PL:GQ	1/1:255,123,0:99
scaffold_1	1035455	.	T	G	222	.	DP=49;VDB=8.260627e-06;AF1=1;AC1=2;DP4=0,0,7,41;MQ=50;FQ=-171	GT:PL:GQ	1/1:255,144,0:99
scaffold_1	1035548	.	C	T	100	.	DP=5;VDB=3.097026e-02;AF1=1;AC1=2;DP4=0,0,1,4;MQ=50;FQ=-42	GT:PL:GQ	1/1:133,15,0:27
scaffold_1	1036908	.	C	T	110	.	DP=5;VDB=2.907126e-02;AF1=1;AC1=2;DP4=0,0,3,2;MQ=50;FQ=-42	GT:PL:GQ	1/1:143,15,0:27
scaffold_1	1036925	.	T	C	169	.	DP=7;VDB=1.118393e-01;AF1=1;AC1=2;DP4=0,0,4,3;MQ=50;FQ=-48	GT:PL:GQ	1/1:202,21,0:39
scaffold_1	1037145	.	T	G	47.8	.	DP=2;VDB=4.160000e-02;AF1=1;AC1=2;DP4=0,0,1,1;MQ=50;FQ=-33	GT:PL:GQ	1/1:79,6,0:10
scaffold_1	1037272	.	A	G	78	.	DP=3;VDB=2.982819e-02;AF1=1;AC1=2;DP4=0,0,1,2;MQ=50;FQ=-36	GT:PL:GQ	1/1:110,9,0:16
scaffold_1	1037556	.	A	T	115	.	DP=5;VDB=4.135540e-02;AF1=1;AC1=2;DP4=0,0,4,1;MQ=50;FQ=-42	GT:PL:GQ	1/1:148,15,0:27
scaffold_1	1037787	.	G	C	45.8	.	DP=2;VDB=5.920000e-02;AF1=1;AC1=2;DP4=0,0,1,1;MQ=50;FQ=-33	GT:PL:GQ	1/1:77,6,0:10
scaffold_1	1037791	.	C	T	49.8	.	DP=2;VDB=6.560000e-02;AF1=1;AC1=2;DP4=0,0,1,1;MQ=50;FQ=-33	GT:PL:GQ	1/1:81,6,0:10
scaffold_1	1038926	.	C	A	222	.	DP=60;VDB=1.067647e-04;AF1=1;AC1=2;DP4=0,0,5,49;MQ=50;FQ=-190	GT:PL:GQ	1/1:255,163,0:99
scaffold_1	1038975	.	C	T	155	.	DP=12;VDB=5.842667e-03;AF1=1;AC1=2;DP4=0,0,1,9;MQ=50;FQ=-57	GT:PL:GQ	1/1:188,30,0:57
scaffold_1	1038981	.	G	T	169	.	DP=13;VDB=2.003431e-02;AF1=1;AC1=2;DP4=0,0,1,12;MQ=50;FQ=-66	GT:PL:GQ	1/1:202,39,0:75
scaffold_1	1039540	.	G	T	222	.	DP=80;VDB=1.921747e-29;AF1=1;AC1=2;DP4=0,0,78,2;MQ=50;FQ=-268	GT:PL:GQ	1/1:255,241,0:99
scaffold_1	1040362	.	C	T	43.8	.	DP=2;VDB=7.680000e-02;AF1=1;AC1=2;DP4=0,0,0,2;MQ=50;FQ=-33	GT:PL:GQ	1/1:75,6,0:10
scaffold_1	1040367	.	A	G	43.8	.	DP=2;VDB=7.680000e-02;AF1=1;AC1=2;DP4=0,0,0,2;MQ=50;FQ=-33	GT:PL:GQ	1/1:75,6,0:10
scaffold_1	1040532	.	T	C	214	.	DP=10;VDB=2.196336e-02;AF1=1;AC1=2;DP4=0,0,4,5;MQ=50;FQ=-54	GT:PL:GQ	1/1:247,27,0:51
scaffold_1	1040580	.	G	C	222	.	DP=11;VDB=1.056648e-01;AF1=1;AC1=2;DP4=0,0,6,5;MQ=50;FQ=-60	GT:PL:GQ	1/1:255,33,0:63
scaffold_1	1041459	.	C	T	103	.	DP=4;VDB=8.318607e-02;AF1=1;AC1=2;DP4=0,0,2,2;MQ=50;FQ=-39	GT:PL:GQ	1/1:135,12,0:21
scaffold_1	1042004	.	A	C	43.8	.	DP=2;VDB=7.040000e-02;AF1=1;AC1=2;DP4=0,0,1,1;MQ=50;FQ=-33	GT:PL:GQ	1/1:75,6,0:10
scaffold_1	1042308	.	A	G	43.8	.	DP=2;VDB=6.240000e-02;AF1=1;AC1=2;DP4=0,0,2,0;MQ=50;FQ=-33	GT:PL:GQ	1/1:75,6,0:10
scaffold_1	1042840	.	G	A	70	.	DP=3;VDB=4.340713e-02;AF1=1;AC1=2;DP4=0,0,3,0;MQ=50;FQ=-36	GT:PL:GQ	1/1:102,9,0:16
scaffold_1	1042864	.	T	A	70	.	DP=3;VDB=4.340713e-02;AF1=1;AC1=2;DP4=0,0,3,0;MQ=50;FQ=-36	GT:PL:GQ	1/1:102,9,0:16
scaffold_1	1043211	.	G	A	105	.	DP=4;VDB=1.889870e-02;AF1=1;AC1=2;DP4=0,0,2,2;MQ=50;FQ=-39	GT:PL:GQ	1/1:137,12,0:21
scaffold_1	1044156	.	G	A	216	.	DP=10;VDB=9.318983e-02;AF1=1;AC1=2;DP4=0,0,6,3;MQ=50;FQ=-54	GT:PL:GQ	1/1:249,27,0:51
scaffold_1	1044216	.	C	A	222	.	DP=11;VDB=1.401462e-01;AF1=1;AC1=2;DP4=0,0,5,6;MQ=50;FQ=-60	GT:PL:GQ	1/1:255,33,0:63
scaffold_1	1044251	.	C	A	42.8	.	DP=4;VDB=5.960000e-02;AF1=1;AC1=2;DP4=0,0,0,2;MQ=50;FQ=-33	GT:PL:GQ	1/1:74,6,0:10
scaffold_1	1044384	.	T	G	154	.	DP=11;VDB=4.191340e-05;AF1=1;AC1=2;DP4=0,0,11,0;MQ=50;FQ=-60	GT:PL:GQ	1/1:187,33,0:63
scaffold_1	1044452	.	T	G	134	.	DP=8;VDB=1.150744e-01;AF1=1;AC1=2;DP4=0,0,7,0;MQ=50;FQ=-48	GT:PL:GQ	1/1:167,21,0:39
scaffold_1	1044545	.	G	A	222	.	DP=98;VDB=8.942655e-03;AF1=1;AC1=2;DP4=0,0,72,26;MQ=50;FQ=-282	GT:PL:GQ	1/1:255,255,0:99
scaffold_1	1044619	.	T	A	222	.	DP=98;VDB=2.679333e-02;AF1=1;AC1=2;DP4=0,0,60,34;MQ=50;FQ=-282	GT:PL:GQ	1/1:255,255,0:99
scaffold_1	1046758	.	G	A	222	.	DP=85;VDB=9.959031e-02;AF1=1;AC1=2;DP4=0,0,50,30;MQ=50;FQ=-265	GT:PL:GQ	1/1:255,238,0:99
scaffold_1	1049766	.	A	G	222	.	DP=82;VDB=3.178306e-01;AF1=1;AC1=2;DP4=0,0,29,52;MQ=50;FQ=-271	GT:PL:GQ	1/1:255,244,0:99
scaffold_1	1049813	.	C	A	222	.	DP=85;VDB=1.804131e-04;AF1=1;AC1=2;DP4=0,0,23,62;MQ=50;FQ=-282	GT:PL:GQ	1/1:255,255,0:99
scaffold_1	1049876	.	C	T	222	.	DP=40;VDB=2.329758e-02;AF1=1;AC1=2;DP4=0,0,15,25;MQ=50;FQ=-147	GT:PL:GQ	1/1:255,120,0:99
scaffold_1	1049887	.	C	T	222	.	DP=40;VDB=9.252494e-02;RPB=-1.732592e+00;AF1=1;AC1=2;DP4=1,0,15,24;MQ=50;FQ=-131;PV4=0.4,1,1,1	GT:PL:GQ	1/1:255,104,0:99
scaffold_1	1049933	.	T	A	150	.	DP=6;VDB=3.870249e-03;AF1=1;AC1=2;DP4=0,0,4,2;MQ=50;FQ=-45	GT:PL:GQ	1/1:183,18,0:33
scaffold_1	1049999	.	T	C	125	.	DP=5;VDB=1.399878e-02;AF1=1;AC1=2;DP4=0,0,4,1;MQ=50;FQ=-42	GT:PL:GQ	1/1:158,15,0:27
scaffold_1	1050000	.	T	C	124	.	DP=6;VDB=1.248956e-02;AF1=1;AC1=2;DP4=0,0,4,1;MQ=50;FQ=-42	GT:PL:GQ	1/1:157,15,0:27
scaffold_1	1050454	.	A	T	222	.	DP=37;VDB=2.673354e-01;AF1=1;AC1=2;DP4=0,0,15,22;MQ=50;FQ=-138	GT:PL:GQ	1/1:255,111,0:99
scaffold_1	1050467	.	A	G	222	.	DP=57;VDB=1.737649e-07;AF1=1;AC1=2;DP4=0,0,23,34;MQ=50;FQ=-199	GT:PL:GQ	1/1:255,172,0:99
scaffold_1	1053041	.	A	T	222	.	DP=73;VDB=6.932113e-04;AF1=1;AC1=2;DP4=0,0,17,54;MQ=50;FQ=-241	GT:PL:GQ	1/1:255,214,0:99
scaffold_1	1053048	.	A	G	222	.	DP=63;VDB=2.346848e-10;AF1=1;AC1=2;DP4=0,0,13,42;MQ=50;FQ=-193	GT:PL:GQ	1/1:255,166,0:99
scaffold_1	1053074	.	G	T	222	.	DP=22;VDB=6.348028e-03;AF1=1;AC1=2;DP4=0,0,10,8;MQ=50;FQ=-81	GT:PL:GQ	1/1:255,54,0:99
scaffold_1	1053086	.	C	A	222	.	DP=52;VDB=1.600343e-03;AF1=1;AC1=2;DP4=0,0,41,10;MQ=50;FQ=-181	GT:PL:GQ	1/1:255,154,0:99
scaffold_1	1053378	.	G	A	218	.	DP=27;VDB=3.814858e-04;AF1=1;AC1=2;DP4=0,0,3,17;MQ=50;FQ=-87	GT:PL:GQ	1/1:251,60,0:99
scaffold_1	1053393	.	T	C	22	.	DP=3;VDB=2.309944e-02;AF1=1;AC1=2;DP4=0,0,0,3;MQ=50;FQ=-36	GT:PL:GQ	1/1:54,9,0:15
scaffold_1	1053461	.	C	T	177	.	DP=7;VDB=1.257027e-03;AF1=1;AC1=2;DP4=0,0,5,2;MQ=50;FQ=-48	GT:PL:GQ	1/1:210,21,0:39
scaffold_1	1053470	.	A	C	167	.	DP=7;VDB=1.257027e-03;AF1=1;AC1=2;DP4=0,0,5,2;MQ=50;FQ=-48	GT:PL:GQ	1/1:200,21,0:39
scaffold_1	1053500	.	G	A	211	.	DP=22;VDB=1.696529e-06;AF1=1;AC1=2;DP4=0,0,19,1;MQ=50;FQ=-87	GT:PL:GQ	1/1:244,60,0:99
scaffold_1	1053518	.	C	A	222	.	DP=53;VDB=5.766075e-11;AF1=1;AC1=2;DP4=0,0,34,19;MQ=50;FQ=-187	GT:PL:GQ	1/1:255,160,0:99
scaffold_1	1054083	.	G	A	222	.	DP=30;VDB=6.996181e-04;AF1=1;AC1=2;DP4=0,0,8,22;MQ=48;FQ=-117	GT:PL:GQ	1/1:255,90,0:99
scaffold_1	1054212	.	A	G	222	.	DP=14;VDB=1.311456e-04;AF1=1;AC1=2;DP4=0,0,4,10;MQ=50;FQ=-69	GT:PL:GQ	1/1:255,42,0:81
scaffold_1	1054236	.	C	G	222	.	DP=14;VDB=9.622339e-05;AF1=1;AC1=2;DP4=0,0,4,10;MQ=50;FQ=-69	GT:PL:GQ	1/1:255,42,0:81
scaffold_1	1056090	.	A	T	222	.	DP=98;VDB=1.191861e-11;AF1=1;AC1=2;DP4=0,0,84,14;MQ=50;FQ=-282	GT:PL:GQ	1/1:255,255,0:99
scaffold_1	1057296	.	T	C	43.8	.	DP=2;VDB=6.080000e-02;AF1=1;AC1=2;DP4=0,0,2,0;MQ=50;FQ=-33	GT:PL:GQ	1/1:75,6,0:10
scaffold_1	1057305	.	C	T	42.8	.	DP=2;VDB=6.080000e-02;AF1=1;AC1=2;DP4=0,0,2,0;MQ=50;FQ=-33	GT:PL:GQ	1/1:74,6,0:10
scaffold_1	1058249	.	G	A	222	.	DP=46;VDB=7.790491e-03;AF1=1;AC1=2;DP4=0,0,13,28;MQ=50;FQ=-150	GT:PL:GQ	1/1:255,123,0:99
scaffold_1	1058287	.	T	C	222	.	DP=60;VDB=2.699033e-01;AF1=1;AC1=2;DP4=0,0,28,32;MQ=50;FQ=-208	GT:PL:GQ	1/1:255,181,0:99
scaffold_1	1058299	.	T	C	222	.	DP=67;VDB=2.539981e-01;AF1=1;AC1=2;DP4=0,0,29,34;MQ=50;FQ=-217	GT:PL:GQ	1/1:255,190,0:99
scaffold_1	1058415	.	C	T	220	.	DP=28;VDB=2.843957e-05;AF1=1;AC1=2;DP4=0,0,1,24;MQ=50;FQ=-102	GT:PL:GQ	1/1:253,75,0:99
scaffold_1	1058416	.	A	G	219	.	DP=28;VDB=2.920062e-05;AF1=1;AC1=2;DP4=0,0,1,24;MQ=50;FQ=-102	GT:PL:GQ	1/1:252,75,0:99
scaffold_1	1058466	.	C	G	73	.	DP=3;VDB=5.498856e-02;AF1=1;AC1=2;DP4=0,0,1,2;MQ=50;FQ=-36	GT:PL:GQ	1/1:105,9,0:16
scaffold_1	1058510	.	G	A	108	.	DP=4;VDB=7.792673e-02;AF1=1;AC1=2;DP4=0,0,1,3;MQ=50;FQ=-39	GT:PL:GQ	1/1:140,12,0:21
scaffold_1	1058790	.	G	A	222	.	DP=51;VDB=1.629053e-01;AF1=1;AC1=2;DP4=0,0,39,9;MQ=50;FQ=-171	GT:PL:GQ	1/1:255,144,0:99
scaffold_1	1058793	.	C	T	222	.	DP=60;VDB=2.987036e-01;AF1=1;AC1=2;DP4=0,0,41,15;MQ=50;FQ=-196	GT:PL:GQ	1/1:255,169,0:99
scaffold_1	1059199	.	C	G	71.3	.	DP=5;VDB=6.148708e-03;AF1=1;AC1=2;DP4=0,0,1,4;MQ=50;FQ=-42	GT:PL:GQ	1/1:104,15,0:27
scaffold_1	1085918	.	A	T	66	.	DP=3;VDB=6.619718e-02;AF1=1;AC1=2;DP4=0,0,3,0;MQ=50;FQ=-36	GT:PL:GQ	1/1:98,9,0:16
scaffold_1	1085956	.	T	C	72	.	DP=3;VDB=6.621023e-02;AF1=1;AC1=2;DP4=0,0,2,1;MQ=50;FQ=-36	GT:PL:GQ	1/1:104,9,0:16
scaffold_1	1086003	.	G	A	222	.	DP=11;VDB=7.903064e-03;AF1=1;AC1=2;DP4=0,0,8,3;MQ=50;FQ=-60	GT:PL:GQ	1/1:255,33,0:63
scaffold_1	1086019	.	A	G	225	.	DP=21;VDB=1.565948e-01;RPB=2.456529e+00;AF1=0.5;AC1=1;DP4=7,0,8,5;MQ=50;FQ=96;PV4=0.11,1,1,1	GT:PL:GQ	0/1:255,0,123:99
scaffold_1	1086075	.	G	A	225	.	DP=47;VDB=3.478933e-02;RPB=-4.097246e+00;AF1=0.5;AC1=1;DP4=7,9,28,3;MQ=50;FQ=225;PV4=0.0011,1,1,1	GT:PL:GQ	0/1:255,0,255:99
scaffold_1	1086079	.	A	G	222	.	DP=42;VDB=3.190807e-01;AF1=1;AC1=2;DP4=0,0,31,11;MQ=50;FQ=-153	GT:PL:GQ	1/1:255,126,0:99
scaffold_1	1086109	.	T	C	35	.	DP=56;VDB=4.151484e-02;RPB=3.245469e+00;AF1=0.5;AC1=1;DP4=31,18,3,4;MQ=50;FQ=38;PV4=0.41,1,1,0.037	GT:PL:GQ	0/1:65,0,255:68
scaffold_1	1086180	.	G	A	222	.	DP=40;VDB=2.694356e-01;AF1=1;AC1=2;DP4=0,0,20,18;MQ=50;FQ=-141	GT:PL:GQ	1/1:255,114,0:99
scaffold_1	1086186	.	A	G	222	.	DP=46;VDB=1.425510e-03;AF1=1;AC1=2;DP4=0,0,28,16;MQ=50;FQ=-159	GT:PL:GQ	1/1:255,132,0:99
scaffold_1	1087908	.	C	A	222	.	DP=12;VDB=9.101742e-02;AF1=1;AC1=2;DP4=0,0,3,8;MQ=50;FQ=-60	GT:PL:GQ	1/1:255,33,0:63
scaffold_1	1087926	.	G	A	70	.	DP=3;VDB=3.728401e-02;AF1=1;AC1=2;DP4=0,0,0,3;MQ=50;FQ=-36	GT:PL:GQ	1/1:102,9,0:16
scaffold_1	1088317	.	T	C	43.8	.	DP=2;VDB=4.320000e-02;AF1=1;AC1=2;DP4=0,0,2,0;MQ=50;FQ=-33	GT:PL:GQ	1/1:75,6,0:10
scaffold_1	1088401	.	G	A	77	.	DP=3;VDB=5.365061e-02;AF1=1;AC1=2;DP4=0,0,2,1;MQ=50;FQ=-36	GT:PL:GQ	1/1:109,9,0:16
scaffold_1	1088536	.	T	C	103	.	DP=4;VDB=4.568806e-02;AF1=1;AC1=2;DP4=0,0,1,3;MQ=50;FQ=-39	GT:PL:GQ	1/1:135,12,0:21
scaffold_1	1088734	.	C	T	144	.	DP=7;VDB=1.051401e-01;AF1=1;AC1=2;DP4=0,0,5,1;MQ=50;FQ=-45	GT:PL:GQ	1/1:177,18,0:33
scaffold_1	1088741	.	C	T	214	.	DP=10;VDB=1.216352e-01;AF1=1;AC1=2;DP4=0,0,8,2;MQ=50;FQ=-57	GT:PL:GQ	1/1:247,30,0:57
scaffold_1	1089136	.	G	T	222	.	DP=17;VDB=1.825421e-01;AF1=1;AC1=2;DP4=0,0,10,7;MQ=50;FQ=-78	GT:PL:GQ	1/1:255,51,0:99
scaffold_1	1089179	.	T	C	222	.	DP=19;VDB=1.868253e-01;AF1=1;AC1=2;DP4=0,0,13,6;MQ=50;FQ=-84	GT:PL:GQ	1/1:255,57,0:99
scaffold_1	1089307	.	C	T	222	.	DP=13;VDB=1.458093e-01;AF1=1;AC1=2;DP4=0,0,5,7;MQ=50;FQ=-63	GT:PL:GQ	1/1:255,36,0:69
scaffold_1	1089391	.	A	G	222	.	DP=10;VDB=1.291219e-01;AF1=1;AC1=2;DP4=0,0,6,4;MQ=50;FQ=-57	GT:PL:GQ	1/1:255,30,0:57
scaffold_1	1089410	.	A	G	222	.	DP=11;VDB=9.767140e-02;AF1=1;AC1=2;DP4=0,0,5,6;MQ=50;FQ=-60	GT:PL:GQ	1/1:255,33,0:63
scaffold_1	1089504	.	A	G	222	.	DP=15;VDB=1.645240e-01;AF1=1;AC1=2;DP4=0,0,10,5;MQ=50;FQ=-72	GT:PL:GQ	1/1:255,45,0:87
scaffold_1	1089520	.	A	G	98	.	DP=15;VDB=5.992068e-02;RPB=7.960842e-01;AF1=0.5;AC1=1;DP4=6,4,3,2;MQ=50;FQ=101;PV4=1,1,1,1	GT:PL:GQ	0/1:128,0,200:99
scaffold_1	1089577	.	T	G	222	.	DP=22;VDB=8.371000e-02;AF1=1;AC1=2;DP4=0,0,13,8;MQ=50;FQ=-90	GT:PL:GQ	1/1:255,63,0:99
scaffold_1	1089781	.	C	G	222	.	DP=25;VDB=2.125385e-01;AF1=1;AC1=2;DP4=0,0,9,15;MQ=50;FQ=-99	GT:PL:GQ	1/1:255,72,0:99
scaffold_1	1090021	.	T	C	211	.	DP=14;VDB=1.169227e-01;AF1=1;AC1=2;DP4=0,0,2,11;MQ=50;FQ=-66	GT:PL:GQ	1/1:244,39,0:75
scaffold_1	1090028	.	T	A	165	.	DP=10;VDB=1.223721e-01;AF1=1;AC1=2;DP4=0,0,2,6;MQ=50;FQ=-51	GT:PL:GQ	1/1:198,24,0:45
scaffold_1	1090345	.	T	C	49	.	DP=7;VDB=6.619718e-02;RPB=1.344278e+00;AF1=0.5;AC1=1;DP4=3,1,0,3;MQ=50;FQ=52;PV4=0.14,1,1,0.37	GT:PL:GQ	0/1:79,0,108:82
scaffold_1	1090444	.	A	G	66	.	DP=3;VDB=4.789490e-02;AF1=1;AC1=2;DP4=0,0,0,3;MQ=50;FQ=-36	GT:PL:GQ	1/1:98,9,0:16
scaffold_1	1090456	.	A	G	42.8	.	DP=2;VDB=7.680000e-02;AF1=1;AC1=2;DP4=0,0,0,2;MQ=50;FQ=-33	GT:PL:GQ	1/1:74,6,0:10
scaffold_1	1090661	.	C	T	45.8	.	DP=2;VDB=6.240000e-02;AF1=1;AC1=2;DP4=0,0,1,1;MQ=50;FQ=-33	GT:PL:GQ	1/1:77,6,0:10
scaffold_1	1104878	.	A	C	43.8	.	DP=2;VDB=5.960000e-02;AF1=1;AC1=2;DP4=0,0,2,0;MQ=50;FQ=-33	GT:PL:GQ	1/1:75,6,0:10
scaffold_1	1104930	.	C	A	222	.	DP=18;VDB=1.393662e-01;AF1=1;AC1=2;DP4=0,0,16,2;MQ=49;FQ=-81	GT:PL:GQ	1/1:255,54,0:99
scaffold_1	1105553	.	G	A	222	.	DP=21;VDB=1.942751e-01;AF1=1;AC1=2;DP4=0,0,11,10;MQ=50;FQ=-90	GT:PL:GQ	1/1:255,63,0:99
scaffold_1	1105566	.	T	A	222	.	DP=25;VDB=2.065600e-01;AF1=1;AC1=2;DP4=0,0,14,9;MQ=50;FQ=-96	GT:PL:GQ	1/1:255,69,0:99
scaffold_1	1105619	.	C	T	222	.	DP=31;VDB=6.866398e-03;AF1=1;AC1=2;DP4=0,0,18,10;MQ=50;FQ=-111	GT:PL:GQ	1/1:255,84,0:99
scaffold_1	1105716	.	G	T	222	.	DP=68;VDB=1.776286e-01;RPB=1.567291e+00;AF1=1;AC1=2;DP4=1,0,38,24;MQ=50;FQ=-179;PV4=1,1,1,1	GT:PL:GQ	1/1:255,152,0:99
scaffold_1	1105797	.	G	A	222	.	DP=42;VDB=2.061719e-01;AF1=1;AC1=2;DP4=0,0,13,29;MQ=50;FQ=-153	GT:PL:GQ	1/1:255,126,0:99
scaffold_1	1105851	.	G	A	222	.	DP=66;VDB=1.702755e-01;AF1=1;AC1=2;DP4=0,0,38,26;MQ=50;FQ=-220	GT:PL:GQ	1/1:255,193,0:99
scaffold_1	1105866	.	C	T	222	.	DP=60;VDB=1.759148e-10;AF1=1;AC1=2;DP4=0,0,37,23;MQ=50;FQ=-208	GT:PL:GQ	1/1:255,181,0:99
scaffold_1	1105935	.	T	A	222	.	DP=43;VDB=2.366688e-05;AF1=1;AC1=2;DP4=0,0,16,27;MQ=49;FQ=-156	GT:PL:GQ	1/1:255,129,0:99
scaffold_1	1105984	.	A	C	101	.	DP=29;VDB=1.896654e-02;RPB=3.342516e+00;AF1=0.5;AC1=1;DP4=10,11,2,5;MQ=48;FQ=104;PV4=0.66,0.43,1,0.016	GT:PL:GQ	0/1:131,0,255:99
scaffold_1	1106004	.	C	G	222	.	DP=27;VDB=6.315850e-02;AF1=1;AC1=2;DP4=0,0,13,13;MQ=49;FQ=-105	GT:PL:GQ	1/1:255,78,0:99
scaffold_1	1106007	.	A	G	222	.	DP=30;VDB=2.111889e-02;AF1=1;AC1=2;DP4=0,0,17,13;MQ=49;FQ=-117	GT:PL:GQ	1/1:255,90,0:99
scaffold_1	1106941	.	T	G	222	.	DP=75;VDB=3.155519e-01;AF1=1;AC1=2;DP4=0,0,21,39;MQ=50;FQ=-208	GT:PL:GQ	1/1:255,181,0:99
scaffold_1	1107240	.	G	T	222	.	DP=80;VDB=1.242194e-08;AF1=1;AC1=2;DP4=0,0,16,60;MQ=50;FQ=-256	GT:PL:GQ	1/1:255,229,0:99
scaffold_1	1107290	.	C	T	222	.	DP=49;VDB=3.591571e-01;AF1=1;AC1=2;DP4=0,0,6,42;MQ=50;FQ=-171	GT:PL:GQ	1/1:255,144,0:99
scaffold_1	1107326	.	G	T	139	.	DP=5;VDB=8.701821e-02;AF1=1;AC1=2;DP4=0,0,2,3;MQ=50;FQ=-42	GT:PL:GQ	1/1:172,15,0:27
scaffold_1	1107391	.	C	T	222	.	DP=17;VDB=2.071873e-02;AF1=1;AC1=2;DP4=0,0,2,15;MQ=50;FQ=-78	GT:PL:GQ	1/1:255,51,0:99
scaffold_1	1107446	.	A	G	222	.	DP=12;VDB=4.334672e-02;AF1=1;AC1=2;DP4=0,0,7,5;MQ=50;FQ=-63	GT:PL:GQ	1/1:255,36,0:69
scaffold_1	1107675	.	T	A	222	.	DP=11;VDB=3.146330e-03;AF1=1;AC1=2;DP4=0,0,8,3;MQ=50;FQ=-60	GT:PL:GQ	1/1:255,33,0:63
scaffold_1	1107735	.	G	A	222	.	DP=35;VDB=4.587839e-06;AF1=1;AC1=2;DP4=0,0,29,6;MQ=50;FQ=-132	GT:PL:GQ	1/1:255,105,0:99
scaffold_1	1107758	.	A	G	225	.	DP=62;VDB=1.635524e-01;RPB=9.040450e-01;AF1=0.5;AC1=1;DP4=27,10,17,8;MQ=50;FQ=225;PV4=0.78,0.11,1,1	GT:PL:GQ	0/1:255,0,255:99
scaffold_1	1108112	.	T	C	222	.	DP=84;VDB=1.322688e-01;AF1=1;AC1=2;DP4=0,0,39,40;MQ=50;FQ=-265	GT:PL:GQ	1/1:255,238,0:99
scaffold_1	1108119	.	G	T	222	.	DP=88;VDB=1.134007e-01;AF1=1;AC1=2;DP4=0,0,37,44;MQ=50;FQ=-271	GT:PL:GQ	1/1:255,244,0:99
scaffold_1	1108273	.	A	G	222	.	DP=15;VDB=7.045526e-02;AF1=1;AC1=2;DP4=0,0,4,11;MQ=50;FQ=-72	GT:PL:GQ	1/1:255,45,0:87
scaffold_1	1108283	.	A	C	119	.	DP=16;VDB=8.008354e-02;RPB=1.572746e+00;AF1=0.5;AC1=1;DP4=2,8,3,3;MQ=50;FQ=122;PV4=0.3,0.14,1,0.39	GT:PL:GQ	0/1:149,0,219:99
scaffold_1	1108322	.	C	T	48.8	.	DP=3;VDB=7.520000e-02;AF1=1;AC1=2;DP4=0,0,1,1;MQ=50;FQ=-33	GT:PL:GQ	1/1:80,6,0:10
scaffold_1	1108326	.	G	A	46.8	.	DP=2;VDB=7.520000e-02;AF1=1;AC1=2;DP4=0,0,1,1;MQ=50;FQ=-33	GT:PL:GQ	1/1:78,6,0:10
scaffold_1	1108386	.	T	G	23.8	.	DP=3;VDB=6.560000e-02;AF1=1;AC1=2;DP4=0,0,1,1;MQ=50;FQ=-33	GT:PL:GQ	1/1:55,6,0:10
scaffold_1	1108405	.	G	A	164	.	DP=7;VDB=4.728116e-02;AF1=1;AC1=2;DP4=0,0,2,5;MQ=50;FQ=-48	GT:PL:GQ	1/1:197,21,0:39
scaffold_1	1108515	.	A	G	131	.	DP=5;VDB=1.248956e-02;AF1=1;AC1=2;DP4=0,0,1,4;MQ=50;FQ=-42	GT:PL:GQ	1/1:164,15,0:27
scaffold_1	1110885	.	A	G	32	.	DP=5;VDB=3.520000e-02;RPB=5.314005e-01;AF1=0.5;AC1=1;DP4=2,1,1,1;MQ=50;FQ=35;PV4=1,0.38,1,1	GT:PL:GQ	0/1:62,0,97:65
scaffold_1	1110923	.	A	T	160	.	DP=6;VDB=7.475902e-02;AF1=1;AC1=2;DP4=0,0,3,3;MQ=50;FQ=-45	GT:PL:GQ	1/1:193,18,0:33
scaffold_1	1110966	.	T	A	43.8	.	DP=2;VDB=6.080000e-02;AF1=1;AC1=2;DP4=0,0,0,2;MQ=50;FQ=-33	GT:PL:GQ	1/1:75,6,0:10
scaffold_1	1111104	.	A	C	222	.	DP=20;VDB=1.391136e-01;AF1=1;AC1=2;DP4=0,0,14,6;MQ=50;FQ=-87	GT:PL:GQ	1/1:255,60,0:99
scaffold_1	1111176	.	G	A	225	.	DP=86;VDB=1.358854e-01;RPB=3.419156e-01;AF1=0.5;AC1=1;DP4=19,9,48,7;MQ=50;FQ=225;PV4=0.043,1,1,0.48	GT:PL:GQ	0/1:255,0,255:99
scaffold_1	1111365	.	G	A	225	.	DP=50;VDB=9.526569e-02;RPB=1.640854e+00;AF1=0.5;AC1=1;DP4=13,13,13,11;MQ=50;FQ=225;PV4=0.79,0.13,1,0.27	GT:PL:GQ	0/1:255,0,255:99
scaffold_1	1111386	.	A	G	222	.	DP=31;VDB=1.200774e-01;AF1=1;AC1=2;DP4=0,0,12,17;MQ=50;FQ=-114	GT:PL:GQ	1/1:255,87,0:99
scaffold_1	1111413	.	A	G	222	.	DP=34;VDB=4.779033e-05;AF1=1;AC1=2;DP4=0,0,26,7;MQ=50;FQ=-126	GT:PL:GQ	1/1:255,99,0:99
scaffold_1	1111425	.	G	A	222	.	DP=40;VDB=1.180492e-01;AF1=1;AC1=2;DP4=0,0,28,10;MQ=50;FQ=-141	GT:PL:GQ	1/1:255,114,0:99
scaffold_1	1111751	.	T	A	210	.	DP=13;VDB=5.880871e-02;AF1=1;AC1=2;DP4=0,0,2,8;MQ=50;FQ=-57	GT:PL:GQ	1/1:243,30,0:57
scaffold_1	1111769	.	A	T	85.5	.	DP=4;VDB=3.317223e-02;AF1=1;AC1=2;DP4=0,0,0,4;MQ=50;FQ=-39	GT:PL:GQ	1/1:118,12,0:21
scaffold_1	1113948	.	T	A	178	.	DP=7;VDB=3.236565e-02;AF1=1;AC1=2;DP4=0,0,5,2;MQ=50;FQ=-48	GT:PL:GQ	1/1:211,21,0:39
scaffold_1	1114087	.	T	C	130	.	DP=35;VDB=7.066053e-03;RPB=7.748272e-01;AF1=0.5;AC1=1;DP4=20,4,9,1;MQ=50;FQ=133;PV4=1,1,1,1	GT:PL:GQ	0/1:160,0,255:99
scaffold_1	1114089	.	G	T	222	.	DP=35;VDB=6.661523e-07;AF1=1;AC1=2;DP4=0,0,29,5;MQ=50;FQ=-129	GT:PL:GQ	1/1:255,102,0:99
scaffold_1	1114321	.	C	A	222	.	DP=62;VDB=6.751009e-02;AF1=1;AC1=2;DP4=0,0,17,42;MQ=50;FQ=-205	GT:PL:GQ	1/1:255,178,0:99
scaffold_1	1114570	.	G	A	222	.	DP=54;VDB=3.821689e-01;AF1=1;AC1=2;DP4=0,0,16,38;MQ=50;FQ=-190	GT:PL:GQ	1/1:255,163,0:99
scaffold_1	1114623	.	C	T	222	.	DP=16;VDB=3.269507e-03;AF1=1;AC1=2;DP4=0,0,5,11;MQ=50;FQ=-75	GT:PL:GQ	1/1:255,48,0:93
scaffold_1	1114665	.	G	A	177	.	DP=9;VDB=1.016739e-03;AF1=1;AC1=2;DP4=0,0,5,3;MQ=50;FQ=-51	GT:PL:GQ	1/1:210,24,0:45
scaffold_1	1114666	.	T	C	189	.	DP=9;VDB=1.016739e-03;AF1=1;AC1=2;DP4=0,0,5,3;MQ=50;FQ=-51	GT:PL:GQ	1/1:222,24,0:45
scaffold_1	1116863	.	C	T	31.8	.	DP=2;VDB=6.400000e-02;AF1=1;AC1=2;DP4=0,0,1,1;MQ=50;FQ=-33	GT:PL:GQ	1/1:63,6,0:10
scaffold_1	1116876	.	A	G	45.8	.	DP=2;VDB=6.400000e-02;AF1=1;AC1=2;DP4=0,0,1,1;MQ=50;FQ=-33	GT:PL:GQ	1/1:77,6,0:10
scaffold_1	1117143	.	C	T	176	.	DP=13;VDB=5.740715e-03;AF1=1;AC1=2;DP4=0,0,0,13;MQ=50;FQ=-66	GT:PL:GQ	1/1:209,39,0:75
scaffold_1	1117499	.	A	C	148	.	DP=6;VDB=5.384397e-03;AF1=1;AC1=2;DP4=0,0,5,1;MQ=50;FQ=-45	GT:PL:GQ	1/1:181,18,0:33
scaffold_1	1117639	.	T	C	202	.	DP=10;VDB=1.050398e-01;AF1=1;AC1=2;DP4=0,0,2,7;MQ=50;FQ=-54	GT:PL:GQ	1/1:235,27,0:51
scaffold_1	1117692	.	A	C	217	.	DP=9;VDB=1.099122e-01;AF1=1;AC1=2;DP4=0,0,6,3;MQ=50;FQ=-54	GT:PL:GQ	1/1:250,27,0:51
scaffold_1	1117719	.	C	G	179	.	DP=12;VDB=1.229217e-01;RPB=-2.547623e-01;AF1=0.5;AC1=1;DP4=3,1,5,3;MQ=50;FQ=81;PV4=1,0.32,1,0.48	GT:PL:GQ	0/1:209,0,108:99
scaffold_1	1117823	.	G	C	225	.	DP=27;VDB=8.314717e-02;RPB=-7.278924e-02;AF1=0.5;AC1=1;DP4=5,8,7,7;MQ=50;FQ=224;PV4=0.7,0.21,1,1	GT:PL:GQ	0/1:255,0,254:99
scaffold_1	1117914	.	C	A	222	.	DP=13;VDB=8.040793e-02;AF1=1;AC1=2;DP4=0,0,4,9;MQ=50;FQ=-66	GT:PL:GQ	1/1:255,39,0:75
scaffold_1	1117974	.	C	T	172	.	DP=9;VDB=5.891318e-02;AF1=1;AC1=2;DP4=0,0,5,2;MQ=50;FQ=-48	GT:PL:GQ	1/1:205,21,0:39
scaffold_1	1118057	.	G	T	222	.	DP=24;VDB=1.814308e-01;AF1=1;AC1=2;DP4=0,0,13,10;MQ=50;FQ=-96	GT:PL:GQ	1/1:255,69,0:99
scaffold_1	1118487	.	T	C	222	.	DP=22;VDB=9.353460e-02;AF1=1;AC1=2;DP4=0,0,12,6;MQ=50;FQ=-81	GT:PL:GQ	1/1:255,54,0:99
scaffold_1	1118568	.	C	T	114	.	DP=14;VDB=1.088675e-01;RPB=1.971723e+00;AF1=0.5;AC1=1;DP4=3,3,0,7;MQ=50;FQ=117;PV4=0.07,1,1,0.24	GT:PL:GQ	0/1:144,0,155:99
scaffold_1	1118625	.	T	C	105	.	DP=4;VDB=7.635114e-02;AF1=1;AC1=2;DP4=0,0,1,3;MQ=50;FQ=-39	GT:PL:GQ	1/1:137,12,0:21
scaffold_1	1118626	.	G	A	107	.	DP=4;VDB=7.635114e-02;AF1=1;AC1=2;DP4=0,0,1,3;MQ=50;FQ=-39	GT:PL:GQ	1/1:139,12,0:21
scaffold_1	1118659	.	A	G	39.8	.	DP=2;VDB=6.720000e-02;AF1=1;AC1=2;DP4=0,0,0,2;MQ=50;FQ=-33	GT:PL:GQ	1/1:71,6,0:10
scaffold_1	1118674	.	A	T	25	.	DP=3;VDB=2.880000e-02;RPB=-8.745357e-01;AF1=0.5002;AC1=1;DP4=0,1,0,2;MQ=50;FQ=6.19;PV4=1,0.33,1,0.33	GT:PL:GQ	0/1:55,0,32:35
scaffold_1	1118730	.	C	T	40.8	.	DP=2;VDB=5.280000e-02;AF1=1;AC1=2;DP4=0,0,0,2;MQ=50;FQ=-33	GT:PL:GQ	1/1:72,6,0:10
scaffold_1	1119149	.	G	C	222	.	DP=11;VDB=1.334606e-01;AF1=1;AC1=2;DP4=0,0,6,5;MQ=50;FQ=-60	GT:PL:GQ	1/1:255,33,0:63
scaffold_1	1119229	.	A	G	199	.	DP=10;VDB=3.120152e-02;AF1=1;AC1=2;DP4=0,0,3,6;MQ=50;FQ=-54	GT:PL:GQ	1/1:232,27,0:51
scaffold_1	1119270	.	G	A	106	.	DP=5;VDB=2.444842e-02;AF1=1;AC1=2;DP4=0,0,1,3;MQ=50;FQ=-39	GT:PL:GQ	1/1:138,12,0:21
scaffold_1	1119333	.	A	G	107	.	DP=4;VDB=5.356092e-02;AF1=1;AC1=2;DP4=0,0,3,1;MQ=50;FQ=-39	GT:PL:GQ	1/1:139,12,0:21
scaffold_1	1119351	.	C	T	118	.	DP=6;VDB=8.229583e-02;AF1=1;AC1=2;DP4=0,0,4,1;MQ=50;FQ=-42	GT:PL:GQ	1/1:151,15,0:27
scaffold_1	1119420	.	A	G	160	.	DP=6;VDB=1.017748e-01;AF1=1;AC1=2;DP4=0,0,3,3;MQ=50;FQ=-45	GT:PL:GQ	1/1:193,18,0:33
scaffold_1	1119589	.	G	C	126	.	DP=19;VDB=5.856991e-02;RPB=1.630200e+00;AF1=0.5;AC1=1;DP4=6,5,3,4;MQ=50;FQ=129;PV4=1,0.077,1,0.047	GT:PL:GQ	0/1:156,0,252:99
scaffold_1	1119727	.	C	A	43.8	.	DP=2;VDB=6.240000e-02;AF1=1;AC1=2;DP4=0,0,0,2;MQ=50;FQ=-33	GT:PL:GQ	1/1:75,6,0:10
scaffold_1	1119777	.	A	C	63	.	DP=3;VDB=3.131090e-02;AF1=1;AC1=2;DP4=0,0,3,0;MQ=50;FQ=-36	GT:PL:GQ	1/1:95,9,0:16
scaffold_1	1119818	.	G	A	132	.	DP=5;VDB=7.681113e-02;AF1=1;AC1=2;DP4=0,0,4,1;MQ=50;FQ=-42	GT:PL:GQ	1/1:165,15,0:27
scaffold_1	1119933	.	T	C	211	.	DP=8;VDB=9.958396e-02;AF1=1;AC1=2;DP4=0,0,3,5;MQ=50;FQ=-51	GT:PL:GQ	1/1:244,24,0:45
scaffold_1	1119951	.	G	C	186	.	DP=7;VDB=5.731368e-02;AF1=1;AC1=2;DP4=0,0,2,5;MQ=50;FQ=-48	GT:PL:GQ	1/1:219,21,0:39
scaffold_1	1121542	.	A	T	46.8	.	DP=2;VDB=7.520000e-02;AF1=1;AC1=2;DP4=0,0,1,1;MQ=50;FQ=-33	GT:PL:GQ	1/1:78,6,0:10
scaffold_1	1134167	.	C	T	222	.	DP=21;VDB=1.134406e-01;AF1=1;AC1=2;DP4=0,0,17,4;MQ=50;FQ=-90	GT:PL:GQ	1/1:255,63,0:99
scaffold_1	1134188	.	T	C	222	.	DP=36;VDB=3.002675e-01;AF1=1;AC1=2;DP4=0,0,26,8;MQ=50;FQ=-129	GT:PL:GQ	1/1:255,102,0:99
scaffold_1	1134366	.	C	G	222	.	DP=26;VDB=1.305668e-01;AF1=1;AC1=2;DP4=0,0,3,20;MQ=50;FQ=-96	GT:PL:GQ	1/1:255,69,0:99
scaffold_1	1134406	.	C	T	206	.	DP=9;VDB=3.143513e-02;AF1=1;AC1=2;DP4=0,0,3,5;MQ=50;FQ=-51	GT:PL:GQ	1/1:239,24,0:45
scaffold_1	1134408	.	T	A	218	.	DP=9;VDB=1.119593e-01;AF1=1;AC1=2;DP4=0,0,3,6;MQ=50;FQ=-54	GT:PL:GQ	1/1:251,27,0:51
scaffold_1	1134781	.	G	T	222	.	DP=19;VDB=1.729650e-01;AF1=1;AC1=2;DP4=0,0,11,8;MQ=50;FQ=-84	GT:PL:GQ	1/1:255,57,0:99
scaffold_1	1134966	.	T	C	222	.	DP=40;VDB=2.528832e-01;AF1=1;AC1=2;DP4=0,0,25,15;MQ=50;FQ=-147	GT:PL:GQ	1/1:255,120,0:99
scaffold_1	1134967	.	G	A	222	.	DP=40;VDB=2.593384e-01;AF1=1;AC1=2;DP4=0,0,25,15;MQ=50;FQ=-147	GT:PL:GQ	1/1:255,120,0:99
scaffold_1	1135397	.	G	A	222	.	DP=32;VDB=1.353092e-01;AF1=1;AC1=2;DP4=0,0,17,13;MQ=50;FQ=-117	GT:PL:GQ	1/1:255,90,0:99
scaffold_1	1135436	.	A	G	222	.	DP=41;VDB=3.197535e-01;AF1=1;AC1=2;DP4=0,0,25,14;MQ=50;FQ=-144	GT:PL:GQ	1/1:255,117,0:99
scaffold_1	1135607	.	C	G	222	.	DP=88;VDB=1.926662e-01;AF1=1;AC1=2;DP4=0,0,45,42;MQ=50;FQ=-282	GT:PL:GQ	1/1:255,255,0:99
scaffold_1	1136367	.	C	A	222	.	DP=41;VDB=1.802795e-01;AF1=1;AC1=2;DP4=0,0,20,21;MQ=50;FQ=-150	GT:PL:GQ	1/1:255,123,0:99
scaffold_1	1136472	.	C	T	222	.	DP=28;VDB=2.154329e-01;AF1=1;AC1=2;DP4=0,0,11,15;MQ=50;FQ=-105	GT:PL:GQ	1/1:255,78,0:99
scaffold_1	1136597	.	G	A	222	.	DP=19;VDB=9.191971e-02;AF1=1;AC1=2;DP4=0,0,8,10;MQ=50;FQ=-81	GT:PL:GQ	1/1:255,54,0:99
scaffold_1	1137011	.	C	T	222	.	DP=27;VDB=1.073214e-01;AF1=1;AC1=2;DP4=0,0,15,11;MQ=50;FQ=-105	GT:PL:GQ	1/1:255,78,0:99
scaffold_1	1137076	.	G	C	222	.	DP=36;VDB=9.507372e-02;AF1=1;AC1=2;DP4=0,0,16,19;MQ=50;FQ=-132	GT:PL:GQ	1/1:255,105,0:99
scaffold_1	1137115	.	G	A	222	.	DP=37;VDB=6.200392e-02;AF1=1;AC1=2;DP4=0,0,16,20;MQ=50;FQ=-135	GT:PL:GQ	1/1:255,108,0:99
scaffold_1	1137186	.	C	G	222	.	DP=15;VDB=1.704331e-01;AF1=1;AC1=2;DP4=0,0,7,8;MQ=50;FQ=-72	GT:PL:GQ	1/1:255,45,0:87
scaffold_1	1137407	.	A	C	201	.	DP=10;VDB=9.093928e-02;AF1=1;AC1=2;DP4=0,0,8,2;MQ=50;FQ=-57	GT:PL:GQ	1/1:234,30,0:57
scaffold_1	1137421	.	T	G	222	.	DP=13;VDB=3.237308e-02;AF1=1;AC1=2;DP4=0,0,8,3;MQ=50;FQ=-60	GT:PL:GQ	1/1:255,33,0:63
scaffold_1	1137486	.	A	C	222	.	DP=37;VDB=9.687641e-03;AF1=1;AC1=2;DP4=0,0,12,25;MQ=50;FQ=-138	GT:PL:GQ	1/1:255,111,0:99
scaffold_1	1137547	.	G	T	92.3	.	DP=6;VDB=2.590080e-02;AF1=1;AC1=2;DP4=0,0,0,5;MQ=50;FQ=-42	GT:PL:GQ	1/1:125,15,0:27
scaffold_1	1141829	.	T	C	90.5	.	DP=4;VDB=3.315343e-02;AF1=1;AC1=2;DP4=0,0,4,0;MQ=50;FQ=-39	GT:PL:GQ	1/1:123,12,0:21
scaffold_1	1141903	.	T	G	222	.	DP=20;VDB=5.792168e-03;AF1=1;AC1=2;DP4=0,0,11,8;MQ=50;FQ=-84	GT:PL:GQ	1/1:255,57,0:99
scaffold_1	1141915	.	C	T	222	.	DP=18;VDB=1.706382e-04;AF1=1;AC1=2;DP4=0,0,10,8;MQ=50;FQ=-81	GT:PL:GQ	1/1:255,54,0:99
scaffold_1	1142362	.	A	G	211	.	DP=9;VDB=5.150395e-03;AF1=1;AC1=2;DP4=0,0,2,7;MQ=50;FQ=-54	GT:PL:GQ	1/1:244,27,0:51
scaffold_1	1142389	.	G	A	201	.	DP=9;VDB=4.547585e-03;AF1=1;AC1=2;DP4=0,0,2,7;MQ=50;FQ=-54	GT:PL:GQ	1/1:234,27,0:51
scaffold_1	1142449	.	G	A	176	.	DP=9;VDB=1.267046e-01;AF1=1;AC1=2;DP4=0,0,8,1;MQ=50;FQ=-54	GT:PL:GQ	1/1:209,27,0:51
scaffold_1	1142452	.	G	T	155	.	DP=9;VDB=1.159864e-01;AF1=1;AC1=2;DP4=0,0,7,1;MQ=50;FQ=-51	GT:PL:GQ	1/1:188,24,0:45
scaffold_1	1142576	.	G	C	196	.	DP=11;VDB=4.789976e-03;AF1=1;AC1=2;DP4=0,0,4,4;MQ=50;FQ=-51	GT:PL:GQ	1/1:229,24,0:45
scaffold_1	1142577	.	T	G	196	.	DP=10;VDB=4.789976e-03;AF1=1;AC1=2;DP4=0,0,4,4;MQ=50;FQ=-51	GT:PL:GQ	1/1:229,24,0:45
scaffold_1	1142607	.	G	C	157	.	DP=6;VDB=3.120048e-02;AF1=1;AC1=2;DP4=0,0,3,3;MQ=50;FQ=-45	GT:PL:GQ	1/1:190,18,0:33
scaffold_1	1142656	.	C	T	222	.	DP=27;VDB=5.575891e-02;AF1=1;AC1=2;DP4=0,0,17,7;MQ=50;FQ=-99	GT:PL:GQ	1/1:255,72,0:99
scaffold_1	1142749	.	A	G	222	.	DP=31;VDB=4.658567e-02;AF1=1;AC1=2;DP4=0,0,12,16;MQ=50;FQ=-111	GT:PL:GQ	1/1:255,84,0:99
scaffold_1	1142759	.	T	G	222	.	DP=32;VDB=2.597087e-01;AF1=1;AC1=2;DP4=0,0,14,16;MQ=50;FQ=-117	GT:PL:GQ	1/1:255,90,0:99
scaffold_1	1142920	.	G	A	222	.	DP=20;VDB=1.690862e-01;AF1=1;AC1=2;DP4=0,0,9,9;MQ=50;FQ=-81	GT:PL:GQ	1/1:255,54,0:99
scaffold_1	1143022	.	G	A	211	.	DP=10;VDB=4.011375e-02;AF1=1;AC1=2;DP4=0,0,2,8;MQ=50;FQ=-57	GT:PL:GQ	1/1:244,30,0:57
scaffold_1	1143077	.	G	T	78.5	.	DP=5;VDB=4.568806e-02;AF1=1;AC1=2;DP4=0,0,0,4;MQ=50;FQ=-39	GT:PL:GQ	1/1:111,12,0:21
scaffold_1	1143094	.	G	C	41.8	.	DP=2;VDB=6.880000e-02;AF1=1;AC1=2;DP4=0,0,1,1;MQ=50;FQ=-33	GT:PL:GQ	1/1:73,6,0:10
scaffold_1	1143111	.	A	G	41.8	.	DP=2;VDB=7.040000e-02;AF1=1;AC1=2;DP4=0,0,1,1;MQ=50;FQ=-33	GT:PL:GQ	1/1:73,6,0:10
scaffold_1	1143236	.	T	C	67	.	DP=3;VDB=6.661946e-02;AF1=1;AC1=2;DP4=0,0,0,3;MQ=50;FQ=-36	GT:PL:GQ	1/1:99,9,0:16
scaffold_1	1143237	.	C	T	70	.	DP=3;VDB=6.661946e-02;AF1=1;AC1=2;DP4=0,0,0,3;MQ=50;FQ=-36	GT:PL:GQ	1/1:102,9,0:16
scaffold_1	1143565	.	G	C	140	.	DP=8;VDB=2.729299e-03;AF1=1;AC1=2;DP4=0,0,8,0;MQ=50;FQ=-51	GT:PL:GQ	1/1:173,24,0:45
scaffold_1	1143808	.	A	G	222	.	DP=24;VDB=7.574718e-02;AF1=1;AC1=2;DP4=0,0,8,16;MQ=50;FQ=-99	GT:PL:GQ	1/1:255,72,0:99
scaffold_1	1143984	.	C	T	43.8	.	DP=3;VDB=7.200000e-02;AF1=1;AC1=2;DP4=0,0,0,2;MQ=50;FQ=-33	GT:PL:GQ	1/1:75,6,0:10
scaffold_1	1143985	.	C	T	43.8	.	DP=3;VDB=7.200000e-02;AF1=1;AC1=2;DP4=0,0,0,2;MQ=50;FQ=-33	GT:PL:GQ	1/1:75,6,0:10
scaffold_1	1144023	.	G	T	36.8	.	DP=2;VDB=4.640000e-02;AF1=1;AC1=2;DP4=0,0,0,2;MQ=50;FQ=-33	GT:PL:GQ	1/1:68,6,0:10
scaffold_1	1144026	.	T	C	36.8	.	DP=2;VDB=4.640000e-02;AF1=1;AC1=2;DP4=0,0,0,2;MQ=50;FQ=-33	GT:PL:GQ	1/1:68,6,0:10
scaffold_1	1144117	.	G	A	129	.	DP=5;VDB=8.476355e-02;AF1=1;AC1=2;DP4=0,0,2,3;MQ=50;FQ=-42	GT:PL:GQ	1/1:162,15,0:27
scaffold_1	1175899	.	A	G	57	.	DP=3;VDB=6.508500e-02;AF1=1;AC1=2;DP4=0,0,3,0;MQ=50;FQ=-36	GT:PL:GQ	1/1:89,9,0:16
scaffold_1	1175976	.	T	C	222	.	DP=11;VDB=3.653098e-02;AF1=1;AC1=2;DP4=0,0,7,4;MQ=50;FQ=-60	GT:PL:GQ	1/1:255,33,0:63
scaffold_1	1175988	.	A	T	222	.	DP=14;VDB=1.288488e-01;AF1=1;AC1=2;DP4=0,0,8,5;MQ=50;FQ=-66	GT:PL:GQ	1/1:255,39,0:75
scaffold_1	1176049	.	G	C	146	.	DP=6;VDB=9.264363e-02;AF1=1;AC1=2;DP4=0,0,1,5;MQ=50;FQ=-45	GT:PL:GQ	1/1:179,18,0:33
scaffold_1	1176201	.	C	T	108	.	DP=4;VDB=5.749530e-02;AF1=1;AC1=2;DP4=0,0,3,1;MQ=50;FQ=-39	GT:PL:GQ	1/1:140,12,0:21
scaffold_1	1176454	.	C	T	41.8	.	DP=2;VDB=7.520000e-02;AF1=1;AC1=2;DP4=0,0,2,0;MQ=50;FQ=-33	GT:PL:GQ	1/1:73,6,0:10
scaffold_1	1176542	.	G	A	43.8	.	DP=2;VDB=6.560000e-02;AF1=1;AC1=2;DP4=0,0,0,2;MQ=50;FQ=-33	GT:PL:GQ	1/1:75,6,0:10
scaffold_1	1177021	.	G	T	36	.	DP=16;VDB=2.309944e-02;RPB=1.076276e+00;AF1=0.5;AC1=1;DP4=13,0,2,1;MQ=50;FQ=39;PV4=0.19,0.3,1,1	GT:PL:GQ	0/1:66,0,178:69
scaffold_1	1177075	.	A	G	222	.	DP=60;VDB=6.889560e-02;AF1=1;AC1=2;DP4=0,0,42,15;MQ=50;FQ=-199	GT:PL:GQ	1/1:255,172,0:99
scaffold_1	1177101	.	A	T	222	.	DP=73;VDB=4.461197e-01;AF1=1;AC1=2;DP4=0,0,45,28;MQ=50;FQ=-247	GT:PL:GQ	1/1:255,220,0:99
scaffold_1	1177177	.	T	A	94	.	DP=59;VDB=7.826578e-02;RPB=1.584071e+00;AF1=0.5;AC1=1;DP4=26,21,5,5;MQ=50;FQ=97;PV4=1,0.011,1,1	GT:PL:GQ	0/1:124,0,255:99
scaffold_1	1177186	.	C	T	222	.	DP=61;VDB=5.150578e-02;AF1=1;AC1=2;DP4=0,0,33,22;MQ=50;FQ=-193	GT:PL:GQ	1/1:255,166,0:99
scaffold_1	1177227	.	G	A	222	.	DP=90;VDB=3.601124e-03;AF1=1;AC1=2;DP4=0,0,49,41;MQ=50;FQ=-282	GT:PL:GQ	1/1:255,255,0:99
scaffold_1	1177280	.	T	A	222	.	DP=91;VDB=2.308779e-05;AF1=1;AC1=2;DP4=0,0,48,36;MQ=50;FQ=-280	GT:PL:GQ	1/1:255,253,0:99
scaffold_1	1177301	.	T	C	222	.	DP=90;VDB=9.711601e-02;AF1=1;AC1=2;DP4=0,0,60,16;MQ=50;FQ=-256	GT:PL:GQ	1/1:255,229,0:99
scaffold_1	1178102	.	C	T	39.8	.	DP=3;VDB=6.560000e-02;AF1=1;AC1=2;DP4=0,0,2,0;MQ=50;FQ=-33	GT:PL:GQ	1/1:71,6,0:10
scaffold_1	1178142	.	A	G	222	.	DP=16;VDB=1.071739e-01;AF1=1;AC1=2;DP4=0,0,12,4;MQ=50;FQ=-75	GT:PL:GQ	1/1:255,48,0:93
scaffold_1	1178243	.	T	C	200	.	DP=9;VDB=1.060862e-01;AF1=1;AC1=2;DP4=0,0,4,4;MQ=50;FQ=-51	GT:PL:GQ	1/1:233,24,0:45
scaffold_1	1178442	.	T	C	222	.	DP=99;VDB=6.947503e-02;AF1=1;AC1=2;DP4=0,0,67,30;MQ=50;FQ=-282	GT:PL:GQ	1/1:255,255,0:99
scaffold_1	1180329	.	A	G	222	.	DP=19;VDB=1.301564e-02;AF1=1;AC1=2;DP4=0,0,16,3;MQ=50;FQ=-84	GT:PL:GQ	1/1:255,57,0:99
scaffold_1	1180477	.	T	C	222	.	DP=24;VDB=6.260187e-02;AF1=1;AC1=2;DP4=0,0,6,18;MQ=50;FQ=-99	GT:PL:GQ	1/1:255,72,0:99
scaffold_1	1180479	.	G	T	222	.	DP=24;VDB=8.046465e-02;AF1=1;AC1=2;DP4=0,0,6,18;MQ=50;FQ=-99	GT:PL:GQ	1/1:255,72,0:99
scaffold_1	1180554	.	CAAA	CA	214	.	INDEL;IS=9,1.000000;DP=9;VDB=1.184503e-01;AF1=1;AC1=2;DP4=0,0,2,7;MQ=50;FQ=-61.5	GT:PL:GQ	1/1:255,27,0:51
scaffold_1	1180750	.	A	T	222	.	DP=29;VDB=2.820549e-03;AF1=1;AC1=2;DP4=0,0,20,9;MQ=50;FQ=-114	GT:PL:GQ	1/1:255,87,0:99
scaffold_1	1180813	.	T	G	222	.	DP=17;VDB=1.877177e-02;AF1=1;AC1=2;DP4=0,0,4,12;MQ=50;FQ=-72	GT:PL:GQ	1/1:255,45,0:87
scaffold_1	1180831	.	T	G	147	.	DP=8;VDB=1.087758e-01;AF1=1;AC1=2;DP4=0,0,0,8;MQ=50;FQ=-51	GT:PL:GQ	1/1:180,24,0:45
scaffold_1	1180872	.	T	C	87.5	.	DP=4;VDB=8.259632e-02;AF1=1;AC1=2;DP4=0,0,0,4;MQ=50;FQ=-39	GT:PL:GQ	1/1:120,12,0:21
scaffold_1	1180904	.	G	C	91.5	.	DP=4;VDB=3.317223e-02;AF1=1;AC1=2;DP4=0,0,0,4;MQ=50;FQ=-39	GT:PL:GQ	1/1:124,12,0:21
scaffold_1	1182863	.	G	A	67	.	DP=5;VDB=2.309944e-02;AF1=1;AC1=2;DP4=0,0,3,0;MQ=50;FQ=-36	GT:PL:GQ	1/1:99,9,0:16
scaffold_1	1182865	.	G	A	69	.	DP=5;VDB=2.309944e-02;AF1=1;AC1=2;DP4=0,0,3,0;MQ=50;FQ=-36	GT:PL:GQ	1/1:101,9,0:16
scaffold_1	1182958	.	T	G	222	.	DP=26;VDB=9.887289e-04;AF1=1;AC1=2;DP4=0,0,16,8;MQ=50;FQ=-99	GT:PL:GQ	1/1:255,72,0:99
scaffold_1	1182965	.	A	T	222	.	DP=27;VDB=1.170724e-03;AF1=1;AC1=2;DP4=0,0,15,10;MQ=50;FQ=-102	GT:PL:GQ	1/1:255,75,0:99
scaffold_1	1182994	.	G	A	222	.	DP=18;VDB=8.159796e-03;AF1=1;AC1=2;DP4=0,0,9,8;MQ=50;FQ=-78	GT:PL:GQ	1/1:255,51,0:99
scaffold_1	1183741	.	T	A	222	.	DP=96;VDB=4.148823e-01;AF1=1;AC1=2;DP4=0,0,31,53;MQ=50;FQ=-280	GT:PL:GQ	1/1:255,253,0:99
scaffold_1	1184038	.	T	G	222	.	DP=12;VDB=4.062310e-03;AF1=1;AC1=2;DP4=0,0,3,9;MQ=50;FQ=-63	GT:PL:GQ	1/1:255,36,0:69
scaffold_1	1184047	.	A	G	164	.	DP=9;VDB=1.427571e-02;AF1=1;AC1=2;DP4=0,0,2,4;MQ=50;FQ=-45	GT:PL:GQ	1/1:197,18,0:33
scaffold_1	1184448	.	A	G	222	.	DP=42;VDB=5.147712e-02;AF1=1;AC1=2;DP4=0,0,10,26;MQ=50;FQ=-135	GT:PL:GQ	1/1:255,108,0:99
scaffold_1	1184462	.	A	G	222	.	DP=28;VDB=3.556993e-04;AF1=1;AC1=2;DP4=0,0,8,17;MQ=50;FQ=-102	GT:PL:GQ	1/1:255,75,0:99
scaffold_1	1184511	.	A	G	109	.	DP=6;VDB=1.570251e-02;AF1=1;AC1=2;DP4=0,0,3,1;MQ=50;FQ=-39	GT:PL:GQ	1/1:141,12,0:21
scaffold_1	1184563	.	C	G	222	.	DP=33;VDB=2.295179e-03;AF1=1;AC1=2;DP4=0,0,12,20;MQ=50;FQ=-123	GT:PL:GQ	1/1:255,96,0:99
scaffold_1	1184672	.	T	A	194	.	DP=11;VDB=2.322963e-03;AF1=1;AC1=2;DP4=0,0,2,6;MQ=50;FQ=-51	GT:PL:GQ	1/1:227,24,0:45
scaffold_1	1184680	.	C	T	142	.	DP=8;VDB=3.453519e-03;AF1=1;AC1=2;DP4=0,0,1,5;MQ=50;FQ=-45	GT:PL:GQ	1/1:175,18,0:33
scaffold_1	1184791	.	A	G	222	.	DP=10;VDB=1.265695e-01;AF1=1;AC1=2;DP4=0,0,5,5;MQ=50;FQ=-57	GT:PL:GQ	1/1:255,30,0:57
scaffold_1	1184949	.	G	A	127	.	DP=6;VDB=9.041169e-02;AF1=1;AC1=2;DP4=0,0,1,5;MQ=50;FQ=-45	GT:PL:GQ	1/1:160,18,0:33
scaffold_1	1184979	.	G	A	148	.	DP=6;VDB=3.120048e-02;AF1=1;AC1=2;DP4=0,0,1,5;MQ=50;FQ=-45	GT:PL:GQ	1/1:181,18,0:33
scaffold_1	1192353	.	T	A	43.8	.	DP=2;VDB=7.520000e-02;AF1=1;AC1=2;DP4=0,0,1,1;MQ=50;FQ=-33	GT:PL:GQ	1/1:75,6,0:10
scaffold_1	1192389	.	G	A	45.8	.	DP=2;VDB=7.360000e-02;AF1=1;AC1=2;DP4=0,0,1,1;MQ=50;FQ=-33	GT:PL:GQ	1/1:77,6,0:10
scaffold_1	1192467	.	G	A	76	.	DP=4;VDB=5.867524e-02;AF1=1;AC1=2;DP4=0,0,2,1;MQ=50;FQ=-36	GT:PL:GQ	1/1:108,9,0:16
scaffold_1	1192564	.	G	A	34.8	.	DP=2;VDB=6.240000e-02;AF1=1;AC1=2;DP4=0,0,0,2;MQ=50;FQ=-33	GT:PL:GQ	1/1:66,6,0:10
scaffold_1	1192577	.	A	G	42.8	.	DP=2;VDB=6.240000e-02;AF1=1;AC1=2;DP4=0,0,0,2;MQ=50;FQ=-33	GT:PL:GQ	1/1:74,6,0:10
scaffold_1	1192768	.	T	A	101	.	DP=6;VDB=7.467116e-02;AF1=1;AC1=2;DP4=0,0,5,0;MQ=50;FQ=-42	GT:PL:GQ	1/1:134,15,0:27
scaffold_1	1193171	.	T	A	222	.	DP=19;VDB=7.935295e-02;AF1=1;AC1=2;DP4=0,0,10,8;MQ=50;FQ=-81	GT:PL:GQ	1/1:255,54,0:99
scaffold_1	1193289	.	T	C	222	.	DP=11;VDB=1.263627e-01;AF1=1;AC1=2;DP4=0,0,2,9;MQ=50;FQ=-60	GT:PL:GQ	1/1:255,33,0:63
scaffold_1	1193336	.	T	C	134	.	DP=6;VDB=8.629164e-02;AF1=1;AC1=2;DP4=0,0,3,2;MQ=50;FQ=-42	GT:PL:GQ	1/1:167,15,0:27
scaffold_1	1193363	.	A	G	152	.	DP=6;VDB=8.081224e-02;AF1=1;AC1=2;DP4=0,0,2,4;MQ=50;FQ=-45	GT:PL:GQ	1/1:185,18,0:33
scaffold_1	1193426	.	T	C	134	.	DP=5;VDB=8.540571e-02;AF1=1;AC1=2;DP4=0,0,3,2;MQ=50;FQ=-42	GT:PL:GQ	1/1:167,15,0:27
scaffold_1	1193522	.	C	T	175	.	DP=7;VDB=1.100870e-01;AF1=1;AC1=2;DP4=0,0,4,3;MQ=50;FQ=-48	GT:PL:GQ	1/1:208,21,0:39
scaffold_1	1193544	.	C	T	42	.	DP=8;VDB=6.695005e-02;RPB=4.570987e-01;AF1=0.5;AC1=1;DP4=2,3,2,1;MQ=50;FQ=45;PV4=1,0.016,1,0.11	GT:PL:GQ	0/1:72,0,149:75
scaffold_1	1193792	.	A	G	175	.	DP=7;VDB=1.065693e-01;AF1=1;AC1=2;DP4=0,0,3,4;MQ=50;FQ=-48	GT:PL:GQ	1/1:208,21,0:39
scaffold_1	1193834	.	G	A	135	.	DP=6;VDB=9.264363e-02;AF1=1;AC1=2;DP4=0,0,1,5;MQ=50;FQ=-45	GT:PL:GQ	1/1:168,18,0:33
scaffold_1	1193936	.	A	G	137	.	DP=6;VDB=9.538908e-02;AF1=1;AC1=2;DP4=0,0,2,3;MQ=50;FQ=-42	GT:PL:GQ	1/1:170,15,0:27
scaffold_1	1193954	.	A	G	130	.	DP=5;VDB=5.000728e-02;AF1=1;AC1=2;DP4=0,0,2,3;MQ=50;FQ=-42	GT:PL:GQ	1/1:163,15,0:27
scaffold_1	1194065	.	A	G	222	.	DP=16;VDB=1.571599e-01;AF1=1;AC1=2;DP4=0,0,10,4;MQ=50;FQ=-69	GT:PL:GQ	1/1:255,42,0:81
scaffold_1	1194158	.	G	A	164	.	DP=8;VDB=6.751502e-02;AF1=1;AC1=2;DP4=0,0,2,5;MQ=50;FQ=-48	GT:PL:GQ	1/1:197,21,0:39
scaffold_1	1194296	.	T	C	65	.	DP=3;VDB=5.867524e-02;AF1=1;AC1=2;DP4=0,0,3,0;MQ=50;FQ=-36	GT:PL:GQ	1/1:97,9,0:16
scaffold_1	1194710	.	A	T	222	.	DP=9;VDB=9.866569e-02;AF1=1;AC1=2;DP4=0,0,5,4;MQ=50;FQ=-54	GT:PL:GQ	1/1:255,27,0:51
scaffold_1	1194905	.	C	G	222	.	DP=12;VDB=1.248313e-01;AF1=1;AC1=2;DP4=0,0,7,4;MQ=50;FQ=-60	GT:PL:GQ	1/1:255,33,0:63
scaffold_1	1194916	.	C	T	222	.	DP=14;VDB=2.325178e-02;AF1=1;AC1=2;DP4=0,0,8,5;MQ=50;FQ=-66	GT:PL:GQ	1/1:255,39,0:75
scaffold_1	1195026	.	G	C	222	.	DP=10;VDB=9.442992e-02;AF1=1;AC1=2;DP4=0,0,4,6;MQ=50;FQ=-57	GT:PL:GQ	1/1:255,30,0:57
scaffold_1	1195451	.	C	T	178	.	DP=7;VDB=9.093357e-02;AF1=1;AC1=2;DP4=0,0,2,5;MQ=50;FQ=-48	GT:PL:GQ	1/1:211,21,0:39
scaffold_1	1195578	.	A	G	42	.	DP=3;VDB=3.131090e-02;AF1=1;AC1=2;DP4=0,0,2,1;MQ=41;FQ=-36	GT:PL:GQ	1/1:74,9,0:16
scaffold_1	1196238	.	T	G	222	.	DP=9;VDB=1.175926e-01;AF1=1;AC1=2;DP4=0,0,5,4;MQ=50;FQ=-54	GT:PL:GQ	1/1:255,27,0:51
scaffold_1	1196283	.	C	T	192	.	DP=8;VDB=1.229817e-01;AF1=1;AC1=2;DP4=0,0,4,4;MQ=50;FQ=-51	GT:PL:GQ	1/1:225,24,0:45
scaffold_1	1196307	.	C	T	42.8	.	DP=2;VDB=6.560000e-02;AF1=1;AC1=2;DP4=0,0,0,2;MQ=50;FQ=-33	GT:PL:GQ	1/1:74,6,0:10
scaffold_1	1197605	.	A	C	222	.	DP=59;VDB=2.380479e-25;AF1=1;AC1=2;DP4=0,0,48,9;MQ=50;FQ=-199	GT:PL:GQ	1/1:255,172,0:99
scaffold_1	1197606	.	A	C	222	.	DP=72;VDB=5.120090e-25;AF1=1;AC1=2;DP4=0,0,48,9;MQ=50;FQ=-199	GT:PL:GQ	1/1:255,172,0:99
scaffold_1	1200375	.	T	A	222	.	DP=94;VDB=4.726885e-25;AF1=1;AC1=2;DP4=0,0,8,84;MQ=50;FQ=-282	GT:PL:GQ	1/1:255,255,0:99
scaffold_1	1200442	.	G	T	207	.	DP=9;VDB=8.755348e-02;AF1=1;AC1=2;DP4=0,0,2,7;MQ=50;FQ=-54	GT:PL:GQ	1/1:240,27,0:51
scaffold_1	1200451	.	TGGGG	TGGG	112	.	INDEL;IS=9,1.000000;DP=9;VDB=8.182397e-02;AF1=1;AC1=2;DP4=0,0,2,7;MQ=50;FQ=-61.5	GT:PL:GQ	1/1:153,27,0:51
scaffold_1	1210967	.	T	C	69	.	DP=3;VDB=6.280960e-02;AF1=1;AC1=2;DP4=0,0,3,0;MQ=50;FQ=-36	GT:PL:GQ	1/1:101,9,0:16
scaffold_1	1210968	.	A	T	70	.	DP=3;VDB=6.280960e-02;AF1=1;AC1=2;DP4=0,0,3,0;MQ=50;FQ=-36	GT:PL:GQ	1/1:102,9,0:16
scaffold_1	1211519	.	C	G	80	.	DP=3;VDB=4.493050e-02;AF1=1;AC1=2;DP4=0,0,1,2;MQ=50;FQ=-36	GT:PL:GQ	1/1:112,9,0:16
scaffold_1	1271833	.	C	T	127	.	DP=5;VDB=5.549551e-02;AF1=1;AC1=2;DP4=0,0,4,1;MQ=50;FQ=-42	GT:PL:GQ	1/1:160,15,0:27
scaffold_1	1271955	.	C	T	161	.	DP=7;VDB=7.566179e-02;AF1=1;AC1=2;DP4=0,0,4,2;MQ=50;FQ=-45	GT:PL:GQ	1/1:194,18,0:33
scaffold_1	1272012	.	G	T	128	.	DP=5;VDB=8.553983e-02;AF1=1;AC1=2;DP4=0,0,4,1;MQ=50;FQ=-42	GT:PL:GQ	1/1:161,15,0:27
scaffold_1	1272090	.	C	A	222	.	DP=13;VDB=1.023882e-01;AF1=1;AC1=2;DP4=0,0,7,6;MQ=50;FQ=-66	GT:PL:GQ	1/1:255,39,0:75
scaffold_1	1272819	.	C	G	222	.	DP=14;VDB=1.622653e-01;AF1=1;AC1=2;DP4=0,0,9,5;MQ=50;FQ=-69	GT:PL:GQ	1/1:255,42,0:81
scaffold_1	1273008	.	T	C	222	.	DP=22;VDB=1.925030e-01;AF1=1;AC1=2;DP4=0,0,13,9;MQ=50;FQ=-93	GT:PL:GQ	1/1:255,66,0:99
scaffold_1	1273555	.	A	G	78	.	DP=9;VDB=2.973700e-02;RPB=-1.199065e+00;AF1=0.5;AC1=1;DP4=2,3,3,1;MQ=50;FQ=81;PV4=0.52,0.23,1,0.0045	GT:PL:GQ	0/1:108,0,146:99
scaffold_1	1273574	.	T	C	222	.	DP=10;VDB=1.105262e-01;AF1=1;AC1=2;DP4=0,0,5,5;MQ=50;FQ=-57	GT:PL:GQ	1/1:255,30,0:57
scaffold_1	1273791	.	C	T	212	.	DP=10;VDB=7.798460e-02;AF1=1;AC1=2;DP4=0,0,5,4;MQ=50;FQ=-54	GT:PL:GQ	1/1:245,27,0:51
scaffold_1	1273812	.	T	C	205	.	DP=9;VDB=1.163819e-01;AF1=1;AC1=2;DP4=0,0,6,3;MQ=50;FQ=-54	GT:PL:GQ	1/1:238,27,0:51
scaffold_1	1273893	.	G	A	222	.	DP=13;VDB=9.277140e-02;AF1=1;AC1=2;DP4=0,0,8,4;MQ=50;FQ=-63	GT:PL:GQ	1/1:255,36,0:69
scaffold_1	1273941	.	A	T	222	.	DP=16;VDB=1.508556e-01;AF1=1;AC1=2;DP4=0,0,9,7;MQ=50;FQ=-75	GT:PL:GQ	1/1:255,48,0:93
scaffold_1	1274318	.	A	G	222	.	DP=12;VDB=1.324045e-01;AF1=1;AC1=2;DP4=0,0,4,8;MQ=50;FQ=-63	GT:PL:GQ	1/1:255,36,0:69
scaffold_1	1274324	.	G	A	82	.	DP=11;VDB=9.505586e-02;RPB=8.723915e-01;AF1=0.5;AC1=1;DP4=4,2,0,5;MQ=50;FQ=85;PV4=0.061,1,1,0.27	GT:PL:GQ	0/1:112,0,156:99
scaffold_1	1274363	.	A	G	168	.	DP=7;VDB=8.870068e-02;AF1=1;AC1=2;DP4=0,0,5,2;MQ=50;FQ=-48	GT:PL:GQ	1/1:201,21,0:39
scaffold_1	1274444	.	T	C	96.3	.	DP=5;VDB=6.303415e-02;AF1=1;AC1=2;DP4=0,0,0,5;MQ=50;FQ=-42	GT:PL:GQ	1/1:129,15,0:27
scaffold_1	1274522	.	C	T	222	.	DP=10;VDB=5.069436e-03;AF1=1;AC1=2;DP4=0,0,7,3;MQ=50;FQ=-57	GT:PL:GQ	1/1:255,30,0:57
scaffold_1	1274591	.	C	T	222	.	DP=15;VDB=7.785384e-02;AF1=1;AC1=2;DP4=0,0,12,3;MQ=50;FQ=-72	GT:PL:GQ	1/1:255,45,0:87
scaffold_1	1274897	.	C	T	213	.	DP=10;VDB=1.048427e-01;AF1=1;AC1=2;DP4=0,0,8,2;MQ=50;FQ=-57	GT:PL:GQ	1/1:246,30,0:57
scaffold_1	1276018	.	T	A	165	.	DP=7;VDB=6.622553e-02;AF1=1;AC1=2;DP4=0,0,1,6;MQ=50;FQ=-48	GT:PL:GQ	1/1:198,21,0:39
scaffold_1	1284792	.	G	C	64.3	.	DP=6;VDB=1.297838e-02;AF1=1;AC1=2;DP4=0,0,5,0;MQ=50;FQ=-42	GT:PL:GQ	1/1:97,15,0:27
scaffold_1	1284795	.	C	T	87.1	.	DP=10;VDB=5.064309e-03;AF1=1;AC1=2;DP4=0,0,6,1;MQ=50;FQ=-48	GT:PL:GQ	1/1:120,21,0:39
scaffold_1	1284912	.	T	G	44.8	.	DP=2;VDB=5.120000e-02;AF1=1;AC1=2;DP4=0,0,1,1;MQ=50;FQ=-33	GT:PL:GQ	1/1:76,6,0:10
scaffold_1	1284915	.	A	G	44.8	.	DP=2;VDB=5.280000e-02;AF1=1;AC1=2;DP4=0,0,1,1;MQ=50;FQ=-33	GT:PL:GQ	1/1:76,6,0:10
scaffold_1	1285494	.	G	A	222	.	DP=14;VDB=1.605158e-01;AF1=1;AC1=2;DP4=0,0,9,5;MQ=50;FQ=-69	GT:PL:GQ	1/1:255,42,0:81
scaffold_1	1285676	.	T	C	189	.	DP=8;VDB=9.698205e-02;AF1=1;AC1=2;DP4=0,0,5,3;MQ=50;FQ=-51	GT:PL:GQ	1/1:222,24,0:45
scaffold_1	1285685	.	G	A	134	.	DP=5;VDB=2.590081e-02;AF1=1;AC1=2;DP4=0,0,2,3;MQ=50;FQ=-42	GT:PL:GQ	1/1:167,15,0:27
scaffold_1	1285710	.	C	T	111	.	DP=5;VDB=8.054322e-02;AF1=1;AC1=2;DP4=0,0,1,4;MQ=50;FQ=-42	GT:PL:GQ	1/1:144,15,0:27
scaffold_1	1286213	.	T	A	205	.	DP=12;VDB=1.302921e-01;AF1=1;AC1=2;DP4=0,0,9,2;MQ=50;FQ=-60	GT:PL:GQ	1/1:238,33,0:63
scaffold_1	1286294	.	T	C	222	.	DP=11;VDB=1.359832e-01;AF1=1;AC1=2;DP4=0,0,3,8;MQ=50;FQ=-60	GT:PL:GQ	1/1:255,33,0:63
scaffold_1	1287024	.	T	C	222	.	DP=12;VDB=1.041651e-01;AF1=1;AC1=2;DP4=0,0,4,7;MQ=50;FQ=-60	GT:PL:GQ	1/1:255,33,0:63
scaffold_1	1287030	.	C	T	158	.	DP=14;VDB=2.097734e-02;RPB=-3.921267e-01;AF1=0.5;AC1=1;DP4=4,3,3,4;MQ=50;FQ=156;PV4=1,1,1,0.11	GT:PL:GQ	0/1:188,0,185:99
scaffold_1	1287072	.	T	C	222	.	DP=11;VDB=4.615977e-02;AF1=1;AC1=2;DP4=0,0,6,5;MQ=50;FQ=-60	GT:PL:GQ	1/1:255,33,0:63
scaffold_1	1288270	.	T	A	222	.	DP=23;VDB=2.827774e-02;AF1=1;AC1=2;DP4=0,0,9,14;MQ=50;FQ=-96	GT:PL:GQ	1/1:255,69,0:99
scaffold_1	1289849	.	A	C	222	.	DP=17;VDB=1.679555e-01;AF1=1;AC1=2;DP4=0,0,13,4;MQ=50;FQ=-78	GT:PL:GQ	1/1:255,51,0:99
scaffold_1	1290766	.	A	G	222	.	DP=10;VDB=1.371427e-01;AF1=1;AC1=2;DP4=0,0,5,5;MQ=50;FQ=-57	GT:PL:GQ	1/1:255,30,0:57
scaffold_1	1290787	.	C	T	173	.	DP=7;VDB=1.117034e-01;AF1=1;AC1=2;DP4=0,0,2,5;MQ=50;FQ=-48	GT:PL:GQ	1/1:206,21,0:39
scaffold_1	1290965	.	A	C	23.8	.	DP=2;VDB=7.200000e-02;AF1=1;AC1=2;DP4=0,0,1,1;MQ=50;FQ=-33	GT:PL:GQ	1/1:55,6,0:10
scaffold_1	1290981	.	C	T	207	.	DP=9;VDB=6.844820e-02;AF1=1;AC1=2;DP4=0,0,7,2;MQ=50;FQ=-54	GT:PL:GQ	1/1:240,27,0:51
scaffold_1	1290985	.	A	T	85	.	DP=11;VDB=3.186598e-02;RPB=-7.709109e-01;AF1=0.5;AC1=1;DP4=4,2,5,0;MQ=50;FQ=88;PV4=0.45,1,1,0.2	GT:PL:GQ	0/1:115,0,160:99
scaffold_1	1291830	.	G	A	216	.	DP=9;VDB=1.274233e-01;AF1=1;AC1=2;DP4=0,0,3,6;MQ=50;FQ=-54	GT:PL:GQ	1/1:249,27,0:51
scaffold_1	1291845	.	T	C	159	.	DP=6;VDB=4.545996e-02;AF1=1;AC1=2;DP4=0,0,2,4;MQ=50;FQ=-45	GT:PL:GQ	1/1:192,18,0:33
scaffold_1	1291944	.	G	C	46	.	DP=5;VDB=5.498856e-02;AF1=1;AC1=2;DP4=0,0,1,2;MQ=50;FQ=-36	GT:PL:GQ	1/1:78,9,0:16
scaffold_1	1291974	.	G	A	81	.	DP=10;VDB=8.050644e-02;RPB=-7.971178e-01;AF1=0.5;AC1=1;DP4=4,2,2,2;MQ=50;FQ=84;PV4=1,0.06,1,0.31	GT:PL:GQ	0/1:111,0,172:99
scaffold_1	1292145	.	C	G	70	.	DP=3;VDB=4.034274e-02;AF1=1;AC1=2;DP4=0,0,0,3;MQ=50;FQ=-36	GT:PL:GQ	1/1:102,9,0:16
scaffold_1	1292789	.	C	G	222	.	DP=18;VDB=1.530675e-01;AF1=1;AC1=2;DP4=0,0,15,3;MQ=50;FQ=-81	GT:PL:GQ	1/1:255,54,0:99
scaffold_1	1292796	.	T	C	222	.	DP=18;VDB=7.662684e-02;AF1=1;AC1=2;DP4=0,0,15,3;MQ=50;FQ=-81	GT:PL:GQ	1/1:255,54,0:99
scaffold_1	1292871	.	A	G	222	.	DP=29;VDB=1.677511e-02;AF1=1;AC1=2;DP4=0,0,16,13;MQ=50;FQ=-114	GT:PL:GQ	1/1:255,87,0:99
scaffold_1	1292877	.	C	T	222	.	DP=30;VDB=3.628597e-03;AF1=1;AC1=2;DP4=0,0,17,13;MQ=50;FQ=-117	GT:PL:GQ	1/1:255,90,0:99
scaffold_1	1292992	.	T	C	225	.	DP=43;VDB=1.312994e-01;RPB=-5.223743e-01;AF1=0.5;AC1=1;DP4=12,10,7,14;MQ=50;FQ=225;PV4=0.22,0.21,1,0.067	GT:PL:GQ	0/1:255,0,255:99
scaffold_1	1293066	.	T	C	222	.	DP=24;VDB=7.764320e-03;AF1=1;AC1=2;DP4=0,0,6,18;MQ=50;FQ=-99	GT:PL:GQ	1/1:255,72,0:99
scaffold_1	1293111	.	A	T	211	.	DP=9;VDB=7.160668e-02;AF1=1;AC1=2;DP4=0,0,4,5;MQ=50;FQ=-54	GT:PL:GQ	1/1:244,27,0:51
scaffold_1	1293165	.	A	G	189	.	DP=10;VDB=6.832037e-02;AF1=1;AC1=2;DP4=0,0,3,5;MQ=50;FQ=-51	GT:PL:GQ	1/1:222,24,0:45
scaffold_1	1293193	.	G	A	222	.	DP=11;VDB=1.346372e-01;AF1=1;AC1=2;DP4=0,0,6,5;MQ=50;FQ=-60	GT:PL:GQ	1/1:255,33,0:63
scaffold_1	1293442	.	T	A	118	.	DP=4;VDB=1.646374e-02;AF1=1;AC1=2;DP4=0,0,2,2;MQ=50;FQ=-39	GT:PL:GQ	1/1:150,12,0:21
scaffold_1	1293500	.	G	A	224	.	DP=12;VDB=1.349174e-01;RPB=2.896827e-01;AF1=1;AC1=2;DP4=1,0,7,4;MQ=50;FQ=-32;PV4=1,1,1,0.27	GT:PL:GQ	1/1:255,5,0:9
scaffold_1	1293511	.	T	C	222	.	DP=16;VDB=1.719372e-01;AF1=1;AC1=2;DP4=0,0,10,5;MQ=50;FQ=-72	GT:PL:GQ	1/1:255,45,0:87
scaffold_1	1293608	.	G	A	222	.	DP=41;VDB=1.097108e-01;AF1=1;AC1=2;DP4=0,0,32,8;MQ=50;FQ=-147	GT:PL:GQ	1/1:255,120,0:99
scaffold_1	1293715	.	C	T	222	.	DP=38;VDB=1.733877e-01;AF1=1;AC1=2;DP4=0,0,16,22;MQ=50;FQ=-141	GT:PL:GQ	1/1:255,114,0:99
scaffold_1	1293726	.	A	G	222	.	DP=46;VDB=7.374898e-02;AF1=1;AC1=2;DP4=0,0,20,26;MQ=50;FQ=-165	GT:PL:GQ	1/1:255,138,0:99
scaffold_1	1293771	.	A	G	225	.	DP=50;VDB=1.867252e-01;RPB=-2.839688e+00;AF1=0.5;AC1=1;DP4=14,18,9,9;MQ=50;FQ=225;PV4=0.77,1,1,1	GT:PL:GQ	0/1:255,0,255:99
scaffold_1	1293839	.	T	G	222	.	DP=33;VDB=1.605441e-01;AF1=1;AC1=2;DP4=0,0,8,14;MQ=50;FQ=-93	GT:PL:GQ	1/1:255,66,0:99
scaffold_1	1293867	.	G	A	222	.	DP=16;VDB=1.651488e-01;AF1=1;AC1=2;DP4=0,0,11,5;MQ=50;FQ=-75	GT:PL:GQ	1/1:255,48,0:93
scaffold_1	1293931	.	C	G	210	.	DP=23;VDB=1.409932e-01;RPB=7.693218e-01;AF1=0.5;AC1=1;DP4=4,7,5,7;MQ=50;FQ=193;PV4=1,1,1,0.015	GT:PL:GQ	0/1:240,0,220:99
scaffold_1	1294000	.	T	C	222	.	DP=16;VDB=1.297739e-01;AF1=1;AC1=2;DP4=0,0,4,11;MQ=50;FQ=-72	GT:PL:GQ	1/1:255,45,0:87
scaffold_1	1294036	.	G	A	176	.	DP=7;VDB=4.221577e-02;AF1=1;AC1=2;DP4=0,0,2,5;MQ=50;FQ=-48	GT:PL:GQ	1/1:209,21,0:39
scaffold_1	1294161	.	G	T	183	.	DP=8;VDB=1.112252e-01;AF1=1;AC1=2;DP4=0,0,4,4;MQ=50;FQ=-51	GT:PL:GQ	1/1:216,24,0:45
scaffold_1	1294196	.	T	C	113	.	DP=5;VDB=9.024709e-02;AF1=1;AC1=2;DP4=0,0,4,1;MQ=50;FQ=-42	GT:PL:GQ	1/1:146,15,0:27
scaffold_1	1294231	.	A	T	112	.	DP=5;VDB=2.063409e-02;AF1=1;AC1=2;DP4=0,0,2,2;MQ=50;FQ=-39	GT:PL:GQ	1/1:144,12,0:21
scaffold_1	1294307	.	C	G	32	.	DP=12;VDB=5.085621e-02;RPB=0.000000e+00;AF1=0.5;AC1=1;DP4=3,6,2,1;MQ=50;FQ=35;PV4=0.52,0.056,1,1	GT:PL:GQ	0/1:62,0,213:65
scaffold_1	1294325	.	A	G	222	.	DP=10;VDB=1.282036e-01;AF1=1;AC1=2;DP4=0,0,4,6;MQ=50;FQ=-57	GT:PL:GQ	1/1:255,30,0:57
scaffold_1	1294377	.	T	A	105	.	DP=4;VDB=5.092723e-02;AF1=1;AC1=2;DP4=0,0,1,3;MQ=50;FQ=-39	GT:PL:GQ	1/1:137,12,0:21
scaffold_1	1294453	.	G	A	43.8	.	DP=3;VDB=5.120000e-02;AF1=1;AC1=2;DP4=0,0,2,0;MQ=50;FQ=-33	GT:PL:GQ	1/1:75,6,0:10
scaffold_1	1294541	.	T	C	180	.	DP=19;VDB=1.665626e-01;RPB=-1.448864e+00;AF1=0.5;AC1=1;DP4=2,1,13,1;MQ=50;FQ=38;PV4=0.33,0.31,1,1	GT:PL:GQ	0/1:210,0,65:68
scaffold_1	1294786	.	G	C	114	.	DP=15;VDB=1.188091e-02;RPB=-1.484924e+00;AF1=0.5;AC1=1;DP4=1,3,0,10;MQ=50;FQ=73;PV4=0.29,0.054,1,1	GT:PL:GQ	0/1:144,0,100:99
scaffold_1	1294791	.	A	G	92.5	.	DP=7;VDB=2.863384e-02;AF1=1;AC1=2;DP4=0,0,0,4;MQ=50;FQ=-39	GT:PL:GQ	1/1:125,12,0:21
scaffold_1	1294822	.	T	A	94	.	DP=6;VDB=7.021545e-03;RPB=-8.217058e-01;AF1=0.5013;AC1=1;DP4=1,0,1,4;MQ=50;FQ=-5.45;PV4=0.33,0.0013,1,0.00015	GT:PL:GQ	0/1:124,0,23:26
scaffold_1	1296105	.	A	G	49.8	.	DP=2;VDB=7.360000e-02;AF1=1;AC1=2;DP4=0,0,1,1;MQ=50;FQ=-33	GT:PL:GQ	1/1:81,6,0:10
scaffold_1	1296852	.	C	T	222	.	DP=62;VDB=1.949060e-02;AF1=1;AC1=2;DP4=0,0,14,47;MQ=50;FQ=-211	GT:PL:GQ	1/1:255,184,0:99
scaffold_1	1297584	.	A	G	222	.	DP=53;VDB=4.139947e-02;AF1=1;AC1=2;DP4=0,0,12,41;MQ=50;FQ=-187	GT:PL:GQ	1/1:255,160,0:99
scaffold_1	1297682	.	T	C	111	.	DP=7;VDB=7.963724e-02;AF1=1;AC1=2;DP4=0,0,2,3;MQ=50;FQ=-42	GT:PL:GQ	1/1:144,15,0:27
scaffold_1	1297882	.	A	C	222	.	DP=47;VDB=1.365447e-01;AF1=1;AC1=2;DP4=0,0,14,29;MQ=50;FQ=-156	GT:PL:GQ	1/1:255,129,0:99
scaffold_1	1297965	.	T	G	222	.	DP=23;VDB=1.295359e-01;AF1=1;AC1=2;DP4=0,0,5,18;MQ=50;FQ=-96	GT:PL:GQ	1/1:255,69,0:99
scaffold_1	1299622	.	A	C	154	.	DP=6;VDB=2.147648e-03;AF1=1;AC1=2;DP4=0,0,3,3;MQ=50;FQ=-45	GT:PL:GQ	1/1:187,18,0:33
scaffold_1	1301306	.	C	T	43.8	.	DP=2;VDB=1.280000e-02;AF1=1;AC1=2;DP4=0,0,1,1;MQ=50;FQ=-33	GT:PL:GQ	1/1:75,6,0:10
scaffold_1	1301966	.	A	G	110	.	DP=4;VDB=5.878212e-02;AF1=1;AC1=2;DP4=0,0,2,2;MQ=50;FQ=-39	GT:PL:GQ	1/1:142,12,0:21
scaffold_1	1302334	.	G	C	43.8	.	DP=2;VDB=5.960000e-02;AF1=1;AC1=2;DP4=0,0,0,2;MQ=50;FQ=-33	GT:PL:GQ	1/1:75,6,0:10
scaffold_1	1302675	.	T	C	41.8	.	DP=2;VDB=5.760000e-02;AF1=1;AC1=2;DP4=0,0,2,0;MQ=50;FQ=-33	GT:PL:GQ	1/1:73,6,0:10
scaffold_1	1302736	.	G	T	96.5	.	DP=4;VDB=7.063145e-02;AF1=1;AC1=2;DP4=0,0,3,1;MQ=50;FQ=-39	GT:PL:GQ	1/1:129,12,0:21
scaffold_1	1302848	.	T	G	61	.	DP=3;VDB=6.662997e-02;AF1=1;AC1=2;DP4=0,0,3,0;MQ=50;FQ=-36	GT:PL:GQ	1/1:93,9,0:16
scaffold_1	1302878	.	A	G	46.8	.	DP=2;VDB=5.600000e-02;AF1=1;AC1=2;DP4=0,0,1,1;MQ=50;FQ=-33	GT:PL:GQ	1/1:78,6,0:10
scaffold_1	1303003	.	C	G	79	.	DP=3;VDB=4.936864e-02;AF1=1;AC1=2;DP4=0,0,1,2;MQ=50;FQ=-36	GT:PL:GQ	1/1:111,9,0:16
scaffold_1	1303115	.	C	T	77	.	DP=3;VDB=6.508500e-02;AF1=1;AC1=2;DP4=0,0,1,2;MQ=50;FQ=-36	GT:PL:GQ	1/1:109,9,0:16
scaffold_1	1303397	.	T	C	90.5	.	DP=4;VDB=5.749530e-02;AF1=1;AC1=2;DP4=0,0,4,0;MQ=50;FQ=-39	GT:PL:GQ	1/1:123,12,0:21
scaffold_1	1303547	.	A	C	48.8	.	DP=3;VDB=7.520000e-02;AF1=1;AC1=2;DP4=0,0,1,1;MQ=50;FQ=-33	GT:PL:GQ	1/1:80,6,0:10
scaffold_1	1303700	.	A	G	126	.	DP=5;VDB=8.689290e-02;AF1=1;AC1=2;DP4=0,0,2,3;MQ=50;FQ=-42	GT:PL:GQ	1/1:159,15,0:27
scaffold_1	1303961	.	A	C	50.8	.	DP=2;VDB=3.040000e-02;AF1=1;AC1=2;DP4=0,0,1,1;MQ=50;FQ=-33	GT:PL:GQ	1/1:82,6,0:10
scaffold_1	1304000	.	G	A	85.5	.	DP=4;VDB=8.191851e-02;AF1=1;AC1=2;DP4=0,0,3,1;MQ=50;FQ=-39	GT:PL:GQ	1/1:118,12,0:21
scaffold_1	1304003	.	G	C	63	.	DP=3;VDB=6.278483e-02;AF1=1;AC1=2;DP4=0,0,2,1;MQ=50;FQ=-36	GT:PL:GQ	1/1:95,9,0:16
scaffold_1	1304366	.	A	G	151	.	DP=6;VDB=7.907652e-02;AF1=1;AC1=2;DP4=0,0,2,4;MQ=50;FQ=-45	GT:PL:GQ	1/1:184,18,0:33
scaffold_1	1304381	.	T	C	125	.	DP=6;VDB=9.502847e-02;AF1=1;AC1=2;DP4=0,0,1,4;MQ=50;FQ=-42	GT:PL:GQ	1/1:158,15,0:27
scaffold_1	1304426	.	C	G	187	.	DP=10;VDB=1.241342e-01;AF1=1;AC1=2;DP4=0,0,8,1;MQ=50;FQ=-54	GT:PL:GQ	1/1:220,27,0:51
scaffold_1	1304513	.	C	A	222	.	DP=21;VDB=1.792303e-01;AF1=1;AC1=2;DP4=0,0,7,13;MQ=50;FQ=-87	GT:PL:GQ	1/1:255,60,0:99
scaffold_1	1304653	.	T	A	105	.	DP=4;VDB=7.931840e-02;AF1=1;AC1=2;DP4=0,0,2,2;MQ=50;FQ=-39	GT:PL:GQ	1/1:137,12,0:21
scaffold_1	1304843	.	G	A	113	.	DP=5;VDB=5.358195e-02;AF1=1;AC1=2;DP4=0,0,2,2;MQ=50;FQ=-39	GT:PL:GQ	1/1:145,12,0:21
scaffold_1	1304908	.	G	T	170	.	DP=7;VDB=1.045045e-01;AF1=1;AC1=2;DP4=0,0,3,4;MQ=50;FQ=-48	GT:PL:GQ	1/1:203,21,0:39
scaffold_1	1306603	.	C	T	194	.	DP=8;VDB=1.117017e-01;AF1=1;AC1=2;DP4=0,0,5,3;MQ=50;FQ=-51	GT:PL:GQ	1/1:227,24,0:45
scaffold_1	1306686	.	C	G	222	.	DP=16;VDB=1.411915e-01;AF1=1;AC1=2;DP4=0,0,12,4;MQ=50;FQ=-75	GT:PL:GQ	1/1:255,48,0:93
scaffold_1	1306688	.	G	T	222	.	DP=17;VDB=1.203743e-01;AF1=1;AC1=2;DP4=0,0,12,4;MQ=50;FQ=-75	GT:PL:GQ	1/1:255,48,0:93
scaffold_1	1306771	.	T	C	222	.	DP=28;VDB=7.784459e-02;AF1=1;AC1=2;DP4=0,0,13,15;MQ=50;FQ=-111	GT:PL:GQ	1/1:255,84,0:99
scaffold_1	1306818	.	G	A	172	.	DP=22;VDB=6.901496e-02;RPB=-1.351730e+00;AF1=0.5;AC1=1;DP4=5,7,5,5;MQ=50;FQ=175;PV4=1,0.25,1,1	GT:PL:GQ	0/1:202,0,244:99
scaffold_1	1307193	.	A	G	222	.	DP=13;VDB=1.321035e-01;AF1=1;AC1=2;DP4=0,0,9,4;MQ=50;FQ=-66	GT:PL:GQ	1/1:255,39,0:75
scaffold_1	1307278	.	T	C	222	.	DP=32;VDB=2.806139e-01;AF1=1;AC1=2;DP4=0,0,15,15;MQ=50;FQ=-117	GT:PL:GQ	1/1:255,90,0:99
scaffold_1	1307321	.	C	T	221	.	DP=26;VDB=1.452615e-01;RPB=-1.794872e+00;AF1=0.5;AC1=1;DP4=3,10,9,4;MQ=50;FQ=216;PV4=0.047,0.36,1,1	GT:PL:GQ	0/1:251,0,244:99
scaffold_1	1307636	.	C	T	225	.	DP=37;VDB=1.283543e-01;RPB=1.169894e+00;AF1=0.5;AC1=1;DP4=9,10,9,9;MQ=50;FQ=225;PV4=1,1,1,1	GT:PL:GQ	0/1:255,0,255:99
scaffold_1	1307669	.	C	T	225	.	DP=39;VDB=1.025655e-01;RPB=9.912721e-02;AF1=0.5;AC1=1;DP4=14,8,7,10;MQ=50;FQ=225;PV4=0.21,1,1,1	GT:PL:GQ	0/1:255,0,255:99
scaffold_1	1307711	.	T	A	225	.	DP=50;VDB=1.042883e-01;RPB=-6.407700e-01;AF1=0.5;AC1=1;DP4=15,14,8,12;MQ=50;FQ=225;PV4=0.56,0.31,1,0.032	GT:PL:GQ	0/1:255,0,255:99
scaffold_1	1308061	.	T	A	225	.	DP=44;VDB=2.019028e-01;RPB=4.737813e-01;AF1=0.5;AC1=1;DP4=11,10,10,12;MQ=50;FQ=225;PV4=0.76,0.048,1,0.22	GT:PL:GQ	0/1:255,0,255:99
scaffold_1	1308316	.	A	G	222	.	DP=35;VDB=5.262963e-02;AF1=1;AC1=2;DP4=0,0,22,13;MQ=50;FQ=-132	GT:PL:GQ	1/1:255,105,0:99
scaffold_1	1309314	.	G	T	42.8	.	DP=2;VDB=7.520000e-02;AF1=1;AC1=2;DP4=0,0,2,0;MQ=50;FQ=-33	GT:PL:GQ	1/1:74,6,0:10
scaffold_1	1309333	.	A	G	222	.	DP=93;VDB=3.686235e-02;AF1=1;AC1=2;DP4=0,0,56,34;MQ=50;FQ=-282	GT:PL:GQ	1/1:255,255,0:99
scaffold_1	1309476	.	A	G	222	.	DP=15;VDB=9.000692e-02;AF1=1;AC1=2;DP4=0,0,2,11;MQ=50;FQ=-66	GT:PL:GQ	1/1:255,39,0:75
scaffold_1	1309506	.	A	G	189	.	DP=10;VDB=3.935714e-02;AF1=1;AC1=2;DP4=0,0,2,7;MQ=50;FQ=-54	GT:PL:GQ	1/1:222,27,0:51
scaffold_1	1312658	.	C	T	25	.	DP=12;VDB=4.029980e-02;RPB=9.245003e-01;AF1=0.5;AC1=1;DP4=9,0,3,0;MQ=50;FQ=28;PV4=1,0.009,1,1	GT:PL:GQ	0/1:55,0,166:58
scaffold_1	1312663	.	A	C	171	.	DP=13;VDB=1.024512e-01;AF1=1;AC1=2;DP4=0,0,12,0;MQ=50;FQ=-63	GT:PL:GQ	1/1:204,36,0:69
scaffold_1	1312672	.	T	C	145	.	DP=15;VDB=5.527972e-02;RPB=-1.089898e+00;AF1=0.5;AC1=1;DP4=3,0,11,0;MQ=50;FQ=37;PV4=1,1,1,0.095	GT:PL:GQ	0/1:175,0,64:67
scaffold_1	1312753	.	C	T	222	.	DP=41;VDB=7.254215e-02;AF1=1;AC1=2;DP4=0,0,22,19;MQ=50;FQ=-150	GT:PL:GQ	1/1:255,123,0:99
scaffold_1	1312762	.	A	G	225	.	DP=51;VDB=1.334225e-01;RPB=7.396791e-01;AF1=0.5;AC1=1;DP4=17,10,15,8;MQ=50;FQ=225;PV4=1,1,1,1	GT:PL:GQ	0/1:255,0,255:99
scaffold_1	1312815	.	T	C	222	.	DP=73;VDB=4.256583e-01;AF1=1;AC1=2;DP4=0,0,47,26;MQ=50;FQ=-247	GT:PL:GQ	1/1:255,220,0:99
scaffold_1	1312826	.	GC	G	217	.	INDEL;IS=46,0.605263;DP=76;VDB=1.589798e-02;AF1=0.5;AC1=1;DP4=19,7,31,18;MQ=50;FQ=217;PV4=0.45,4.9e-12,1,0.25	GT:PL:GQ	0/1:255,0,255:99
scaffold_1	1312859	.	C	T	225	.	DP=92;VDB=4.339095e-03;RPB=2.235432e+00;AF1=0.5;AC1=1;DP4=37,26,16,13;MQ=50;FQ=225;PV4=0.82,0.019,1,1	GT:PL:GQ	0/1:255,0,255:99
scaffold_1	1312925	.	A	G	222	.	DP=37;VDB=3.598648e-03;AF1=1;AC1=2;DP4=0,0,17,18;MQ=50;FQ=-132	GT:PL:GQ	1/1:255,105,0:99
scaffold_1	1312926	.	C	T	222	.	DP=37;VDB=3.805117e-03;AF1=1;AC1=2;DP4=0,0,17,18;MQ=50;FQ=-132	GT:PL:GQ	1/1:255,105,0:99
scaffold_1	1312964	.	G	A	222	.	DP=56;VDB=3.641333e-02;AF1=1;AC1=2;DP4=0,0,26,22;MQ=50;FQ=-171	GT:PL:GQ	1/1:255,144,0:99
scaffold_1	1313931	.	C	A	50.8	.	DP=2;VDB=6.720000e-02;AF1=1;AC1=2;DP4=0,0,1,1;MQ=50;FQ=-33	GT:PL:GQ	1/1:82,6,0:10
scaffold_1	1317909	.	T	A	66	.	DP=79;VDB=1.262456e-01;RPB=3.669952e-01;AF1=0.5;AC1=1;DP4=22,44,2,10;MQ=50;FQ=69;PV4=0.32,1,1,0.3	GT:PL:GQ	0/1:96,0,255:99
scaffold_1	1317920	.	G	T	222	.	DP=71;VDB=1.557595e-03;AF1=1;AC1=2;DP4=0,0,20,50;MQ=50;FQ=-238	GT:PL:GQ	1/1:255,211,0:99
scaffold_1	1317962	.	C	T	222	.	DP=22;VDB=1.950488e-03;AF1=1;AC1=2;DP4=0,0,3,10;MQ=50;FQ=-66	GT:PL:GQ	1/1:255,39,0:75
scaffold_1	1318020	.	C	T	222	.	DP=63;VDB=1.301323e-04;AF1=1;AC1=2;DP4=0,0,35,27;MQ=50;FQ=-214	GT:PL:GQ	1/1:255,187,0:99
scaffold_1	1318180	.	T	C	222	.	DP=61;VDB=1.504242e-01;AF1=1;AC1=2;DP4=0,0,28,32;MQ=50;FQ=-208	GT:PL:GQ	1/1:255,181,0:99
scaffold_1	1318219	.	C	T	207	.	DP=12;VDB=1.867698e-03;AF1=1;AC1=2;DP4=0,0,6,4;MQ=50;FQ=-57	GT:PL:GQ	1/1:240,30,0:57
scaffold_1	1318297	.	G	A	222	.	DP=17;VDB=1.027609e-04;AF1=1;AC1=2;DP4=0,0,6,8;MQ=50;FQ=-69	GT:PL:GQ	1/1:255,42,0:81
scaffold_1	1318606	.	T	G	222	.	DP=11;VDB=1.282016e-01;AF1=1;AC1=2;DP4=0,0,4,7;MQ=50;FQ=-60	GT:PL:GQ	1/1:255,33,0:63
scaffold_1	1318711	.	G	A	106	.	DP=5;VDB=9.416781e-02;AF1=1;AC1=2;DP4=0,0,0,5;MQ=50;FQ=-42	GT:PL:GQ	1/1:139,15,0:27
scaffold_1	1318948	.	G	T	43.8	.	DP=2;VDB=3.520000e-02;AF1=1;AC1=2;DP4=0,0,0,2;MQ=50;FQ=-33	GT:PL:GQ	1/1:75,6,0:10
scaffold_1	1319021	.	GTTT	GTTTT	30.5	.	INDEL;IS=2,0.400000;DP=5;VDB=1.201475e-02;AF1=0.5;AC1=1;DP4=1,1,3,0;MQ=50;FQ=12.7;PV4=0.4,1,1,0.14	GT:PL:GQ	0/1:68,0,47:50
scaffold_1	1319031	.	C	T	156	.	DP=6;VDB=1.087348e-02;AF1=1;AC1=2;DP4=0,0,4,2;MQ=50;FQ=-45	GT:PL:GQ	1/1:189,18,0:33
scaffold_1	1330517	.	A	T	103	.	DP=4;VDB=7.633782e-02;AF1=1;AC1=2;DP4=0,0,1,3;MQ=50;FQ=-39	GT:PL:GQ	1/1:135,12,0:21
scaffold_1	1330544	.	C	A	58	.	DP=3;VDB=6.086650e-02;AF1=1;AC1=2;DP4=0,0,0,3;MQ=50;FQ=-36	GT:PL:GQ	1/1:90,9,0:16
scaffold_1	1330890	.	G	A	69	.	DP=3;VDB=3.876772e-02;AF1=1;AC1=2;DP4=0,0,2,1;MQ=50;FQ=-36	GT:PL:GQ	1/1:101,9,0:16
scaffold_1	1330931	.	A	G	73	.	DP=3;VDB=3.576708e-02;AF1=1;AC1=2;DP4=0,0,1,2;MQ=50;FQ=-36	GT:PL:GQ	1/1:105,9,0:16
scaffold_1	1331375	.	G	A	42.8	.	DP=2;VDB=3.680000e-02;AF1=1;AC1=2;DP4=0,0,2,0;MQ=50;FQ=-33	GT:PL:GQ	1/1:74,6,0:10
scaffold_1	1331440	.	T	A	44.8	.	DP=2;VDB=4.480000e-02;AF1=1;AC1=2;DP4=0,0,1,1;MQ=50;FQ=-33	GT:PL:GQ	1/1:76,6,0:10
scaffold_1	1331887	.	G	A	118	.	DP=5;VDB=4.784438e-02;AF1=1;AC1=2;DP4=0,0,4,1;MQ=50;FQ=-42	GT:PL:GQ	1/1:151,15,0:27
scaffold_1	1331973	.	C	T	109	.	DP=4;VDB=6.376843e-02;AF1=1;AC1=2;DP4=0,0,2,2;MQ=50;FQ=-39	GT:PL:GQ	1/1:141,12,0:21
scaffold_1	1332057	.	T	C	70	.	DP=3;VDB=2.845191e-02;AF1=1;AC1=2;DP4=0,0,0,3;MQ=50;FQ=-36	GT:PL:GQ	1/1:102,9,0:16
scaffold_1	1332727	.	T	A	162	.	DP=6;VDB=1.031451e-01;AF1=1;AC1=2;DP4=0,0,3,3;MQ=50;FQ=-45	GT:PL:GQ	1/1:195,18,0:33
scaffold_1	1332848	.	C	T	128	.	DP=5;VDB=3.654729e-02;AF1=1;AC1=2;DP4=0,0,3,2;MQ=50;FQ=-42	GT:PL:GQ	1/1:161,15,0:27
scaffold_1	1332875	.	A	G	76	.	DP=3;VDB=6.661946e-02;AF1=1;AC1=2;DP4=0,0,1,2;MQ=50;FQ=-36	GT:PL:GQ	1/1:108,9,0:16
scaffold_1	1333329	.	A	G	24	.	DP=6;VDB=5.960000e-02;RPB=-1.427508e+00;AF1=0.5;AC1=1;DP4=4,0,2,0;MQ=50;FQ=27;PV4=1,1,1,0.14	GT:PL:GQ	0/1:54,0,104:57
scaffold_1	1333450	.	G	A	93.5	.	DP=5;VDB=2.444842e-02;AF1=1;AC1=2;DP4=0,0,3,1;MQ=50;FQ=-39	GT:PL:GQ	1/1:126,12,0:21
scaffold_1	1333538	.	C	A	139	.	DP=7;VDB=4.446710e-02;AF1=1;AC1=2;DP4=0,0,1,5;MQ=50;FQ=-45	GT:PL:GQ	1/1:172,18,0:33
scaffold_1	1333629	.	T	G	44.8	.	DP=2;VDB=5.760000e-02;AF1=1;AC1=2;DP4=0,0,1,1;MQ=50;FQ=-33	GT:PL:GQ	1/1:76,6,0:10
scaffold_1	1356456	.	G	T	183	.	DP=7;VDB=6.669452e-02;AF1=1;AC1=2;DP4=0,0,3,4;MQ=50;FQ=-48	GT:PL:GQ	1/1:216,21,0:39
scaffold_1	1356466	.	G	A	123	.	DP=6;VDB=6.257512e-02;AF1=1;AC1=2;DP4=0,0,1,5;MQ=50;FQ=-45	GT:PL:GQ	1/1:156,18,0:33
scaffold_1	1356515	.	C	T	132	.	DP=7;VDB=3.359329e-02;AF1=1;AC1=2;DP4=0,0,0,7;MQ=50;FQ=-48	GT:PL:GQ	1/1:165,21,0:39
scaffold_1	1357281	.	G	T	82	.	DP=3;VDB=6.089532e-02;AF1=1;AC1=2;DP4=0,0,1,2;MQ=50;FQ=-36	GT:PL:GQ	1/1:114,9,0:16
scaffold_1	1357289	.	C	T	81	.	DP=3;VDB=4.644186e-02;AF1=1;AC1=2;DP4=0,0,1,2;MQ=50;FQ=-36	GT:PL:GQ	1/1:113,9,0:16
scaffold_1	1357380	.	G	A	222	.	DP=17;VDB=1.709517e-01;AF1=1;AC1=2;DP4=0,0,13,4;MQ=50;FQ=-78	GT:PL:GQ	1/1:255,51,0:99
scaffold_1	1357422	.	C	T	222	.	DP=19;VDB=9.934988e-02;AF1=1;AC1=2;DP4=0,0,12,7;MQ=50;FQ=-84	GT:PL:GQ	1/1:255,57,0:99
scaffold_1	1357473	.	A	G	222	.	DP=21;VDB=1.880966e-01;AF1=1;AC1=2;DP4=0,0,9,9;MQ=50;FQ=-81	GT:PL:GQ	1/1:255,54,0:99
scaffold_1	1359030	.	A	C	125	.	DP=6;VDB=4.658572e-02;AF1=1;AC1=2;DP4=0,0,2,3;MQ=50;FQ=-42	GT:PL:GQ	1/1:158,15,0:27
scaffold_1	1359075	.	C	T	67	.	DP=3;VDB=6.719287e-02;AF1=1;AC1=2;DP4=0,0,3,0;MQ=50;FQ=-36	GT:PL:GQ	1/1:99,9,0:16
scaffold_1	1359100	.	A	T	109	.	DP=4;VDB=6.131737e-02;AF1=1;AC1=2;DP4=0,0,3,1;MQ=50;FQ=-39	GT:PL:GQ	1/1:141,12,0:21
scaffold_1	1359231	.	A	G	213	.	DP=9;VDB=9.746619e-02;AF1=1;AC1=2;DP4=0,0,4,5;MQ=50;FQ=-54	GT:PL:GQ	1/1:246,27,0:51
scaffold_1	1359254	.	T	C	222	.	DP=13;VDB=1.529762e-01;AF1=1;AC1=2;DP4=0,0,10,3;MQ=50;FQ=-66	GT:PL:GQ	1/1:255,39,0:75
scaffold_1	1359534	.	G	A	222	.	DP=15;VDB=1.333967e-01;AF1=1;AC1=2;DP4=0,0,7,7;MQ=50;FQ=-69	GT:PL:GQ	1/1:255,42,0:81
scaffold_1	1359591	.	A	G	183	.	DP=10;VDB=3.342226e-02;AF1=1;AC1=2;DP4=0,0,2,6;MQ=50;FQ=-51	GT:PL:GQ	1/1:216,24,0:45
scaffold_1	1359653	.	G	A	145	.	DP=9;VDB=1.025857e-01;RPB=-3.159688e-01;AF1=0.5;AC1=1;DP4=1,1,3,4;MQ=50;FQ=14.2;PV4=1,1,1,0.28	GT:PL:GQ	0/1:175,0,41:44
scaffold_1	1359678	.	C	T	158	.	DP=6;VDB=1.022050e-01;AF1=1;AC1=2;DP4=0,0,3,3;MQ=50;FQ=-45	GT:PL:GQ	1/1:191,18,0:33
scaffold_1	1359799	.	G	C	140	.	DP=6;VDB=8.553983e-02;AF1=1;AC1=2;DP4=0,0,3,2;MQ=50;FQ=-42	GT:PL:GQ	1/1:173,15,0:27
scaffold_1	1359850	.	C	A	222	.	DP=9;VDB=1.177090e-01;AF1=1;AC1=2;DP4=0,0,4,5;MQ=50;FQ=-54	GT:PL:GQ	1/1:255,27,0:51
scaffold_1	1359942	.	G	A	157	.	DP=7;VDB=7.187870e-02;AF1=1;AC1=2;DP4=0,0,4,2;MQ=50;FQ=-45	GT:PL:GQ	1/1:190,18,0:33
scaffold_1	1360080	.	T	C	153	.	DP=9;VDB=1.095219e-01;AF1=1;AC1=2;DP4=0,0,6,1;MQ=50;FQ=-48	GT:PL:GQ	1/1:186,21,0:39
scaffold_1	1360166	.	C	T	222	.	DP=19;VDB=1.921999e-01;AF1=1;AC1=2;DP4=0,0,9,10;MQ=50;FQ=-84	GT:PL:GQ	1/1:255,57,0:99
scaffold_1	1360202	.	T	G	151	.	DP=13;VDB=9.724457e-02;RPB=-8.525197e-01;AF1=0.5;AC1=1;DP4=3,3,3,4;MQ=50;FQ=127;PV4=1,1,1,1	GT:PL:GQ	0/1:181,0,154:99
scaffold_1	1360255	.	T	C	66	.	DP=3;VDB=4.340713e-02;AF1=1;AC1=2;DP4=0,0,0,3;MQ=50;FQ=-36	GT:PL:GQ	1/1:98,9,0:16
scaffold_1	1360340	.	T	C	222	.	DP=11;VDB=9.153209e-02;AF1=1;AC1=2;DP4=0,0,5,6;MQ=50;FQ=-60	GT:PL:GQ	1/1:255,33,0:63
scaffold_1	1360459	.	T	G	222	.	DP=21;VDB=1.870599e-01;AF1=1;AC1=2;DP4=0,0,10,10;MQ=50;FQ=-87	GT:PL:GQ	1/1:255,60,0:99
scaffold_1	1360542	.	A	G	152	.	DP=12;VDB=1.028325e-01;RPB=-3.036682e-01;AF1=0.5;AC1=1;DP4=3,2,3,4;MQ=50;FQ=113;PV4=1,0.084,1,1	GT:PL:GQ	0/1:182,0,140:99
scaffold_1	1360586	.	G	A	222	.	DP=14;VDB=1.404787e-01;AF1=1;AC1=2;DP4=0,0,7,5;MQ=50;FQ=-63	GT:PL:GQ	1/1:255,36,0:69
scaffold_1	1360680	.	G	A	222	.	DP=16;VDB=1.920468e-02;AF1=1;AC1=2;DP4=0,0,5,11;MQ=50;FQ=-75	GT:PL:GQ	1/1:255,48,0:93
scaffold_1	1360776	.	C	T	222	.	DP=15;VDB=1.261679e-02;AF1=1;AC1=2;DP4=0,0,7,8;MQ=50;FQ=-72	GT:PL:GQ	1/1:255,45,0:87
scaffold_1	1360957	.	T	C	222	.	DP=15;VDB=8.398489e-02;AF1=1;AC1=2;DP4=0,0,2,12;MQ=50;FQ=-69	GT:PL:GQ	1/1:255,42,0:81
scaffold_1	1361162	.	C	T	132	.	DP=7;VDB=3.752183e-02;AF1=1;AC1=2;DP4=0,0,3,2;MQ=50;FQ=-42	GT:PL:GQ	1/1:165,15,0:27
scaffold_1	1361163	.	A	G	132	.	DP=7;VDB=3.654729e-02;AF1=1;AC1=2;DP4=0,0,3,2;MQ=50;FQ=-42	GT:PL:GQ	1/1:165,15,0:27
scaffold_1	1361357	.	G	A	222	.	DP=25;VDB=8.952706e-02;AF1=1;AC1=2;DP4=0,0,21,3;MQ=50;FQ=-99	GT:PL:GQ	1/1:255,72,0:99
scaffold_1	1361391	.	T	C	225	.	DP=32;VDB=1.555150e-01;RPB=1.510510e-01;AF1=0.5;AC1=1;DP4=8,7,12,5;MQ=50;FQ=225;PV4=0.47,1,1,1	GT:PL:GQ	0/1:255,0,255:99
scaffold_1	1361454	.	C	T	222	.	DP=20;VDB=5.921938e-02;AF1=1;AC1=2;DP4=0,0,5,15;MQ=50;FQ=-87	GT:PL:GQ	1/1:255,60,0:99
scaffold_1	1361634	.	C	G	28.8	.	DP=3;VDB=7.360000e-02;AF1=1;AC1=2;DP4=0,0,2,0;MQ=50;FQ=-33	GT:PL:GQ	1/1:60,6,0:10
scaffold_1	1361638	.	A	G	31.8	.	DP=2;VDB=7.520000e-02;AF1=1;AC1=2;DP4=0,0,2,0;MQ=50;FQ=-33	GT:PL:GQ	1/1:63,6,0:10
scaffold_1	1361718	.	A	G	74	.	DP=4;VDB=3.728401e-02;AF1=1;AC1=2;DP4=0,0,1,2;MQ=50;FQ=-36	GT:PL:GQ	1/1:106,9,0:16
scaffold_1	1361803	.	G	A	222	.	DP=19;VDB=1.746393e-01;AF1=1;AC1=2;DP4=0,0,13,6;MQ=50;FQ=-84	GT:PL:GQ	1/1:255,57,0:99
scaffold_1	1361831	.	G	A	222	.	DP=19;VDB=1.872132e-01;AF1=1;AC1=2;DP4=0,0,12,6;MQ=50;FQ=-81	GT:PL:GQ	1/1:255,54,0:99
scaffold_1	1361909	.	A	G	217	.	DP=10;VDB=6.301548e-02;AF1=1;AC1=2;DP4=0,0,3,6;MQ=50;FQ=-54	GT:PL:GQ	1/1:250,27,0:51
scaffold_1	1361959	.	C	G	222	.	DP=12;VDB=1.399651e-01;AF1=1;AC1=2;DP4=0,0,4,8;MQ=50;FQ=-63	GT:PL:GQ	1/1:255,36,0:69
scaffold_1	1362035	.	T	A	74.5	.	DP=4;VDB=7.269818e-02;AF1=1;AC1=2;DP4=0,0,0,4;MQ=50;FQ=-39	GT:PL:GQ	1/1:107,12,0:21
scaffold_1	1362164	.	G	C	222	.	DP=17;VDB=1.492830e-01;AF1=1;AC1=2;DP4=0,0,8,7;MQ=50;FQ=-72	GT:PL:GQ	1/1:255,45,0:87
scaffold_1	1362294	.	G	T	167	.	DP=10;VDB=5.937275e-02;RPB=-4.176424e-01;AF1=0.5;AC1=1;DP4=1,2,4,3;MQ=50;FQ=58;PV4=1,0.35,1,0.096	GT:PL:GQ	0/1:197,0,85:88
scaffold_1	1362506	.	G	A	222	.	DP=16;VDB=1.372841e-01;AF1=1;AC1=2;DP4=0,0,5,8;MQ=50;FQ=-66	GT:PL:GQ	1/1:255,39,0:75
scaffold_1	1362652	.	C	A	222	.	DP=14;VDB=8.618339e-02;AF1=1;AC1=2;DP4=0,0,8,6;MQ=50;FQ=-69	GT:PL:GQ	1/1:255,42,0:81
scaffold_1	1362666	.	C	G	222	.	DP=12;VDB=1.552805e-01;AF1=1;AC1=2;DP4=0,0,5,7;MQ=50;FQ=-63	GT:PL:GQ	1/1:255,36,0:69
scaffold_1	1362815	.	A	T	137	.	DP=5;VDB=9.539213e-02;AF1=1;AC1=2;DP4=0,0,3,2;MQ=50;FQ=-42	GT:PL:GQ	1/1:170,15,0:27
scaffold_1	1362832	.	G	A	147	.	DP=6;VDB=5.884532e-02;AF1=1;AC1=2;DP4=0,0,5,1;MQ=50;FQ=-45	GT:PL:GQ	1/1:180,18,0:33
scaffold_1	1362930	.	A	G	69	.	DP=14;VDB=8.318789e-02;RPB=5.400617e-01;AF1=0.5;AC1=1;DP4=6,3,1,3;MQ=50;FQ=72;PV4=0.27,1,1,1	GT:PL:GQ	0/1:99,0,220:99
scaffold_1	1363090	.	G	A	181	.	DP=7;VDB=4.953093e-02;AF1=1;AC1=2;DP4=0,0,3,4;MQ=50;FQ=-48	GT:PL:GQ	1/1:214,21,0:39
scaffold_1	1363162	.	C	G	222	.	DP=11;VDB=2.008642e-02;AF1=1;AC1=2;DP4=0,0,3,7;MQ=50;FQ=-57	GT:PL:GQ	1/1:255,30,0:57
scaffold_1	1363173	.	C	G	216	.	DP=9;VDB=9.257023e-02;AF1=1;AC1=2;DP4=0,0,3,6;MQ=50;FQ=-54	GT:PL:GQ	1/1:249,27,0:51
scaffold_1	1363302	.	G	A	161	.	DP=6;VDB=1.039870e-01;AF1=1;AC1=2;DP4=0,0,4,2;MQ=50;FQ=-45	GT:PL:GQ	1/1:194,18,0:33
scaffold_1	1363929	.	G	T	37.8	.	DP=2;VDB=6.240000e-02;AF1=1;AC1=2;DP4=0,0,0,2;MQ=50;FQ=-33	GT:PL:GQ	1/1:69,6,0:10
scaffold_1	1364146	.	T	C	44.8	.	DP=2;VDB=7.680000e-02;AF1=1;AC1=2;DP4=0,0,1,1;MQ=50;FQ=-33	GT:PL:GQ	1/1:76,6,0:10
scaffold_1	1364161	.	T	G	42.8	.	DP=2;VDB=7.680000e-02;AF1=1;AC1=2;DP4=0,0,1,1;MQ=50;FQ=-33	GT:PL:GQ	1/1:74,6,0:10
scaffold_1	1364339	.	A	G	50.8	.	DP=2;VDB=6.880000e-02;AF1=1;AC1=2;DP4=0,0,1,1;MQ=50;FQ=-33	GT:PL:GQ	1/1:82,6,0:10
scaffold_1	1364359	.	A	G	42.8	.	DP=2;VDB=6.880000e-02;AF1=1;AC1=2;DP4=0,0,1,1;MQ=50;FQ=-33	GT:PL:GQ	1/1:74,6,0:10
scaffold_1	1364406	.	G	A	222	.	DP=11;VDB=2.452515e-02;AF1=1;AC1=2;DP4=0,0,8,3;MQ=50;FQ=-60	GT:PL:GQ	1/1:255,33,0:63
scaffold_1	1364420	.	A	G	222	.	DP=14;VDB=1.353626e-01;AF1=1;AC1=2;DP4=0,0,11,3;MQ=50;FQ=-69	GT:PL:GQ	1/1:255,42,0:81
scaffold_1	1364586	.	G	A	94.3	.	DP=5;VDB=4.051509e-02;AF1=1;AC1=2;DP4=0,0,1,4;MQ=50;FQ=-42	GT:PL:GQ	1/1:127,15,0:27
scaffold_1	1364695	.	G	C	221	.	DP=10;VDB=1.385412e-01;AF1=1;AC1=2;DP4=0,0,4,6;MQ=50;FQ=-57	GT:PL:GQ	1/1:254,30,0:57
[truncated: 281,058+ more rows]

## Sheet: INDEL SNPs Rojo Pasion
scaffold_1	68480	.	AGG	AG	29.2	.	INDEL;IS=2,0.086957;DP=23;VDB=5.960000e-02;AF1=1;AC1=2;DP4=0,0,1,1;MQ=50;FQ=-40.5	GT:PL:GQ	1/1:68,6,0:10
scaffold_1	78932	.	CTTT	CTT	214	.	INDEL;IS=62,0.984127;DP=63;VDB=7.691666e-28;AF1=1;AC1=2;DP4=0,0,13,49;MQ=50;FQ=-222	GT:PL:GQ	1/1:255,187,0:99
scaffold_1	161936	.	CAAA	CAA	76	.	INDEL;IS=4,0.800000;DP=5;VDB=4.962974e-02;AF1=1;AC1=2;DP4=0,0,1,3;MQ=50;FQ=-46.5	GT:PL:GQ	1/1:116,12,0:21
scaffold_1	198833	.	GAAA	GA	214	.	INDEL;IS=8,0.470588;DP=17;VDB=2.366450e-02;AF1=1;AC1=2;DP4=0,0,3,5;MQ=50;FQ=-58.5	GT:PL:GQ	1/1:255,24,0:45
scaffold_1	215878	.	CTTT	CTT	74	.	INDEL;IS=4,1.000000;DP=4;VDB=7.863512e-02;AF1=1;AC1=2;DP4=0,0,1,3;MQ=50;FQ=-46.5	GT:PL:GQ	1/1:114,12,0:21
scaffold_1	227760	.	TAAA	TAA	26.2	.	INDEL;IS=2,0.012903;DP=2;VDB=7.680000e-02;AF1=1;AC1=2;DP4=0,0,1,1;MQ=50;FQ=-40.5	GT:PL:GQ	1/1:65,6,0:10
scaffold_1	230035	.	TAAAA	TAAA	31.4	.	INDEL;IS=3,0.034091;DP=3;VDB=3.728401e-02;AF1=1;AC1=2;DP4=0,0,1,2;MQ=50;FQ=-43.5	GT:PL:GQ	1/1:71,9,0:16
scaffold_1	249711	.	ACCCCC	ACCCCCC	82.5	.	INDEL;IS=7,0.777778;DP=9;VDB=8.246313e-02;AF1=1;AC1=2;DP4=0,0,6,3;MQ=50;FQ=-61.5	GT:PL:GQ	1/1:123,27,0:51
scaffold_1	256617	.	GC	GCC	41.2	.	INDEL;IS=2,1.000000;DP=2;VDB=4.960000e-02;AF1=1;AC1=2;DP4=0,0,1,1;MQ=50;FQ=-40.5	GT:PL:GQ	1/1:80,6,0:10
scaffold_1	303533	.	GT	GTT	41.2	.	INDEL;IS=2,1.000000;DP=2;VDB=5.960000e-02;AF1=1;AC1=2;DP4=0,0,1,1;MQ=50;FQ=-40.5	GT:PL:GQ	1/1:80,6,0:10
scaffold_1	303664	.	TC	TCC	149	.	INDEL;IS=10,0.909091;DP=11;VDB=3.034881e-04;AF1=1;AC1=2;DP4=0,0,10,0;MQ=50;FQ=-64.5	GT:PL:GQ	1/1:190,30,0:57
scaffold_1	309670	.	AT	A	214	.	INDEL;IS=38,0.395833;DP=39;VDB=1.361793e-01;AF1=1;AC1=2;DP4=0,0,19,19;MQ=50;FQ=-149	GT:PL:GQ	1/1:255,114,0:99
scaffold_1	321532	.	TG	TGG	214	.	INDEL;IS=18,0.200000;DP=90;VDB=5.995605e-08;AF1=1;AC1=2;DP4=0,0,2,16;MQ=50;FQ=-88.5	GT:PL:GQ	1/1:255,54,0:99
scaffold_1	380123	.	A	AG	214	.	INDEL;IS=55,0.887097;DP=61;VDB=3.801974e-01;AF1=1;AC1=2;DP4=0,0,22,39;MQ=50;FQ=-219	GT:PL:GQ	1/1:255,184,0:99
scaffold_1	403769	.	TGG	TGGG	129	.	INDEL;IS=6,1.000000;DP=6;VDB=8.348309e-02;AF1=1;AC1=2;DP4=0,0,5,1;MQ=50;FQ=-52.5	GT:PL:GQ	1/1:169,18,0:33
scaffold_1	416930	.	TGG	TGGG	125	.	INDEL;IS=5,0.416667;DP=12;VDB=2.510837e-02;AF1=1;AC1=2;DP4=0,0,2,3;MQ=50;FQ=-49.5	GT:PL:GQ	1/1:165,15,0:27
scaffold_1	419099	.	CAA	CA	214	.	INDEL;IS=21,0.954545;DP=22;VDB=1.089360e-06;AF1=1;AC1=2;DP4=0,0,5,17;MQ=50;FQ=-101	GT:PL:GQ	1/1:255,66,0:99
scaffold_1	419444	.	TA	T	185	.	INDEL;IS=18,0.692308;DP=23;VDB=1.137078e-01;AF1=1;AC1=2;DP4=0,0,5,13;MQ=50;FQ=-88.5	GT:PL:GQ	1/1:226,54,0:99
scaffold_1	440688	.	TA	TAGA	214	.	INDEL;IS=26,0.962963;DP=27;VDB=8.777830e-03;AF1=1;AC1=2;DP4=0,0,13,14;MQ=50;FQ=-116	GT:PL:GQ	1/1:255,81,0:99
scaffold_1	492046	.	C	CAA	61.2	.	INDEL;IS=2,0.142857;DP=4;VDB=7.680000e-02;AF1=1;AC1=2;DP4=0,0,1,1;MQ=50;FQ=-40.5	GT:PL:GQ	1/1:100,6,0:10
scaffold_1	571793	.	CTT	CTTT	69.4	.	INDEL;IS=3,1.000000;DP=3;VDB=5.361253e-02;AF1=1;AC1=2;DP4=0,0,1,2;MQ=50;FQ=-43.5	GT:PL:GQ	1/1:109,9,0:16
scaffold_1	728423	.	ATT	ATTT	214	.	INDEL;IS=23,1.000000;DP=23;VDB=1.527399e-03;AF1=1;AC1=2;DP4=0,0,19,4;MQ=50;FQ=-104	GT:PL:GQ	1/1:255,69,0:99
scaffold_1	752774	.	TTCTCTCTC	TTCTCTCTCTC	176	.	INDEL;IS=5,0.833333;DP=6;VDB=7.991912e-03;AF1=1;AC1=2;DP4=0,0,3,2;MQ=50;FQ=-49.5	GT:PL:GQ	1/1:216,15,0:27
scaffold_1	752901	.	CG	C	214	.	INDEL;IS=15,0.882353;DP=17;VDB=8.051282e-02;AF1=1;AC1=2;DP4=0,0,8,8;MQ=50;FQ=-82.5	GT:PL:GQ	1/1:255,48,0:93
scaffold_1	783858	.	GAA	GAAA	136	.	INDEL;IS=9,1.000000;DP=9;VDB=7.413027e-02;AF1=1;AC1=2;DP4=0,0,7,1;MQ=50;FQ=-58.5	GT:PL:GQ	1/1:177,24,0:45
scaffold_1	785181	.	C	CT	214	.	INDEL;IS=10,0.909091;DP=11;VDB=1.130985e-01;AF1=1;AC1=2;DP4=0,0,4,6;MQ=50;FQ=-64.5	GT:PL:GQ	1/1:255,30,0:57
scaffold_1	793102	.	TCCC	TCC	214	.	INDEL;IS=70,0.897436;DP=78;VDB=1.630407e-32;AF1=1;AC1=2;DP4=0,0,70,8;MQ=50;FQ=-270	GT:PL:GQ	1/1:255,235,0:99
scaffold_1	810956	.	GTTTT	GTTT	214	.	INDEL;IS=34,0.894737;DP=37;VDB=9.369993e-03;AF1=1;AC1=2;DP4=0,0,10,24;MQ=50;FQ=-137	GT:PL:GQ	1/1:255,102,0:99
scaffold_1	825573	.	TA	T	35.2	.	INDEL;IS=3,0.600000;DP=3;VDB=6.560000e-02;AF1=1;AC1=2;DP4=0,0,1,1;MQ=50;FQ=-40.5	GT:PL:GQ	1/1:74,6,0:10
scaffold_1	866906	.	CTTTT	CTTT	96.5	.	INDEL;IS=7,1.000000;DP=7;VDB=7.542832e-03;AF1=1;AC1=2;DP4=0,0,4,3;MQ=50;FQ=-55.5	GT:PL:GQ	1/1:137,21,0:39
scaffold_1	867603	.	CTT	CTTT	38.2	.	INDEL;IS=2,1.000000;DP=2;VDB=4.640000e-02;AF1=1;AC1=2;DP4=0,0,1,1;MQ=50;FQ=-40.5	GT:PL:GQ	1/1:77,6,0:10
scaffold_1	874198	.	GAAAAA	GAAAAAA	33	.	INDEL;IS=4,1.000000;DP=4;VDB=1.889870e-02;AF1=1;AC1=2;DP4=0,0,2,2;MQ=50;FQ=-46.5	GT:PL:GQ	1/1:73,12,0:21
scaffold_1	1180554	.	CAAA	CA	214	.	INDEL;IS=9,1.000000;DP=9;VDB=1.184503e-01;AF1=1;AC1=2;DP4=0,0,2,7;MQ=50;FQ=-61.5	GT:PL:GQ	1/1:255,27,0:51
scaffold_1	1200451	.	TGGGG	TGGG	112	.	INDEL;IS=9,1.000000;DP=9;VDB=8.182397e-02;AF1=1;AC1=2;DP4=0,0,2,7;MQ=50;FQ=-61.5	GT:PL:GQ	1/1:153,27,0:51
scaffold_1	1312826	.	GC	G	217	.	INDEL;IS=46,0.605263;DP=76;VDB=1.589798e-02;AF1=0.5;AC1=1;DP4=19,7,31,18;MQ=50;FQ=217;PV4=0.45,4.9e-12,1,0.25	GT:PL:GQ	0/1:255,0,255:99
scaffold_1	1319021	.	GTTT	GTTTT	30.5	.	INDEL;IS=2,0.400000;DP=5;VDB=1.201475e-02;AF1=0.5;AC1=1;DP4=1,1,3,0;MQ=50;FQ=12.7;PV4=0.4,1,1,0.14	GT:PL:GQ	0/1:68,0,47:50
scaffold_1	1366835	.	TTA	TTATA	214	.	INDEL;IS=25,1.000000;DP=25;VDB=3.082834e-04;AF1=1;AC1=2;DP4=0,0,20,5;MQ=50;FQ=-110	GT:PL:GQ	1/1:255,75,0:99
scaffold_1	1410737	.	TC	TCC	39.5	.	INDEL;IS=2,0.333333;DP=6;VDB=7.635114e-02;AF1=0.508;AC1=1;DP4=0,1,1,2;MQ=50;FQ=-19.6;PV4=1,1,1,1	GT:PL:GQ	0/1:77,0,15:18
scaffold_1	1429662	.	GTTTTT	GTTTTTT	68.5	.	INDEL;IS=8,0.888889;DP=9;VDB=7.190052e-02;AF1=1;AC1=2;DP4=0,0,6,2;MQ=50;FQ=-58.5	GT:PL:GQ	1/1:109,24,0:45
scaffold_1	1449722	.	GAAAAAAAAA	GAAAAAAAAAAA	47.5	.	INDEL;IS=7,0.500000;DP=11;VDB=8.763003e-04;AF1=1;AC1=2;DP4=0,0,7,0;MQ=50;FQ=-55.5	GT:PL:GQ	1/1:88,21,0:39
scaffold_1	1491682	.	GTTT	GTT	214	.	INDEL;IS=18,0.782609;DP=21;VDB=9.891881e-02;AF1=1;AC1=2;DP4=0,0,6,15;MQ=50;FQ=-97.5	GT:PL:GQ	1/1:255,63,0:99
scaffold_1	1533417	.	CAAA	CAA	155	.	INDEL;IS=4,0.051948;DP=74;VDB=4.297502e-41;AF1=1;AC1=2;DP4=0,0,73,1;MQ=50;FQ=-258	GT:PL:GQ	1/1:196,223,0:99
scaffold_1	1541401	.	GTTTTTTTTT	GTTTTTTTTTTT,GTTTTTTTTTT	30.7	.	INDEL;IS=9,0.750000;DP=9;VDB=1.092288e-02;AF1=1;AC1=2;DP4=0,0,8,1;MQ=50;FQ=-50.5	GT:PL:GQ	1/1:82,27,11,77,0,65:29
scaffold_1	1668303	.	TAGAGAGAGAG	TAGAGAGAG	214	.	INDEL;IS=12,0.545455;DP=22;VDB=5.531835e-02;AF1=1;AC1=2;DP4=0,0,12,1;MQ=50;FQ=-73.5	GT:PL:GQ	1/1:255,39,0:75
scaffold_1	1680876	.	ACTC	ACTCTC	51.5	.	INDEL;IS=2,0.222222;DP=9;VDB=1.631481e-02;AF1=0.5;AC1=1;DP4=6,0,3,0;MQ=50;FQ=54.5;PV4=1,1,1,0.054	GT:PL:GQ	0/1:89,0,175:92
scaffold_1	1680993	.	ACTCTCTCTCT	ACTCTCTCT	214	.	INDEL;IS=25,0.735294;DP=34;VDB=6.739836e-02;AF1=1;AC1=2;DP4=0,0,10,16;MQ=50;FQ=-113	GT:PL:GQ	1/1:255,78,0:99
scaffold_1	1777323	.	GTTTTTTTT	GTTTTTT,GTTTTTTT	131	.	INDEL;IS=18,0.750000;DP=24;VDB=1.443284e-01;AF1=1;AC1=2;DP4=0,0,16,4;MQ=50;FQ=-91.5	GT:PL:GQ	1/1:172,57,0,173,46,170:99
scaffold_1	1840696	.	TAA	TA	132	.	INDEL;IS=7,1.000000;DP=7;VDB=3.176216e-02;AF1=1;AC1=2;DP4=0,0,1,6;MQ=50;FQ=-55.5	GT:PL:GQ	1/1:172,21,0:39
scaffold_1	1842722	.	CT	CTT	41.2	.	INDEL;IS=2,1.000000;DP=2;VDB=7.360000e-02;AF1=1;AC1=2;DP4=0,0,1,1;MQ=50;FQ=-40.5	GT:PL:GQ	1/1:80,6,0:10
scaffold_1	1884530	.	TAA	TA	106	.	INDEL;IS=9,1.000000;DP=9;VDB=6.559884e-03;AF1=1;AC1=2;DP4=0,0,9,0;MQ=50;FQ=-61.5	GT:PL:GQ	1/1:147,27,0:51
scaffold_1	1934138	.	GTT	GTTT	54.4	.	INDEL;IS=3,1.000000;DP=3;VDB=2.570869e-02;AF1=1;AC1=2;DP4=0,0,3,0;MQ=50;FQ=-43.5	GT:PL:GQ	1/1:94,9,0:16
scaffold_1	2003594	.	CTTT	CTT	153	.	INDEL;IS=30,0.405405;DP=74;VDB=3.961598e-01;AF1=0.5;AC1=1;DP4=39,1,31,3;MQ=50;FQ=125;PV4=0.33,1,1,1	GT:PL:GQ	0/1:191,0,160:99
scaffold_1	2153819	.	TAAA	TAA	214	.	INDEL;IS=40,0.888889;DP=40;VDB=3.125349e-01;AF1=1;AC1=2;DP4=0,0,37,3;MQ=50;FQ=-155	GT:PL:GQ	1/1:255,120,0:99
scaffold_1	2159508	.	GTTT	GTTTT	121	.	INDEL;IS=8,0.347826;DP=23;VDB=3.592216e-03;AF1=0.5;AC1=1;DP4=0,4,1,10;MQ=50;FQ=22.5;PV4=1,1,1,1	GT:PL:GQ	0/1:159,0,57:60
scaffold_1	2205261	.	GAAA	GAA	76	.	INDEL;IS=4,1.000000;DP=4;VDB=6.615865e-02;AF1=1;AC1=2;DP4=0,0,1,3;MQ=50;FQ=-46.5	GT:PL:GQ	1/1:116,12,0:21
scaffold_1	2232872	.	CTTT	CTTTT	214	.	INDEL;IS=42,0.857143;DP=48;VDB=7.816952e-02;AF1=1;AC1=2;DP4=0,0,43,5;MQ=50;FQ=-179	GT:PL:GQ	1/1:255,144,0:99
scaffold_1	2384977	.	TAAA	TAA	52.4	.	INDEL;IS=3,1.000000;DP=3;VDB=3.131090e-02;AF1=1;AC1=2;DP4=0,0,1,2;MQ=50;FQ=-43.5	GT:PL:GQ	1/1:92,9,0:16
scaffold_1	2464516	.	AGG	AG	197	.	INDEL;IS=18,0.514286;DP=35;VDB=2.320908e-01;AF1=0.5;AC1=1;DP4=4,12,4,14;MQ=50;FQ=200;PV4=1,5.5e-26,1,0.44	GT:PL:GQ	0/1:235,0,255:99
scaffold_1	2581274	.	TGAGAGAGAGAGAGAG	TGAGAGAGAGAGAG	51.2	.	INDEL;IS=2,1.000000;DP=2;VDB=6.240000e-02;AF1=1;AC1=2;DP4=0,0,1,1;MQ=50;FQ=-40.5	GT:PL:GQ	1/1:90,6,0:10
scaffold_1	2714114	.	GG	GGCG	52.2	.	INDEL;IS=2,1.000000;DP=2;VDB=7.520000e-02;AF1=1;AC1=2;DP4=0,0,2,0;MQ=50;FQ=-40.5	GT:PL:GQ	1/1:91,6,0:10
scaffold_1	2717191	.	CAA	CAAA	214	.	INDEL;IS=39,1.000000;DP=39;VDB=3.220056e-02;AF1=1;AC1=2;DP4=0,0,31,8;MQ=50;FQ=-152	GT:PL:GQ	1/1:255,117,0:99
scaffold_1	2825234	.	ATTTTTT	ATTTTT	95.5	.	INDEL;IS=14,0.875000;DP=14;VDB=1.190797e-01;AF1=1;AC1=2;DP4=0,0,4,10;MQ=50;FQ=-76.5	GT:PL:GQ	1/1:136,42,0:81
scaffold_1	2848145	.	GTTTT	GTTT	22.5	.	INDEL;IS=3,1.000000;DP=3;VDB=3.576709e-02;AF1=1;AC1=2;DP4=0,0,0,3;MQ=50;FQ=-43.5	GT:PL:GQ	1/1:62,9,0:15
scaffold_1	2856950	.	AT	ATT	159	.	INDEL;IS=12,1.000000;DP=12;VDB=2.498002e-02;AF1=1;AC1=2;DP4=0,0,12,0;MQ=50;FQ=-70.5	GT:PL:GQ	1/1:200,36,0:69
scaffold_1	2913171	.	ATTTTTTTTT	ATTTTTTT,ATTTTTTTT	109	.	INDEL;IS=16,1.000000;DP=16;VDB=1.646708e-01;AF1=1;AC1=2;DP4=0,0,5,11;MQ=50;FQ=-70.5	GT:PL:GQ	1/1:150,36,0,151,5,139:69
scaffold_1	2913392	.	G	GC	214	.	INDEL;IS=54,1.000000;DP=54;VDB=3.817464e-01;AF1=1;AC1=2;DP4=0,0,41,13;MQ=50;FQ=-198	GT:PL:GQ	1/1:255,163,0:99
scaffold_1	2978557	.	ATTT	ATT	139	.	INDEL;IS=9,0.818182;DP=9;VDB=8.263439e-02;AF1=1;AC1=2;DP4=0,0,1,8;MQ=50;FQ=-61.5	GT:PL:GQ	1/1:180,27,0:51
scaffold_1	3067182	.	T	TG	121	.	INDEL;IS=5,0.714286;DP=5;VDB=1.110640e-02;AF1=1;AC1=2;DP4=0,0,4,1;MQ=50;FQ=-49.5	GT:PL:GQ	1/1:161,15,0:27
scaffold_1	3098897	.	GAA	GAAA	214	.	INDEL;IS=16,0.216216;DP=17;VDB=1.899066e-02;AF1=1;AC1=2;DP4=0,0,12,5;MQ=50;FQ=-85.5	GT:PL:GQ	1/1:255,51,0:99
scaffold_1	3152473	.	CTTTT	CTTTTT	214	.	INDEL;IS=56,0.708861;DP=72;VDB=2.662770e-01;AF1=1;AC1=2;DP4=0,0,32,19;MQ=50;FQ=-189	GT:PL:GQ	1/1:255,154,0:99
scaffold_1	3189900	.	AGGGG	AGGG	194	.	INDEL;IS=77,0.836957;DP=85;VDB=1.406137e-04;AF1=1;AC1=2;DP4=2,0,58,20;MQ=50;FQ=-227;PV4=1,3.9e-12,1,0.23	GT:PL:GQ	1/1:235,192,0:99
scaffold_1	3199546	.	GTTT	GTTTT	102	.	INDEL;IS=7,0.466667;DP=8;VDB=5.812003e-03;AF1=1;AC1=2;DP4=0,0,0,8;MQ=50;FQ=-58.5	GT:PL:GQ	1/1:143,24,0:45
scaffold_1	3271382	.	CAG	CAGAG	214	.	INDEL;IS=9,0.529412;DP=10;VDB=6.540017e-02;AF1=1;AC1=2;DP4=0,0,8,2;MQ=50;FQ=-64.5	GT:PL:GQ	1/1:255,30,0:57
scaffold_1	3272197	.	A	AAC	214	.	INDEL;IS=35,0.191257;DP=35;VDB=2.094463e-01;AF1=1;AC1=2;DP4=0,0,27,8;MQ=50;FQ=-140	GT:PL:GQ	1/1:255,105,0:99
scaffold_1	3279269	.	A	AT	214	.	INDEL;IS=45,0.803571;DP=49;VDB=3.636055e-01;AF1=1;AC1=2;DP4=0,0,29,20;MQ=50;FQ=-183	GT:PL:GQ	1/1:255,148,0:99
scaffold_1	3293994	.	A	AT	41.2	.	INDEL;IS=2,0.222222;DP=2;VDB=7.520000e-02;AF1=1;AC1=2;DP4=0,0,1,1;MQ=50;FQ=-40.5	GT:PL:GQ	1/1:80,6,0:10
scaffold_1	3298030	.	TA	TAA	152	.	INDEL;IS=5,0.294118;DP=10;VDB=1.082526e-01;AF1=1;AC1=2;DP4=0,0,1,7;MQ=50;FQ=-58.5	GT:PL:GQ	1/1:193,24,0:45
scaffold_1	3394720	.	GAAAA	GAAA	45.7	.	INDEL;IS=5,0.090909;DP=6;VDB=3.752182e-02;AF1=1;AC1=2;DP4=0,0,5,0;MQ=50;FQ=-49.5	GT:PL:GQ	1/1:86,15,0:27
scaffold_1	3402607	.	C	CT	60.4	.	INDEL;IS=3,0.066667;DP=3;VDB=3.881056e-02;AF1=1;AC1=2;DP4=0,0,3,0;MQ=50;FQ=-43.5	GT:PL:GQ	1/1:100,9,0:16
scaffold_1	3410441	.	TG	T	168	.	INDEL;IS=7,0.142857;DP=7;VDB=1.117034e-01;AF1=1;AC1=2;DP4=0,0,3,4;MQ=50;FQ=-55.5	GT:PL:GQ	1/1:208,21,0:39
scaffold_1	3414256	.	TA	T	177	.	INDEL;IS=9,0.176471;DP=9;VDB=4.237677e-02;AF1=1;AC1=2;DP4=0,0,7,2;MQ=50;FQ=-61.5	GT:PL:GQ	1/1:218,27,0:51
scaffold_1	3431770	.	TGG	TGGG	34.2	.	INDEL;IS=2,0.041667;DP=2;VDB=6.400000e-02;AF1=1;AC1=2;DP4=0,0,1,1;MQ=50;FQ=-40.5	GT:PL:GQ	1/1:73,6,0:10
scaffold_1	3434220	.	GAAAAA	GAAAAAA	45.5	.	INDEL;IS=9,0.163636;DP=9;VDB=5.444770e-04;AF1=1;AC1=2;DP4=0,0,0,9;MQ=50;FQ=-61.5	GT:PL:GQ	1/1:86,27,0:51
scaffold_1	3476992	.	CA	C	30.2	.	INDEL;IS=2,0.041667;DP=2;VDB=5.960000e-02;AF1=1;AC1=2;DP4=0,0,2,0;MQ=50;FQ=-40.5	GT:PL:GQ	1/1:69,6,0:10
scaffold_1	3489080	.	CAAA	CAAAA	27.2	.	INDEL;IS=2,0.041667;DP=2;VDB=6.560000e-02;AF1=1;AC1=2;DP4=0,0,1,1;MQ=50;FQ=-40.5	GT:PL:GQ	1/1:66,6,0:10
scaffold_1	3540601	.	GAAAAA	GAAAA	33	.	INDEL;IS=4,0.097561;DP=4;VDB=3.555881e-02;AF1=1;AC1=2;DP4=0,0,2,2;MQ=50;FQ=-46.5	GT:PL:GQ	1/1:73,12,0:21
scaffold_1	3540852	.	TAA	TA	217	.	INDEL;IS=27,0.329268;DP=43;VDB=2.698950e-01;AF1=0.5;AC1=1;DP4=7,8,10,17;MQ=50;FQ=173;PV4=0.74,1,1,0.39	GT:PL:GQ	0/1:255,0,208:99
scaffold_1	3554596	.	CAA	CA	214	.	INDEL;IS=35,0.486111;DP=35;VDB=2.500322e-01;AF1=1;AC1=2;DP4=0,0,31,4;MQ=50;FQ=-140	GT:PL:GQ	1/1:255,105,0:99
scaffold_1	3558075	.	CAAAAAA	CAAAAAAA	125	.	INDEL;IS=22,0.360656;DP=24;VDB=2.084799e-01;AF1=1;AC1=2;DP4=0,0,8,15;MQ=50;FQ=-104	GT:PL:GQ	1/1:166,69,0:99
scaffold_1	3599115	.	ATTTT	ATTTTT	21.6	.	INDEL;IS=3,0.073171;DP=4;VDB=8.318789e-02;AF1=0.5129;AC1=1;DP4=0,1,1,2;MQ=50;FQ=-21.6;PV4=1,1,1,1	GT:PL:GQ	0/1:59,0,13:16
scaffold_1	3657171	.	G	GA	34.2	.	INDEL;IS=2,1.000000;DP=2;VDB=6.560000e-02;AF1=1;AC1=2;DP4=0,0,0,2;MQ=50;FQ=-40.5	GT:PL:GQ	1/1:73,6,0:10
scaffold_1	3780093	.	G	GT	77	.	INDEL;IS=3,0.075000;DP=4;VDB=5.489326e-02;AF1=1;AC1=2;DP4=0,0,0,4;MQ=50;FQ=-46.5	GT:PL:GQ	1/1:117,12,0:21
scaffold_1	3835026	.	TGGG	TGG	44.7	.	INDEL;IS=4,0.016194;DP=70;VDB=5.439145e-02;AF1=1;AC1=2;DP4=1,0,3,1;MQ=39;FQ=-42.5;PV4=1,1,1,1	GT:PL:GQ	1/1:84,8,0:14
scaffold_1	3841524	.	T	TC	167	.	INDEL;IS=10,0.053191;DP=11;VDB=5.365786e-03;AF1=1;AC1=2;DP4=0,0,6,3;MQ=50;FQ=-61.5	GT:PL:GQ	1/1:208,27,0:51
scaffold_1	3850758	.	ACC	AC	66.5	.	INDEL;IS=4,0.095238;DP=6;VDB=2.106208e-02;AF1=0.5;AC1=1;DP4=2,0,3,1;MQ=50;FQ=20.5;PV4=1,0.0013,1,0.14	GT:PL:GQ	0/1:104,0,55:58
scaffold_1	3862859	.	ACCCCCC	ACCCCC	43.5	.	INDEL;IS=83,0.643411;DP=93;VDB=2.072170e-01;AF1=1;AC1=2;DP4=0,0,18,11;MQ=31;FQ=-122	GT:PL:GQ	1/1:84,87,0:99
scaffold_1	4021098	.	CAAAA	CAAAAA	152	.	INDEL;IS=11,0.785714;DP=14;VDB=4.321296e-02;AF1=1;AC1=2;DP4=0,0,8,5;MQ=50;FQ=-73.5	GT:PL:GQ	1/1:193,39,0:75
scaffold_1	4107725	.	ATTTTTT	ATTTT	54.4	.	INDEL;IS=3,1.000000;DP=3;VDB=6.662997e-02;AF1=1;AC1=2;DP4=0,0,1,2;MQ=50;FQ=-43.5	GT:PL:GQ	1/1:94,9,0:16
scaffold_1	4472793	.	TCCC	TCCCC	21.3	.	INDEL;IS=2,0.400000;DP=4;VDB=6.880000e-02;AF1=1;AC1=2;DP4=0,0,0,2;MQ=50;FQ=-40.5	GT:PL:GQ	1/1:60,6,0:10
scaffold_1	4487565	.	AG	AGG	40.2	.	INDEL;IS=2,0.046512;DP=2;VDB=4.160000e-02;AF1=1;AC1=2;DP4=0,0,1,1;MQ=50;FQ=-40.5	GT:PL:GQ	1/1:79,6,0:10
scaffold_1	4492871	.	GAAAAAA	GAAAAAAA	22	.	INDEL;IS=4,1.000000;DP=4;VDB=1.976096e-02;AF1=1;AC1=2;DP4=0,0,2,2;MQ=50;FQ=-46.5	GT:PL:GQ	1/1:62,12,0:21
scaffold_1	4492921	.	TAAAA	TAAA	77.5	.	INDEL;IS=7,1.000000;DP=7;VDB=4.363853e-03;AF1=1;AC1=2;DP4=0,0,6,1;MQ=50;FQ=-55.5	GT:PL:GQ	1/1:118,21,0:39
scaffold_1	4536860	.	GAAA	GAAAA	21.3	.	INDEL;IS=2,0.222222;DP=9;VDB=7.520000e-02;AF1=1;AC1=2;DP4=0,0,0,2;MQ=50;FQ=-40.5	GT:PL:GQ	1/1:60,6,0:10
scaffold_1	4538380	.	TG	T	30.2	.	INDEL;IS=2,0.086957;DP=2;VDB=5.960000e-02;AF1=1;AC1=2;DP4=0,0,0,2;MQ=50;FQ=-40.5	GT:PL:GQ	1/1:69,6,0:10
scaffold_1	4587433	.	TCC	TCCC	214	.	INDEL;IS=37,0.973684;DP=38;VDB=2.152656e-01;AF1=1;AC1=2;DP4=0,0,13,24;MQ=50;FQ=-146	GT:PL:GQ	1/1:255,111,0:99
scaffold_1	4587864	.	GCCC	GCC	101	.	INDEL;IS=5,1.000000;DP=5;VDB=6.102518e-02;AF1=1;AC1=2;DP4=0,0,2,3;MQ=50;FQ=-49.5	GT:PL:GQ	1/1:141,15,0:27
scaffold_1	4646876	.	CAA	CAAA	214	.	INDEL;IS=39,1.000000;DP=39;VDB=9.905625e-04;AF1=1;AC1=2;DP4=0,0,32,7;MQ=50;FQ=-152	GT:PL:GQ	1/1:255,117,0:99
scaffold_1	4818531	.	GAAAA	GAAA	98.5	.	INDEL;IS=7,1.000000;DP=7;VDB=1.616396e-02;AF1=1;AC1=2;DP4=0,0,3,4;MQ=50;FQ=-55.5	GT:PL:GQ	1/1:139,21,0:39
scaffold_1	4826003	.	ACC	ACCC	30.2	.	INDEL;IS=2,1.000000;DP=2;VDB=7.680000e-02;AF1=1;AC1=2;DP4=0,0,0,2;MQ=50;FQ=-40.5	GT:PL:GQ	1/1:69,6,0:10
scaffold_1	4857075	.	ATTT	ATT	203	.	INDEL;IS=36,0.972973;DP=37;VDB=1.836574e-02;AF1=1;AC1=2;DP4=0,0,34,3;MQ=50;FQ=-146	GT:PL:GQ	1/1:244,111,0:99
scaffold_1	4873287	.	TA	T	214	.	INDEL;IS=1,0.014493;DP=56;VDB=1.125596e-05;AF1=1;AC1=2;DP4=0,0,11,44;MQ=50;FQ=-201	GT:PL:GQ	1/1:255,166,0:99
scaffold_1	4900188	.	CAAAA	CAAA	34.7	.	INDEL;IS=4,0.800000;DP=5;VDB=4.360329e-02;AF1=1;AC1=2;DP4=0,0,0,5;MQ=45;FQ=-49.5	GT:PL:GQ	1/1:75,15,0:27
scaffold_1	4934058	.	CAA	CA	214	.	INDEL;IS=11,0.846154;DP=13;VDB=1.428016e-01;AF1=1;AC1=2;DP4=0,0,7,6;MQ=50;FQ=-73.5	GT:PL:GQ	1/1:255,39,0:75
scaffold_1	4934141	.	GAAA	GAAAA	214	.	INDEL;IS=25,0.961538;DP=26;VDB=1.535621e-03;AF1=1;AC1=2;DP4=0,0,21,5;MQ=50;FQ=-113	GT:PL:GQ	1/1:255,78,0:99
scaffold_1	5018801	.	ACCCC	ACCCCC	160	.	INDEL;IS=13,1.000000;DP=13;VDB=9.506295e-05;AF1=1;AC1=2;DP4=0,0,5,8;MQ=50;FQ=-73.5	GT:PL:GQ	1/1:201,39,0:75
scaffold_1	5021044	.	TGGG	TGGGG	118	.	INDEL;IS=11,0.687500;DP=16;VDB=1.349174e-01;AF1=1;AC1=2;DP4=0,0,0,11;MQ=50;FQ=-67.5	GT:PL:GQ	1/1:159,33,0:63
scaffold_1	5170823	.	T	TC	214	.	INDEL;IS=41,0.745455;DP=55;VDB=3.361216e-12;AF1=1;AC1=2;DP4=0,0,7,35;MQ=50;FQ=-161	GT:PL:GQ	1/1:255,126,0:99
scaffold_1	5215710	.	GCCC	GCCCC	95.5	.	INDEL;IS=7,0.636364;DP=11;VDB=3.864258e-03;AF1=1;AC1=2;DP4=0,0,7,0;MQ=50;FQ=-55.5	GT:PL:GQ	1/1:136,21,0:39
scaffold_1	5245878	.	CT	CTT	214	.	INDEL;IS=26,0.702703;DP=37;VDB=9.887289e-04;AF1=1;AC1=2;DP4=0,0,21,3;MQ=50;FQ=-107	GT:PL:GQ	1/1:255,72,0:99
scaffold_1	5278000	.	GAAAAA	GAAAAAA,GAAAAAAA	78.5	.	INDEL;IS=54,0.782609;DP=69;VDB=2.061781e-04;AF1=1;AC1=2;DP4=0,0,1,54;MQ=50;FQ=-198	GT:PL:GQ	1/1:119,163,0,99,126,96:99
scaffold_1	5397567	.	ATTTTTT	ATTTTT	57.5	.	INDEL;IS=8,0.800000;DP=10;VDB=6.625850e-02;AF1=1;AC1=2;DP4=0,0,5,3;MQ=50;FQ=-58.5	GT:PL:GQ	1/1:98,24,0:45
scaffold_1	5472511	.	CAAAA	CAAAAA	103	.	INDEL;IS=9,0.409091;DP=21;VDB=1.305764e-01;AF1=1;AC1=2;DP4=0,0,7,2;MQ=50;FQ=-61.5	GT:PL:GQ	1/1:144,27,0:51
scaffold_1	5473697	.	AGG	AG	214	.	INDEL;IS=41,0.931818;DP=43;VDB=6.119588e-02;AF1=1;AC1=2;DP4=0,0,3,39;MQ=50;FQ=-161	GT:PL:GQ	1/1:255,126,0:99
scaffold_1	5519535	.	TGG	TGGG	169	.	INDEL;IS=11,0.733333;DP=15;VDB=8.759356e-03;AF1=1;AC1=2;DP4=0,0,1,8;MQ=50;FQ=-61.5	GT:PL:GQ	1/1:210,27,0:51
scaffold_1	5529826	.	TT	TTAT	90.5	.	INDEL;IS=11,0.916667;DP=12;VDB=6.348503e-02;AF1=1;AC1=2;DP4=0,0,3,9;MQ=50;FQ=-70.5	GT:PL:GQ	1/1:131,36,0:69
scaffold_1	5564825	.	A	AC	185	.	INDEL;IS=8,1.000000;DP=8;VDB=1.196287e-01;AF1=1;AC1=2;DP4=0,0,6,2;MQ=50;FQ=-58.5	GT:PL:GQ	1/1:226,24,0:45
scaffold_1	5692363	.	ATT	ATTT	138	.	INDEL;IS=9,0.900000;DP=10;VDB=3.422533e-04;AF1=1;AC1=2;DP4=0,0,0,9;MQ=50;FQ=-61.5	GT:PL:GQ	1/1:179,27,0:51
scaffold_1	5748207	.	GTATA	GTA	214	.	INDEL;IS=9,1.000000;DP=9;VDB=1.291476e-01;AF1=1;AC1=2;DP4=0,0,6,3;MQ=50;FQ=-61.5	GT:PL:GQ	1/1:255,27,0:51
scaffold_1	5748428	.	TCCC	TCCCC	53.4	.	INDEL;IS=3,1.000000;DP=3;VDB=5.365061e-02;AF1=1;AC1=2;DP4=0,0,2,1;MQ=50;FQ=-43.5	GT:PL:GQ	1/1:93,9,0:16
scaffold_1	5763390	.	ATTT	ATT	58.6	.	INDEL;IS=5,0.833333;DP=6;VDB=1.031918e-01;AF1=0.5102;AC1=1;DP4=1,0,2,3;MQ=50;FQ=-20.6;PV4=1,0.0016,1,0.23	GT:PL:GQ	0/1:96,0,14:17
scaffold_1	6004602	.	TAGA	TA	61.2	.	INDEL;IS=2,0.012658;DP=2;VDB=4.480000e-02;AF1=1;AC1=2;DP4=0,0,1,1;MQ=50;FQ=-40.5	GT:PL:GQ	1/1:100,6,0:10
scaffold_1	6246222	.	TAA	TA	214	.	INDEL;IS=13,1.000000;DP=13;VDB=1.027795e-01;AF1=1;AC1=2;DP4=0,0,6,7;MQ=50;FQ=-73.5	GT:PL:GQ	1/1:255,39,0:75
scaffold_1	6263091	.	GA	G	214	.	INDEL;IS=27,0.931035;DP=29;VDB=8.303720e-04;AF1=1;AC1=2;DP4=0,0,7,21;MQ=50;FQ=-119	GT:PL:GQ	1/1:255,84,0:99
scaffold_1	6340761	.	CAA	CA	57.4	.	INDEL;IS=3,0.088235;DP=3;VDB=5.980293e-02;AF1=1;AC1=2;DP4=0,0,2,1;MQ=50;FQ=-43.5	GT:PL:GQ	1/1:97,9,0:16
scaffold_1	6518027	.	CA	CAA	116	.	INDEL;IS=50,0.617284;DP=81;VDB=8.962000e-03;AF1=1;AC1=2;DP4=0,0,37,26;MQ=50;FQ=-185	GT:PL:GQ	1/1:255,248,98:99
scaffold_1	6966790	.	ATT	AT	167	.	INDEL;IS=7,1.000000;DP=7;VDB=1.348840e-03;AF1=1;AC1=2;DP4=0,0,3,4;MQ=50;FQ=-55.5	GT:PL:GQ	1/1:207,21,0:39
scaffold_1	7046900	.	GAAAAA	GAAAAAA	125	.	INDEL;IS=14,1.000000;DP=14;VDB=1.037651e-02;AF1=1;AC1=2;DP4=0,0,6,8;MQ=50;FQ=-76.5	GT:PL:GQ	1/1:166,42,0:81
scaffold_1	7114508	.	TA	T	214	.	INDEL;IS=18,1.000000;DP=18;VDB=8.099463e-02;AF1=1;AC1=2;DP4=0,0,3,14;MQ=50;FQ=-85.5	GT:PL:GQ	1/1:255,51,0:99
scaffold_1	7138490	.	GAAA	GAA	20.3	.	INDEL;IS=2,0.064516;DP=31;VDB=6.720000e-02;AF1=1;AC1=2;DP4=0,0,2,0;MQ=50;FQ=-40.5	GT:PL:GQ	1/1:59,6,0:10
scaffold_1	7284825	.	ATTT	ATT	87.5	.	INDEL;IS=6,0.857143;DP=7;VDB=2.035163e-03;AF1=1;AC1=2;DP4=0,0,7,0;MQ=50;FQ=-55.5	GT:PL:GQ	1/1:128,21,0:39
scaffold_1	7285094	.	GTT	GT	214	.	INDEL;IS=18,0.947368;DP=19;VDB=1.698773e-01;AF1=1;AC1=2;DP4=0,0,12,6;MQ=50;FQ=-88.5	GT:PL:GQ	1/1:255,54,0:99
scaffold_1	7285451	.	CTTTTTTTT	CTTTTTTTTTT,CTTTTTTTTT	199	.	INDEL;IS=27,0.870968;DP=31;VDB=7.392045e-03;AF1=1;AC1=2;DP4=0,0,15,15;MQ=50;FQ=-116	GT:PL:GQ	1/1:240,81,0,245,50,236:99
scaffold_1	7290973	.	TGG	TG	72	.	INDEL;IS=4,1.000000;DP=4;VDB=1.496627e-02;AF1=1;AC1=2;DP4=0,0,2,2;MQ=50;FQ=-46.5	GT:PL:GQ	1/1:112,12,0:21
scaffold_1	7346818	.	CTT	CT	65	.	INDEL;IS=4,1.000000;DP=4;VDB=5.878212e-02;AF1=1;AC1=2;DP4=0,0,4,0;MQ=50;FQ=-46.5	GT:PL:GQ	1/1:105,12,0:21
scaffold_1	7462096	.	CTTTT	CTTTTT	35	.	INDEL;IS=3,0.750000;DP=4;VDB=1.806176e-02;AF1=1;AC1=2;DP4=0,0,0,4;MQ=50;FQ=-46.5	GT:PL:GQ	1/1:75,12,0:21
scaffold_1	7474612	.	CT	CTT	41.2	.	INDEL;IS=2,0.008734;DP=2;VDB=7.680000e-02;AF1=1;AC1=2;DP4=0,0,1,1;MQ=50;FQ=-40.5	GT:PL:GQ	1/1:80,6,0:10
scaffold_1	7484364	.	AAT	A	214	.	INDEL;IS=18,0.947368;DP=19;VDB=1.457667e-03;AF1=1;AC1=2;DP4=0,0,15,3;MQ=50;FQ=-88.5	GT:PL:GQ	1/1:255,54,0:99
scaffold_1	7547782	.	TA	T	138	.	INDEL;IS=6,0.461538;DP=13;VDB=8.377223e-02;AF1=0.5;AC1=1;DP4=1,3,2,5;MQ=50;FQ=76.5;PV4=1,0.34,1,1	GT:PL:GQ	0/1:176,0,111:99
scaffold_1	7674016	.	A	AT	214	.	INDEL;IS=25,0.925926;DP=25;VDB=1.385474e-02;AF1=1;AC1=2;DP4=0,0,22,3;MQ=50;FQ=-110	GT:PL:GQ	1/1:255,75,0:99
scaffold_1	7699374	.	GTTTTTTTT	GTTTTTTT	32.5	.	INDEL;IS=14,0.466667;DP=30;VDB=2.761097e-04;AF1=1;AC1=2;DP4=0,2,3,11;MQ=50;FQ=-56.5;PV4=1,1,1,0.047	GT:PL:GQ	1/1:73,22,0:41
scaffold_1	7983899	.	AG	A	24.2	.	INDEL;IS=1,0.038462;DP=2;VDB=2.080000e-02;AF1=1;AC1=2;DP4=0,0,0,2;MQ=50;FQ=-40.5	GT:PL:GQ	1/1:63,6,0:10
scaffold_1	7990204	.	CTT	CTTT	30.2	.	INDEL;IS=2,0.500000;DP=2;VDB=5.960000e-02;AF1=1;AC1=2;DP4=0,0,2,0;MQ=50;FQ=-40.5	GT:PL:GQ	1/1:69,6,0:10
scaffold_1	8014243	.	TAAA	TAA	184	.	INDEL;IS=15,0.833333;DP=16;VDB=3.278984e-02;AF1=1;AC1=2;DP4=0,0,2,13;MQ=50;FQ=-79.5	GT:PL:GQ	1/1:225,45,0:87
scaffold_1	8023508	.	CAAAAAAA	CAAAAAAAA,CAAAAAAAAA	35.5	.	INDEL;IS=16,0.888889;DP=16;VDB=1.269806e-04;AF1=1;AC1=2;DP4=0,0,13,3;MQ=50;FQ=-73.5	GT:PL:GQ	1/1:105,68,29,65,0,56:70
scaffold_1	8024624	.	ATTTT	ATTT	45.7	.	INDEL;IS=5,0.625000;DP=6;VDB=9.536029e-02;AF1=1;AC1=2;DP4=0,0,0,5;MQ=50;FQ=-49.5	GT:PL:GQ	1/1:86,15,0:27
scaffold_1	8036766	.	GC	G	28.2	.	INDEL;IS=2,0.500000;DP=2;VDB=5.760000e-02;AF1=1;AC1=2;DP4=0,0,2,0;MQ=50;FQ=-40.5	GT:PL:GQ	1/1:67,6,0:10
scaffold_1	8040618	.	CTTT	CTTTT	214	.	INDEL;IS=21,0.913043;DP=21;VDB=1.834609e-04;AF1=1;AC1=2;DP4=0,0,11,5;MQ=50;FQ=-82.5	GT:PL:GQ	1/1:255,48,0:93
scaffold_1	8081356	.	GAAA	GAAAA	214	.	INDEL;IS=16,0.761905;DP=19;VDB=5.734838e-02;AF1=1;AC1=2;DP4=0,0,8,8;MQ=50;FQ=-82.5	GT:PL:GQ	1/1:255,48,0:93
scaffold_1	8092686	.	CAA	CA	214	.	INDEL;IS=21,0.913043;DP=21;VDB=2.207920e-02;AF1=1;AC1=2;DP4=0,0,13,8;MQ=50;FQ=-97.5	GT:PL:GQ	1/1:255,63,0:99
scaffold_1	8092844	.	CTTTT	CTTTTT	171	.	INDEL;IS=20,0.869565;DP=20;VDB=3.052169e-03;AF1=1;AC1=2;DP4=0,0,14,6;MQ=50;FQ=-94.5	GT:PL:GQ	1/1:212,60,0:99
scaffold_1	8208640	.	GT	G	214	.	INDEL;IS=32,0.941176;DP=32;VDB=3.392644e-02;AF1=1;AC1=2;DP4=0,0,18,14;MQ=50;FQ=-131	GT:PL:GQ	1/1:255,96,0:99
scaffold_1	8303769	.	AT	A	54.5	.	INDEL;IS=5,0.192308;DP=26;VDB=2.454545e-01;AF1=0.5;AC1=1;DP4=4,16,2,3;MQ=50;FQ=57.5;PV4=0.56,5.5e-05,1,1	GT:PL:GQ	0/1:92,0,255:95
scaffold_1	8361683	.	ATT	ATTT	143	.	INDEL;IS=6,0.750000;DP=7;VDB=1.022528e-01;AF1=1;AC1=2;DP4=0,0,1,6;MQ=50;FQ=-55.5	GT:PL:GQ	1/1:183,21,0:39
scaffold_1	8408364	.	ACC	ACCC	161	.	INDEL;IS=7,1.000000;DP=7;VDB=8.763003e-04;AF1=1;AC1=2;DP4=0,0,5,2;MQ=50;FQ=-55.5	GT:PL:GQ	1/1:201,21,0:39
scaffold_1	8526320	.	AG	AGG	34.2	.	INDEL;IS=2,1.000000;DP=2;VDB=7.840000e-02;AF1=1;AC1=2;DP4=0,0,2,0;MQ=50;FQ=-40.5	GT:PL:GQ	1/1:73,6,0:10
scaffold_1	8533583	.	ACC	ACCC	214	.	INDEL;IS=32,1.000000;DP=32;VDB=1.063324e-02;AF1=1;AC1=2;DP4=0,0,24,8;MQ=50;FQ=-131	GT:PL:GQ	1/1:255,96,0:99
scaffold_1	8539043	.	A	AC	214	.	INDEL;IS=29,0.852941;DP=34;VDB=2.149037e-03;AF1=1;AC1=2;DP4=0,0,10,21;MQ=50;FQ=-128	GT:PL:GQ	1/1:255,93,0:99
scaffold_1	8574146	.	G	GC	214	.	INDEL;IS=41,0.836735;DP=49;VDB=7.362946e-02;AF1=1;AC1=2;DP4=0,0,33,9;MQ=50;FQ=-161	GT:PL:GQ	1/1:255,126,0:99
scaffold_1	8595784	.	ATTTTT	ATTTT	180	.	INDEL;IS=44,0.956522;DP=46;VDB=3.823002e-04;AF1=1;AC1=2;DP4=0,0,12,32;MQ=50;FQ=-167	GT:PL:GQ	1/1:221,132,0:99
scaffold_1	8596047	.	CTTTTTTTT	CTTTTTTT	23.5	.	INDEL;IS=72,0.782609;DP=92;VDB=6.730217e-04;AF1=1;AC1=2;DP4=0,0,7,2;MQ=50;FQ=-61.5	GT:PL:GQ	1/1:64,27,0:46
scaffold_1	8663251	.	AG	A	30.2	.	INDEL;IS=1,0.500000;DP=2;VDB=7.040000e-02;AF1=1;AC1=2;DP4=0,0,2,0;MQ=50;FQ=-40.5	GT:PL:GQ	1/1:69,6,0:10
scaffold_1	8681376	.	ATTTT	ATTTTT	31.4	.	INDEL;IS=3,1.000000;DP=3;VDB=2.570870e-02;AF1=1;AC1=2;DP4=0,0,1,2;MQ=50;FQ=-43.5	GT:PL:GQ	1/1:71,9,0:16
scaffold_1	8685217	.	GTAT	GTATAT	214	.	INDEL;IS=12,0.800000;DP=15;VDB=2.636421e-04;AF1=1;AC1=2;DP4=0,0,11,4;MQ=50;FQ=-79.5	GT:PL:GQ	1/1:255,45,0:87
scaffold_1	8751932	.	CTAT	CT	214	.	INDEL;IS=11,0.916667;DP=12;VDB=1.186335e-01;AF1=1;AC1=2;DP4=0,0,5,6;MQ=50;FQ=-67.5	GT:PL:GQ	1/1:255,33,0:63
scaffold_1	8752018	.	TC	T	66.6	.	INDEL;IS=6,0.857143;DP=7;VDB=2.335627e-02;AF1=1;AC1=2;DP4=0,0,0,6;MQ=50;FQ=-52.5	GT:PL:GQ	1/1:107,18,0:33
scaffold_1	8778511	.	ACCC	ACCCC	74.7	.	INDEL;IS=5,0.625000;DP=8;VDB=1.803553e-02;AF1=1;AC1=2;DP4=0,0,5,0;MQ=50;FQ=-49.5	GT:PL:GQ	1/1:115,15,0:27
scaffold_1	8778665	.	CAA	CAAA	52.4	.	INDEL;IS=2,0.400000;DP=5;VDB=2.309944e-02;AF1=1;AC1=2;DP4=0,0,3,0;MQ=50;FQ=-43.5	GT:PL:GQ	1/1:92,9,0:16
scaffold_1	8790210	.	AGGGGGG	AGGGGG	61.5	.	INDEL;IS=8,1.000000;DP=8;VDB=6.554922e-02;AF1=1;AC1=2;DP4=0,0,4,4;MQ=50;FQ=-58.5	GT:PL:GQ	1/1:102,24,0:45
scaffold_1	8841029	.	G	GA	34.2	.	INDEL;IS=2,0.010695;DP=3;VDB=7.840000e-02;AF1=1;AC1=2;DP4=0,0,0,2;MQ=50;FQ=-40.5	GT:PL:GQ	1/1:73,6,0:10
scaffold_1	8864310	.	GTTT	GTTTT	214	.	INDEL;IS=51,0.739130;DP=69;VDB=3.937810e-11;AF1=1;AC1=2;DP4=0,0,17,34;MQ=50;FQ=-189	GT:PL:GQ	1/1:255,154,0:99
scaffold_1	8865089	.	ATT	AT	30.2	.	INDEL;IS=2,1.000000;DP=2;VDB=3.360000e-02;AF1=1;AC1=2;DP4=0,0,1,1;MQ=50;FQ=-40.5	GT:PL:GQ	1/1:69,6,0:10
scaffold_1	8872236	.	ATT	ATTT	180	.	INDEL;IS=15,0.405405;DP=37;VDB=1.278420e-07;AF1=1;AC1=2;DP4=0,0,1,17;MQ=50;FQ=-88.5	GT:PL:GQ	1/1:221,54,0:99
scaffold_1	9029908	.	GTTT	GTT	51.4	.	INDEL;IS=3,1.000000;DP=3;VDB=3.728401e-02;AF1=1;AC1=2;DP4=0,0,1,2;MQ=50;FQ=-43.5	GT:PL:GQ	1/1:91,9,0:16
scaffold_1	9120635	.	AT	ATT	214	.	INDEL;IS=17,0.944444;DP=18;VDB=9.063389e-02;AF1=1;AC1=2;DP4=0,0,13,5;MQ=50;FQ=-88.5	GT:PL:GQ	1/1:255,54,0:99
scaffold_1	9150863	.	A	AG	41.2	.	INDEL;IS=2,0.010811;DP=2;VDB=7.840000e-02;AF1=1;AC1=2;DP4=0,0,1,1;MQ=50;FQ=-40.5	GT:PL:GQ	1/1:80,6,0:10
scaffold_1	9156731	.	A	AC	214	.	INDEL;IS=28,0.848485;DP=33;VDB=2.206167e-01;AF1=1;AC1=2;DP4=0,0,12,18;MQ=50;FQ=-125	GT:PL:GQ	1/1:255,90,0:99
scaffold_1	9163269	.	G	GC	33.2	.	INDEL;IS=2,1.000000;DP=2;VDB=7.360000e-02;AF1=1;AC1=2;DP4=0,0,0,2;MQ=50;FQ=-40.5	GT:PL:GQ	1/1:72,6,0:10
scaffold_1	9173753	.	T	TC	28.6	.	INDEL;IS=6,0.400000;DP=15;VDB=6.645705e-03;AF1=1;AC1=2;DP4=0,0,2,4;MQ=50;FQ=-52.5	GT:PL:GQ	1/1:69,18,0:33
scaffold_1	9173807	.	GA	GAA	41.2	.	INDEL;IS=2,1.000000;DP=2;VDB=6.400000e-02;AF1=1;AC1=2;DP4=0,0,1,1;MQ=50;FQ=-40.5	GT:PL:GQ	1/1:80,6,0:10
scaffold_1	9174301	.	GTTTTT	GTTTTTT	136	.	INDEL;IS=45,0.900000;DP=50;VDB=1.602821e-01;AF1=1;AC1=2;DP4=0,0,33,12;MQ=50;FQ=-170	GT:PL:GQ	1/1:177,135,0:99
scaffold_1	9320959	.	CAAAAAA	CAAAAA	122	.	INDEL;IS=47,0.921569;DP=51;VDB=6.969184e-03;AF1=1;AC1=2;DP4=0,0,27,20;MQ=50;FQ=-176	GT:PL:GQ	1/1:163,141,0:99
scaffold_1	9321040	.	A	AT	113	.	INDEL;IS=21,0.875000;DP=24;VDB=1.565127e-04;AF1=1;AC1=2;DP4=0,0,5,16;MQ=50;FQ=-97.5	GT:PL:GQ	1/1:154,63,0:99
scaffold_1	9468469	.	TT	TTCT	20	.	INDEL;IS=4,0.400000;DP=10;VDB=9.421102e-03;AF1=1;AC1=2;DP4=0,0,0,4;MQ=50;FQ=-46.5	GT:PL:GQ	1/1:60,12,0:21
scaffold_1	9521976	.	TCCC	TCCCC	214	.	INDEL;IS=17,0.894737;DP=19;VDB=6.502682e-02;AF1=1;AC1=2;DP4=0,0,7,10;MQ=50;FQ=-85.5	GT:PL:GQ	1/1:255,51,0:99
scaffold_1	9522094	.	TAA	TA	214	.	INDEL;IS=19,0.826087;DP=23;VDB=3.808707e-02;AF1=1;AC1=2;DP4=0,0,17,6;MQ=50;FQ=-104	GT:PL:GQ	1/1:255,69,0:99
scaffold_1	9592289	.	GAAAA	GAAA	214	.	INDEL;IS=32,0.640000;DP=44;VDB=1.039869e-16;AF1=1;AC1=2;DP4=0,0,16,16;MQ=50;FQ=-131	GT:PL:GQ	1/1:255,96,0:99
scaffold_1	9606230	.	CTT	CTTT	214	.	INDEL;IS=55,0.932203;DP=59;VDB=1.490502e-10;AF1=1;AC1=2;DP4=0,0,56,3;MQ=50;FQ=-213	GT:PL:GQ	1/1:255,178,0:99
scaffold_1	9613057	.	CTTT	CTTTTT	52.2	.	INDEL;IS=2,0.500000;DP=2;VDB=5.960000e-02;AF1=1;AC1=2;DP4=0,0,2,0;MQ=50;FQ=-40.5	GT:PL:GQ	1/1:91,6,0:10
scaffold_1	9613126	.	GAAAAA	GAAAAAA	33	.	INDEL;IS=4,0.666667;DP=4;VDB=7.460385e-02;AF1=1;AC1=2;DP4=0,0,2,2;MQ=50;FQ=-46.5	GT:PL:GQ	1/1:73,12,0:21
scaffold_1	9618749	.	GAA	GAAA	214	.	INDEL;IS=39,0.735849;DP=53;VDB=2.716936e-01;AF1=1;AC1=2;DP4=0,0,19,21;MQ=50;FQ=-155	GT:PL:GQ	1/1:255,120,0:99
scaffold_1	9623770	.	AT	ATT	41.2	.	INDEL;IS=2,0.222222;DP=2;VDB=7.040000e-02;AF1=1;AC1=2;DP4=0,0,1,1;MQ=50;FQ=-40.5	GT:PL:GQ	1/1:80,6,0:10
scaffold_1	9689755	.	CA	C	134	.	INDEL;IS=10,0.833333;DP=12;VDB=9.895306e-05;AF1=1;AC1=2;DP4=0,0,0,10;MQ=50;FQ=-64.5	GT:PL:GQ	1/1:175,30,0:57
scaffold_1	9930678	.	AC	A	64	.	INDEL;IS=2,0.333333;DP=6;VDB=1.425484e-02;AF1=1;AC1=2;DP4=0,0,0,4;MQ=50;FQ=-46.5	GT:PL:GQ	1/1:104,12,0:21
scaffold_1	10064405	.	CTTTTTT	CTTTTT	115	.	INDEL;IS=35,0.875000;DP=40;VDB=6.517759e-02;AF1=1;AC1=2;DP4=0,0,22,13;MQ=50;FQ=-140	GT:PL:GQ	1/1:156,105,0:99
scaffold_1	10073662	.	A	AG	34.2	.	INDEL;IS=2,1.000000;DP=2;VDB=5.960000e-02;AF1=1;AC1=2;DP4=0,0,2,0;MQ=50;FQ=-40.5	GT:PL:GQ	1/1:73,6,0:10
scaffold_1	10079092	.	TAAA	TAA	42.4	.	INDEL;IS=3,0.750000;DP=3;VDB=2.570870e-02;AF1=1;AC1=2;DP4=0,0,0,3;MQ=50;FQ=-43.5	GT:PL:GQ	1/1:82,9,0:16
scaffold_1	10209473	.	ACTCTCTCTCTCT	ACTCTCTCTCT	214	.	INDEL;IS=13,0.928571;DP=13;VDB=2.219270e-02;AF1=1;AC1=2;DP4=0,0,11,2;MQ=50;FQ=-73.5	GT:PL:GQ	1/1:255,39,0:75
scaffold_1	10220477	.	GAAA	GAA	89.5	.	INDEL;IS=10,0.476190;DP=20;VDB=1.179935e-01;AF1=1;AC1=2;DP4=0,0,0,10;MQ=50;FQ=-64.5	GT:PL:GQ	1/1:130,30,0:57
scaffold_1	10235279	.	GAAAAAAAA	GAAAAAAA	68.5	.	INDEL;IS=19,0.904762;DP=20;VDB=3.956216e-02;AF1=1;AC1=2;DP4=0,0,8,11;MQ=50;FQ=-91.5	GT:PL:GQ	1/1:109,57,0:99
scaffold_1	10306598	.	GTT	GTTT	65.5	.	INDEL;IS=4,0.333333;DP=11;VDB=1.095322e-01;AF1=0.5;AC1=1;DP4=4,3,3,1;MQ=50;FQ=68.5;PV4=1,1,1,1	GT:PL:GQ	0/1:103,0,150:99
scaffold_1	10353286	.	T	TG	214	.	INDEL;IS=45,0.918367;DP=48;VDB=3.807533e-09;AF1=1;AC1=2;DP4=0,0,17,27;MQ=46;FQ=-167	GT:PL:GQ	1/1:255,132,0:99
scaffold_1	10441709	.	TAA	TAAA	169	.	INDEL;IS=10,0.909091;DP=10;VDB=7.747402e-04;AF1=1;AC1=2;DP4=0,0,9,1;MQ=50;FQ=-64.5	GT:PL:GQ	1/1:210,30,0:57
scaffold_1	10451520	.	TA	TAA	209	.	INDEL;IS=9,0.750000;DP=11;VDB=1.381593e-01;AF1=1;AC1=2;DP4=0,0,8,2;MQ=50;FQ=-64.5	GT:PL:GQ	1/1:250,30,0:57
scaffold_1	10696795	.	G	GT	115	.	INDEL;IS=5,0.555556;DP=9;VDB=1.092288e-02;AF1=1;AC1=2;DP4=0,0,9,0;MQ=50;FQ=-61.5	GT:PL:GQ	1/1:156,27,0:51
scaffold_1	10703150	.	TC	TCC	195	.	INDEL;IS=12,0.545455;DP=22;VDB=7.091735e-02;AF1=1;AC1=2;DP4=0,0,1,13;MQ=50;FQ=-76.5	GT:PL:GQ	1/1:236,42,0:81
scaffold_1	10769199	.	AG	AGG	96.6	.	INDEL;IS=5,0.625000;DP=8;VDB=1.778346e-03;AF1=0.5129;AC1=1;DP4=0,1,0,6;MQ=50;FQ=-21.6;PV4=1,1,1,1	GT:PL:GQ	0/1:134,0,13:16
scaffold_1	10781630	.	ATTTTTTTT	ATTTTTTT	65.5	.	INDEL;IS=14,0.560000;DP=25;VDB=5.884374e-02;AF1=1;AC1=2;DP4=0,0,8,10;MQ=50;FQ=-88.5	GT:PL:GQ	1/1:106,54,0:99
scaffold_1	10784608	.	CTT	CT	111	.	INDEL;IS=13,0.619048;DP=13;VDB=1.091397e-02;AF1=1;AC1=2;DP4=0,0,8,0;MQ=50;FQ=-58.5	GT:PL:GQ	1/1:152,24,0:45
scaffold_1	10784698	.	CTGTG	CTG	217	.	INDEL;IS=8,0.275862;DP=21;VDB=6.094395e-03;AF1=0.5;AC1=1;DP4=10,3,3,5;MQ=50;FQ=217;PV4=0.16,0.00026,1,0.05	GT:PL:GQ	0/1:255,0,255:99
scaffold_1	10784807	.	TG	TGG	76	.	INDEL;IS=4,0.133333;DP=22;VDB=1.106034e-02;AF1=1;AC1=2;DP4=0,0,0,4;MQ=50;FQ=-46.5	GT:PL:GQ	1/1:116,12,0:21
scaffold_1	10886872	.	T	TC	127	.	INDEL;IS=7,1.000000;DP=7;VDB=2.355439e-02;AF1=1;AC1=2;DP4=0,0,7,0;MQ=50;FQ=-55.5	GT:PL:GQ	1/1:167,21,0:39
scaffold_1	10892209	.	TAAA	TAAAA	42.4	.	INDEL;IS=3,0.041667;DP=3;VDB=4.793648e-02;AF1=1;AC1=2;DP4=0,0,0,3;MQ=50;FQ=-43.5	GT:PL:GQ	1/1:82,9,0:16
scaffold_1	10970092	.	TGG	TG	111	.	INDEL;IS=11,0.379310;DP=29;VDB=3.973535e-02;AF1=0.5;AC1=1;DP4=18,0,10,1;MQ=50;FQ=114;PV4=0.38,9.6e-21,1,1	GT:PL:GQ	0/1:149,0,181:99
scaffold_1	10975733	.	TA	T	88.7	.	INDEL;IS=5,1.000000;DP=5;VDB=1.867296e-02;AF1=1;AC1=2;DP4=0,0,5,0;MQ=50;FQ=-49.5	GT:PL:GQ	1/1:129,15,0:27
scaffold_1	11010820	.	GTT	GTTT	214	.	INDEL;IS=62,0.984127;DP=63;VDB=8.140898e-03;AF1=1;AC1=2;DP4=0,0,20,43;MQ=50;FQ=-225	GT:PL:GQ	1/1:255,190,0:99
scaffold_1	11010931	.	GT	GTT	214	.	INDEL;IS=79,1.000000;DP=79;VDB=9.373122e-17;AF1=1;AC1=2;DP4=0,0,27,52;MQ=50;FQ=-273	GT:PL:GQ	1/1:255,238,0:99
scaffold_1	11119470	.	GCC	GCCC	214	.	INDEL;IS=12,0.137931;DP=87;VDB=1.181515e-01;AF1=1;AC1=2;DP4=0,0,9,5;MQ=50;FQ=-76.5	GT:PL:GQ	1/1:255,42,0:81
scaffold_1	11136182	.	ACC	ACCC	118	.	INDEL;IS=7,0.875000;DP=8;VDB=4.363853e-03;AF1=1;AC1=2;DP4=0,0,7,0;MQ=50;FQ=-55.5	GT:PL:GQ	1/1:158,21,0:39
scaffold_1	11202732	.	AT	A	34.2	.	INDEL;IS=2,1.000000;DP=2;VDB=7.520000e-02;AF1=1;AC1=2;DP4=0,0,1,1;MQ=50;FQ=-40.5	GT:PL:GQ	1/1:73,6,0:10
scaffold_1	11210126	.	ATTT	ATTTT	129	.	INDEL;IS=18,0.486486;DP=37;VDB=3.402882e-07;AF1=1;AC1=2;DP4=0,0,0,18;MQ=50;FQ=-88.5	GT:PL:GQ	1/1:170,54,0:99
scaffold_1	11223413	.	CA	CAA	82	.	INDEL;IS=4,0.032520;DP=4;VDB=9.421102e-03;AF1=1;AC1=2;DP4=0,0,0,4;MQ=50;FQ=-46.5	GT:PL:GQ	1/1:122,12,0:21
scaffold_1	11230148	.	AGGG	AGG	184	.	INDEL;IS=16,1.000000;DP=16;VDB=1.078812e-01;AF1=1;AC1=2;DP4=0,0,5,5;MQ=50;FQ=-64.5	GT:PL:GQ	1/1:225,30,0:57
scaffold_1	11231833	.	AA	AATA	60.5	.	INDEL;IS=5,0.086207;DP=7;VDB=1.542289e-02;AF1=1;AC1=2;DP4=0,0,7,0;MQ=50;FQ=-55.5	GT:PL:GQ	1/1:101,21,0:39
scaffold_1	11235689	.	CTT	CTTT	206	.	INDEL;IS=11,0.478261;DP=23;VDB=6.447534e-03;AF1=1;AC1=2;DP4=0,0,2,9;MQ=50;FQ=-67.5	GT:PL:GQ	1/1:247,33,0:63
scaffold_1	11238700	.	TGC	TGCGC	52.2	.	INDEL;IS=2,1.000000;DP=2;VDB=7.200000e-02;AF1=1;AC1=2;DP4=0,0,2,0;MQ=50;FQ=-40.5	GT:PL:GQ	1/1:91,6,0:10
scaffold_1	11238880	.	TC	T	172	.	INDEL;IS=8,1.000000;DP=8;VDB=2.947456e-02;AF1=1;AC1=2;DP4=0,0,2,6;MQ=50;FQ=-58.5	GT:PL:GQ	1/1:213,24,0:45
scaffold_1	11242450	.	ATTT	ATTTT	200	.	INDEL;IS=48,0.979592;DP=49;VDB=1.493755e-03;AF1=1;AC1=2;DP4=1,0,44,4;MQ=50;FQ=-151;PV4=1,1,1,1	GT:PL:GQ	1/1:241,116,0:99
scaffold_1	11247651	.	ACCC	ACCCC	149	.	INDEL;IS=7,0.875000;DP=8;VDB=6.343129e-02;AF1=1;AC1=2;DP4=0,0,2,6;MQ=50;FQ=-58.5	GT:PL:GQ	1/1:190,24,0:45
scaffold_1	11283584	.	G	GC	134	.	INDEL;IS=5,1.000000;DP=5;VDB=8.054323e-02;AF1=1;AC1=2;DP4=0,0,2,3;MQ=50;FQ=-49.5	GT:PL:GQ	1/1:174,15,0:27
scaffold_1	11509459	.	CTTT	CTT	214	.	INDEL;IS=32,0.969697;DP=33;VDB=1.518167e-01;AF1=1;AC1=2;DP4=0,0,17,15;MQ=50;FQ=-131	GT:PL:GQ	1/1:255,96,0:99
scaffold_1	11512759	.	ATTTTT	ATTTTTT	49.5	.	INDEL;IS=22,0.880000;DP=25;VDB=1.655769e-02;AF1=1;AC1=2;DP4=0,0,0,23;MQ=50;FQ=-104	GT:PL:GQ	1/1:90,69,0:99
scaffold_1	11615590	.	AGGGG	AGGG	175	.	INDEL;IS=27,0.900000;DP=30;VDB=5.882891e-04;AF1=1;AC1=2;DP4=0,0,9,7;MQ=50;FQ=-82.5	GT:PL:GQ	1/1:216,48,0:93
scaffold_1	11635669	.	T	TC	207	.	INDEL;IS=22,0.880000;DP=25;VDB=1.082507e-02;AF1=1;AC1=2;DP4=0,0,9,13;MQ=50;FQ=-101	GT:PL:GQ	1/1:248,66,0:99
scaffold_1	11657866	.	ATTT	ATT	78	.	INDEL;IS=4,1.000000;DP=4;VDB=6.846959e-02;AF1=1;AC1=2;DP4=0,0,2,2;MQ=50;FQ=-46.5	GT:PL:GQ	1/1:118,12,0:21
scaffold_1	11754087	.	AGGG	AGG	214	.	INDEL;IS=49,1.000000;DP=49;VDB=2.009832e-01;AF1=1;AC1=2;DP4=0,0,24,25;MQ=50;FQ=-183	GT:PL:GQ	1/1:255,148,0:99
scaffold_1	11764284	.	CAA	CAAA	134	.	INDEL;IS=26,0.472727;DP=55;VDB=3.829566e-02;AF1=0.5;AC1=1;DP4=29,0,26,0;MQ=50;FQ=104;PV4=1,1,1,0.24	GT:PL:GQ	0/1:172,0,139:99
scaffold_1	11821299	.	TG	TGG	184	.	INDEL;IS=7,1.000000;DP=7;VDB=7.443298e-02;AF1=1;AC1=2;DP4=0,0,3,4;MQ=50;FQ=-55.5	GT:PL:GQ	1/1:224,21,0:39
scaffold_1	11856915	.	ACCCC	ACCC	46	.	INDEL;IS=4,0.142857;DP=4;VDB=6.003652e-02;AF1=1;AC1=2;DP4=0,0,3,1;MQ=50;FQ=-46.5	GT:PL:GQ	1/1:86,12,0:21
scaffold_1	11857190	.	AGGGG	AGGG	22.5	.	INDEL;IS=3,0.111111;DP=3;VDB=6.188863e-02;AF1=1;AC1=2;DP4=0,0,3,0;MQ=50;FQ=-43.5	GT:PL:GQ	1/1:62,9,0:15
scaffold_1	11858482	.	C	CT	211	.	INDEL;IS=13,0.866667;DP=15;VDB=9.667325e-03;AF1=1;AC1=2;DP4=0,0,1,13;MQ=50;FQ=-76.5	GT:PL:GQ	1/1:252,42,0:81
scaffold_1	11887444	.	GAAAAAA	GAAAAAAA	53.5	.	INDEL;IS=7,1.000000;DP=7;VDB=2.734571e-03;AF1=1;AC1=2;DP4=0,0,3,4;MQ=50;FQ=-55.5	GT:PL:GQ	1/1:94,21,0:39
scaffold_1	11897619	.	CTGT	CT	214	.	INDEL;IS=11,0.785714;DP=14;VDB=4.423878e-04;AF1=1;AC1=2;DP4=0,0,2,11;MQ=50;FQ=-73.5	GT:PL:GQ	1/1:255,39,0:75
scaffold_1	12099698	.	AGGG	AGG	49.4	.	INDEL;IS=3,0.750000;DP=3;VDB=6.089532e-02;AF1=1;AC1=2;DP4=0,0,1,2;MQ=50;FQ=-43.5	GT:PL:GQ	1/1:89,9,0:16
scaffold_1	12106761	.	GAA	GA	202	.	INDEL;IS=43,0.914894;DP=47;VDB=8.609836e-02;AF1=1;AC1=2;DP4=0,0,44,3;MQ=50;FQ=-176	GT:PL:GQ	1/1:243,141,0:99
scaffold_1	12133216	.	ATTTTT	ATTTTTT	155	.	INDEL;IS=26,0.838710;DP=30;VDB=2.503380e-02;AF1=1;AC1=2;DP4=0,0,6,23;MQ=50;FQ=-122	GT:PL:GQ	1/1:196,87,0:99
scaffold_1	12180927	.	AC	A	76.7	.	INDEL;IS=5,1.000000;DP=5;VDB=1.201475e-02;AF1=1;AC1=2;DP4=0,0,5,0;MQ=50;FQ=-49.5	GT:PL:GQ	1/1:117,15,0:27
scaffold_1	12261096	.	ATT	ATTT	116	.	INDEL;IS=5,0.833333;DP=6;VDB=1.067245e-02;AF1=1;AC1=2;DP4=0,0,1,4;MQ=50;FQ=-49.5	GT:PL:GQ	1/1:156,15,0:27
scaffold_1	12355261	.	TA	TAA	214	.	INDEL;IS=55,1.000000;DP=55;VDB=2.526723e-02;AF1=1;AC1=2;DP4=0,0,43,12;MQ=50;FQ=-201	GT:PL:GQ	1/1:255,166,0:99
scaffold_1	12416339	.	GAAA	GAA	214	.	INDEL;IS=69,0.985714;DP=70;VDB=4.069861e-01;AF1=1;AC1=2;DP4=0,0,43,26;MQ=50;FQ=-243	GT:PL:GQ	1/1:255,208,0:99
scaffold_1	12416525	.	GTTT	GTT	23.2	.	INDEL;IS=2,0.500000;DP=4;VDB=5.960000e-02;AF1=1;AC1=2;DP4=0,0,1,1;MQ=50;FQ=-40.5	GT:PL:GQ	1/1:62,6,0:10
scaffold_1	12535515	.	GT	GTT	40.2	.	INDEL;IS=2,0.057143;DP=2;VDB=7.840000e-02;AF1=1;AC1=2;DP4=0,0,1,1;MQ=50;FQ=-40.5	GT:PL:GQ	1/1:79,6,0:10
scaffold_1	12651605	.	A	AG	214	.	INDEL;IS=21,0.954545;DP=22;VDB=2.041865e-01;AF1=1;AC1=2;DP4=0,0,20,2;MQ=50;FQ=-101	GT:PL:GQ	1/1:255,66,0:99
scaffold_1	12658138	.	GAA	GAAA	87	.	INDEL;IS=4,0.800000;DP=5;VDB=5.878212e-02;AF1=1;AC1=2;DP4=0,0,1,3;MQ=50;FQ=-46.5	GT:PL:GQ	1/1:127,12,0:21
scaffold_1	12667638	.	TGGG	TGG	214	.	INDEL;IS=22,0.956522;DP=23;VDB=8.997276e-02;AF1=1;AC1=2;DP4=0,0,6,16;MQ=50;FQ=-101	GT:PL:GQ	1/1:255,66,0:99
scaffold_1	12668126	.	AT	ATT	73.4	.	INDEL;IS=7,1.000000;DP=7;VDB=6.733101e-02;AF1=1;AC1=2;DP4=0,0,1,2;MQ=50;FQ=-43.5	GT:PL:GQ	1/1:113,9,0:16
scaffold_1	12678856	.	TACAC	TACACAC	214	.	INDEL;IS=33,0.660000;DP=50;VDB=9.575215e-02;AF1=1;AC1=2;DP4=0,0,11,29;MQ=50;FQ=-155	GT:PL:GQ	1/1:255,120,0:99
scaffold_1	12778821	.	CAA	CA	130	.	INDEL;IS=6,1.000000;DP=6;VDB=2.842717e-02;AF1=1;AC1=2;DP4=0,0,3,3;MQ=50;FQ=-52.5	GT:PL:GQ	1/1:170,18,0:33
scaffold_1	12779354	.	C	CA	27.2	.	INDEL;IS=1,0.016949;DP=2;VDB=7.200000e-02;AF1=1;AC1=2;DP4=0,0,0,2;MQ=50;FQ=-40.5	GT:PL:GQ	1/1:66,6,0:10
scaffold_1	12786230	.	CTT	CT	217	.	INDEL;IS=41,0.493976;DP=81;VDB=1.661807e-03;AF1=0.5;AC1=1;DP4=14,23,16,26;MQ=50;FQ=217;PV4=1,3.2e-57,1,0.44	GT:PL:GQ	0/1:255,0,255:99
scaffold_1	12787273	.	GTT	GT	214	.	INDEL;IS=20,0.952381;DP=21;VDB=1.792966e-01;AF1=1;AC1=2;DP4=0,0,9,8;MQ=50;FQ=-85.5	GT:PL:GQ	1/1:255,51,0:99
scaffold_1	12819252	.	GA	GAAA	214	.	INDEL;IS=17,0.850000;DP=20;VDB=1.113876e-01;AF1=1;AC1=2;DP4=0,0,12,7;MQ=50;FQ=-91.5	GT:PL:GQ	1/1:255,57,0:99
scaffold_1	12840820	.	GAA	GA	214	.	INDEL;IS=42,0.954545;DP=44;VDB=1.031722e-01;AF1=1;AC1=2;DP4=0,0,16,27;MQ=50;FQ=-164	GT:PL:GQ	1/1:255,129,0:99
scaffold_1	12888031	.	GTT	GTTT	91	.	INDEL;IS=4,1.000000;DP=4;VDB=3.926331e-02;AF1=1;AC1=2;DP4=0,0,1,3;MQ=50;FQ=-46.5	GT:PL:GQ	1/1:131,12,0:21
scaffold_1	13362827	.	GTT	GT	72.7	.	INDEL;IS=5,1.000000;DP=5;VDB=5.992068e-02;AF1=1;AC1=2;DP4=0,0,5,0;MQ=50;FQ=-49.5	GT:PL:GQ	1/1:113,15,0:27
scaffold_1	13365630	.	ATTTTT	ATTTT	33.6	.	INDEL;IS=6,0.666667;DP=9;VDB=3.197501e-03;AF1=1;AC1=2;DP4=0,0,0,6;MQ=50;FQ=-52.5	GT:PL:GQ	1/1:74,18,0:33
scaffold_1	13378997	.	CCTCTCTCTCTCT	CCTCTCTCTCTCTCT	214	.	INDEL;IS=13,0.650000;DP=20;VDB=1.157667e-02;AF1=1;AC1=2;DP4=0,0,14,0;MQ=50;FQ=-76.5	GT:PL:GQ	1/1:255,42,0:81
scaffold_1	13379187	.	CAAAAAAA	CAAAAAA	29	.	INDEL;IS=9,0.818182;DP=11;VDB=4.869230e-02;AF1=1;AC1=2;DP4=1,1,4,5;MQ=50;FQ=-38.5;PV4=1,1,1,0.13	GT:PL:GQ	1/1:67,4,0:7
scaffold_1	13456457	.	GAAA	GAA	214	.	INDEL;IS=59,1.000000;DP=59;VDB=3.328926e-01;AF1=1;AC1=2;DP4=0,0,55,4;MQ=50;FQ=-213	GT:PL:GQ	1/1:255,178,0:99
scaffold_1	13459953	.	CAAAA	CAAA	184	.	INDEL;IS=51,0.739130;DP=69;VDB=1.672999e-01;AF1=1;AC1=2;DP4=0,0,7,55;MQ=50;FQ=-222	GT:PL:GQ	1/1:225,187,0:99
scaffold_1	13467476	.	AGG	AG	214	.	INDEL;IS=49,0.942308;DP=52;VDB=6.603785e-03;AF1=1;AC1=2;DP4=0,0,29,20;MQ=50;FQ=-183	GT:PL:GQ	1/1:255,148,0:99
scaffold_1	13478875	.	CAA	CAAA	30.2	.	INDEL;IS=2,1.000000;DP=2;VDB=5.920000e-02;AF1=1;AC1=2;DP4=0,0,2,0;MQ=50;FQ=-40.5	GT:PL:GQ	1/1:69,6,0:10
scaffold_1	13479383	.	TGG	TGGG	68.6	.	INDEL;IS=6,1.000000;DP=6;VDB=1.386225e-02;AF1=1;AC1=2;DP4=0,0,0,6;MQ=50;FQ=-52.5	GT:PL:GQ	1/1:109,18,0:33
scaffold_1	13670202	.	TAAAA	TAAA	201	.	INDEL;IS=50,1.000000;DP=50;VDB=2.402596e-01;AF1=1;AC1=2;DP4=0,0,36,14;MQ=50;FQ=-186	GT:PL:GQ	1/1:242,151,0:99
scaffold_1	13681124	.	TC	T	96.6	.	INDEL;IS=6,0.666667;DP=9;VDB=3.453519e-03;AF1=1;AC1=2;DP4=0,0,5,1;MQ=50;FQ=-52.5	GT:PL:GQ	1/1:137,18,0:33
scaffold_1	13681240	.	TGGG	TGG	214	.	INDEL;IS=57,0.876923;DP=65;VDB=1.335781e-01;AF1=1;AC1=2;DP4=0,0,44,19;MQ=50;FQ=-225	GT:PL:GQ	1/1:255,190,0:99
scaffold_1	13699124	.	GTT	GTTT	155	.	INDEL;IS=8,0.074074;DP=8;VDB=9.698205e-02;AF1=1;AC1=2;DP4=0,0,7,1;MQ=50;FQ=-58.5	GT:PL:GQ	1/1:196,24,0:45
scaffold_1	13752919	.	AGG	AG	47.4	.	INDEL;IS=3,1.000000;DP=3;VDB=6.186179e-02;AF1=1;AC1=2;DP4=0,0,3,0;MQ=50;FQ=-43.5	GT:PL:GQ	1/1:87,9,0:16
scaffold_1	13754817	.	AG	AGG	22.5	.	INDEL;IS=2,0.500000;DP=4;VDB=1.290543e-02;AF1=0.5;AC1=1;DP4=2,0,2,0;MQ=50;FQ=13.4;PV4=1,1,1,1	GT:PL:GQ	0/1:60,0,48:51
scaffold_1	13926140	.	G	GT	214	.	INDEL;IS=41,0.953488;DP=43;VDB=6.130369e-02;AF1=1;AC1=2;DP4=0,0,19,23;MQ=49;FQ=-161	GT:PL:GQ	1/1:255,126,0:99
scaffold_1	14080354	.	GTTT	GTTTT	21.3	.	INDEL;IS=2,0.222222;DP=3;VDB=6.560000e-02;AF1=1;AC1=2;DP4=0,0,0,2;MQ=50;FQ=-40.5	GT:PL:GQ	1/1:60,6,0:10
scaffold_1	14083466	.	AT	ATT	214	.	INDEL;IS=11,0.392857;DP=18;VDB=4.471607e-04;AF1=1;AC1=2;DP4=0,0,4,11;MQ=50;FQ=-79.5	GT:PL:GQ	1/1:255,45,0:87
scaffold_1	14083480	.	AC	ACC	119	.	INDEL;IS=5,0.333333;DP=5;VDB=6.720093e-03;AF1=1;AC1=2;DP4=0,0,1,4;MQ=50;FQ=-49.5	GT:PL:GQ	1/1:159,15,0:27
scaffold_1	14172370	.	TAAA	TA	61.2	.	INDEL;IS=2,1.000000;DP=2;VDB=4.000000e-02;AF1=1;AC1=2;DP4=0,0,1,1;MQ=50;FQ=-40.5	GT:PL:GQ	1/1:100,6,0:10
scaffold_1	14224659	.	GTTTTTT	GTTTTTTT	94.5	.	INDEL;IS=13,0.866667;DP=15;VDB=9.706143e-02;AF1=1;AC1=2;DP4=0,0,6,7;MQ=50;FQ=-73.5	GT:PL:GQ	1/1:135,39,0:75
scaffold_1	14231622	.	TG	T	161	.	INDEL;IS=13,0.928571;DP=14;VDB=1.485677e-01;AF1=1;AC1=2;DP4=0,1,5,8;MQ=50;FQ=-42.5;PV4=1,2e-07,1,1	GT:PL:GQ	1/1:200,8,0:14
scaffold_1	14280583	.	CT	CTT	31.2	.	INDEL;IS=2,0.666667;DP=3;VDB=5.960000e-02;AF1=1;AC1=2;DP4=0,0,2,0;MQ=50;FQ=-40.5	GT:PL:GQ	1/1:70,6,0:10
scaffold_1	14335547	.	GACA	GA	52.2	.	INDEL;IS=2,0.400000;DP=5;VDB=6.880000e-02;AF1=1;AC1=2;DP4=0,0,0,2;MQ=50;FQ=-40.5	GT:PL:GQ	1/1:91,6,0:10
scaffold_1	14695535	.	ATTT	ATTTT	212	.	INDEL;IS=13,0.866667;DP=15;VDB=1.483521e-01;AF1=1;AC1=2;DP4=0,0,3,12;MQ=50;FQ=-79.5	GT:PL:GQ	1/1:253,45,0:87
scaffold_1	14771759	.	TCC	TC	214	.	INDEL;IS=27,1.000000;DP=27;VDB=1.241722e-02;AF1=1;AC1=2;DP4=0,0,23,4;MQ=50;FQ=-116	GT:PL:GQ	1/1:255,81,0:99
scaffold_1	14838455	.	TA	T	24.4	.	INDEL;IS=2,0.666667;DP=3;VDB=4.644186e-02;AF1=1;AC1=2;DP4=0,0,3,0;MQ=50;FQ=-43.5	GT:PL:GQ	1/1:64,9,0:15
scaffold_1	14852510	.	AA	AACA	214	.	INDEL;IS=8,0.888889;DP=9;VDB=9.902109e-04;AF1=1;AC1=2;DP4=0,0,5,4;MQ=50;FQ=-61.5	GT:PL:GQ	1/1:255,27,0:51
scaffold_1	14852719	.	GA	G	214	.	INDEL;IS=14,1.000000;DP=14;VDB=6.990308e-03;AF1=1;AC1=2;DP4=0,0,3,11;MQ=50;FQ=-76.5	GT:PL:GQ	1/1:255,42,0:81
scaffold_1	14976073	.	G	GTC	61.2	.	INDEL;IS=2,1.000000;DP=2;VDB=4.640000e-02;AF1=1;AC1=2;DP4=0,0,1,1;MQ=50;FQ=-40.5	GT:PL:GQ	1/1:100,6,0:10
scaffold_1	15077721	.	GCCCC	GCCCCC	94.5	.	INDEL;IS=7,0.875000;DP=8;VDB=1.240130e-02;AF1=1;AC1=2;DP4=0,0,2,5;MQ=50;FQ=-55.5	GT:PL:GQ	1/1:135,21,0:39
scaffold_1	15105321	.	TAA	TA	153	.	INDEL;IS=7,1.000000;DP=7;VDB=7.930852e-02;AF1=1;AC1=2;DP4=0,0,3,4;MQ=50;FQ=-55.5	GT:PL:GQ	1/1:193,21,0:39
scaffold_1	15235564	.	C	CAA	52.2	.	INDEL;IS=2,0.111111;DP=2;VDB=6.880000e-02;AF1=1;AC1=2;DP4=0,0,0,2;MQ=50;FQ=-40.5	GT:PL:GQ	1/1:91,6,0:10
scaffold_1	16098485	.	TGG	TG	24.2	.	INDEL;IS=2,1.000000;DP=2;VDB=6.720000e-02;AF1=1;AC1=2;DP4=0,0,2,0;MQ=50;FQ=-40.5	GT:PL:GQ	1/1:63,6,0:10
scaffold_1	16105834	.	ATTT	ATT	180	.	INDEL;IS=15,0.348837;DP=43;VDB=2.224454e-01;AF1=0.5;AC1=1;DP4=7,19,7,10;MQ=50;FQ=183;PV4=0.51,5.5e-35,1,0.18	GT:PL:GQ	0/1:218,0,255:99
scaffold_1	16228618	.	AGG	AG	214	.	INDEL;IS=43,0.914894;DP=47;VDB=1.867357e-01;AF1=1;AC1=2;DP4=0,0,7,13;MQ=50;FQ=-94.5	GT:PL:GQ	1/1:255,60,0:99
scaffold_1	16244809	.	TGGGG	TGGGGG	198	.	INDEL;IS=34,0.693878;DP=49;VDB=3.863136e-02;AF1=1;AC1=2;DP4=0,0,7,13;MQ=50;FQ=-94.5	GT:PL:GQ	1/1:239,60,0:99
scaffold_1	16475135	.	TA	TAA	32.2	.	INDEL;IS=1,0.008850;DP=2;VDB=7.680000e-02;AF1=1;AC1=2;DP4=0,0,1,1;MQ=50;FQ=-40.5	GT:PL:GQ	1/1:71,6,0:10
scaffold_1	16563633	.	ATTTTT	ATTTTTT	154	.	INDEL;IS=33,0.750000;DP=39;VDB=2.696090e-01;AF1=1;AC1=2;DP4=0,0,23,15;MQ=50;FQ=-149	GT:PL:GQ	1/1:195,114,0:99
scaffold_1	16588099	.	CT	C	30.2	.	INDEL;IS=2,0.100000;DP=2;VDB=5.960000e-02;AF1=1;AC1=2;DP4=0,0,0,2;MQ=50;FQ=-40.5	GT:PL:GQ	1/1:69,6,0:10
scaffold_1	16590465	.	CT	CTT	37.2	.	INDEL;IS=2,0.666667;DP=3;VDB=7.360000e-02;AF1=1;AC1=2;DP4=0,0,1,1;MQ=50;FQ=-40.5	GT:PL:GQ	1/1:76,6,0:10
scaffold_1	16616770	.	TAAAAAA	TAAAAAAA	44.5	.	INDEL;IS=8,0.888889;DP=9;VDB=4.448065e-03;AF1=1;AC1=2;DP4=0,0,1,7;MQ=50;FQ=-58.5	GT:PL:GQ	1/1:85,24,0:45
scaffold_1	16694559	.	ATTTTTTT	ATTTTTTTT	87.5	.	INDEL;IS=78,0.962963;DP=81;VDB=4.500285e-01;AF1=1;AC1=2;DP4=1,1,42,36;MQ=50;FQ=-240;PV4=1,1,1,1	GT:PL:GQ	1/1:128,205,0:99
scaffold_1	16704683	.	ATTTTTTT	ATTTTTTTT	57.5	.	INDEL;IS=48,0.505263;DP=95;VDB=2.738002e-02;AF1=1;AC1=2;DP4=0,0,2,48;MQ=50;FQ=-186	GT:PL:GQ	1/1:98,151,0:99
scaffold_1	16738540	.	CAAAAA	CAAAA	54.6	.	INDEL;IS=6,1.000000;DP=6;VDB=2.456378e-02;AF1=1;AC1=2;DP4=0,0,4,2;MQ=50;FQ=-52.5	GT:PL:GQ	1/1:95,18,0:33
scaffold_1	16775329	.	TGAGAGA	TGAGAGAGA	52.2	.	INDEL;IS=2,1.000000;DP=2;VDB=5.960000e-02;AF1=1;AC1=2;DP4=0,0,2,0;MQ=50;FQ=-40.5	GT:PL:GQ	1/1:91,6,0:10
scaffold_1	16798531	.	ATT	AT	117	.	INDEL;IS=14,0.875000;DP=16;VDB=7.250635e-02;AF1=1;AC1=2;DP4=0,0,14,0;MQ=50;FQ=-76.5	GT:PL:GQ	1/1:158,42,0:81
scaffold_1	17171330	.	TAAA	TAAAA	214	.	INDEL;IS=44,0.977778;DP=44;VDB=5.527795e-13;AF1=1;AC1=2;DP4=0,0,5,39;MQ=50;FQ=-167	GT:PL:GQ	1/1:255,132,0:99
scaffold_1	17788135	.	GCACAC	GCAC	85.4	.	INDEL;IS=3,1.000000;DP=3;VDB=5.085621e-02;AF1=1;AC1=2;DP4=0,0,0,3;MQ=50;FQ=-43.5	GT:PL:GQ	1/1:125,9,0:16
scaffold_1	17834408	.	T	TC	121	.	INDEL;IS=5,1.000000;DP=5;VDB=7.333832e-03;AF1=1;AC1=2;DP4=0,0,4,1;MQ=50;FQ=-49.5	GT:PL:GQ	1/1:161,15,0:27
scaffold_1	17909580	.	GAAA	GAAAA	125	.	INDEL;IS=6,0.071429;DP=6;VDB=5.060657e-02;AF1=1;AC1=2;DP4=0,0,3,3;MQ=50;FQ=-52.5	GT:PL:GQ	1/1:165,18,0:33
scaffold_1	17963030	.	G	GC	214	.	INDEL;IS=16,0.941176;DP=17;VDB=1.269806e-04;AF1=1;AC1=2;DP4=0,0,2,14;MQ=50;FQ=-82.5	GT:PL:GQ	1/1:255,48,0:93
scaffold_1	17986118	.	AC	ACC	41.2	.	INDEL;IS=2,1.000000;DP=2;VDB=9.600000e-03;AF1=1;AC1=2;DP4=0,0,1,1;MQ=50;FQ=-40.5	GT:PL:GQ	1/1:80,6,0:10
scaffold_1	18028496	.	C	CA	28.2	.	INDEL;IS=2,0.042553;DP=3;VDB=7.360000e-02;AF1=1;AC1=2;DP4=0,0,2,0;MQ=50;FQ=-40.5	GT:PL:GQ	1/1:67,6,0:10
scaffold_1	18126087	.	GTTTTTT	GTTTTTTT	20	.	INDEL;IS=3,0.750000;DP=4;VDB=7.993221e-02;AF1=1;AC1=2;DP4=0,0,1,3;MQ=50;FQ=-46.5	GT:PL:GQ	1/1:60,12,0:21
scaffold_1	18126437	.	GC	GCC	73.4	.	INDEL;IS=3,1.000000;DP=3;VDB=6.621023e-02;AF1=1;AC1=2;DP4=0,0,1,2;MQ=50;FQ=-43.5	GT:PL:GQ	1/1:113,9,0:16
scaffold_1	18447159	.	CTT	CTTT	37.2	.	INDEL;IS=2,0.666667;DP=3;VDB=7.840000e-02;AF1=1;AC1=2;DP4=0,0,1,1;MQ=50;FQ=-40.5	GT:PL:GQ	1/1:76,6,0:10
scaffold_1	18457960	.	GAAAAAAA	GAAAAAA	51.5	.	INDEL;IS=58,0.935484;DP=62;VDB=3.945531e-01;AF1=1;AC1=2;DP4=0,0,48,10;MQ=50;FQ=-210	GT:PL:GQ	1/1:92,175,0:99
scaffold_1	18570603	.	GA	GACA	214	.	INDEL;IS=7,0.700000;DP=10;VDB=1.446628e-02;AF1=1;AC1=2;DP4=0,0,5,5;MQ=50;FQ=-64.5	GT:PL:GQ	1/1:255,30,0:57
scaffold_1	18600800	.	CAA	CA	214	.	INDEL;IS=22,0.916667;DP=24;VDB=1.501350e-01;AF1=1;AC1=2;DP4=0,0,15,7;MQ=50;FQ=-101	GT:PL:GQ	1/1:255,66,0:99
scaffold_1	18600857	.	TGG	TGGG	208	.	INDEL;IS=11,0.846154;DP=13;VDB=1.118927e-01;AF1=1;AC1=2;DP4=0,0,2,9;MQ=50;FQ=-67.5	GT:PL:GQ	1/1:249,33,0:63
scaffold_1	18601602	.	TA	T	35.2	.	INDEL;IS=2,0.400000;DP=2;VDB=7.840000e-02;AF1=1;AC1=2;DP4=0,0,1,1;MQ=50;FQ=-40.5	GT:PL:GQ	1/1:74,6,0:10
scaffold_1	18856044	.	GCCCC	GCCC	84.6	.	INDEL;IS=6,1.000000;DP=6;VDB=1.087348e-02;AF1=1;AC1=2;DP4=0,0,3,3;MQ=50;FQ=-52.5	GT:PL:GQ	1/1:125,18,0:33
scaffold_1	18937434	.	ATTT	ATTTT	21.3	.	INDEL;IS=2,0.022727;DP=2;VDB=6.080000e-02;AF1=1;AC1=2;DP4=0,0,2,0;MQ=50;FQ=-40.5	GT:PL:GQ	1/1:60,6,0:10
scaffold_1	18954945	.	AC	A	113	.	INDEL;IS=5,0.833333;DP=5;VDB=5.419846e-02;AF1=1;AC1=2;DP4=0,0,3,2;MQ=50;FQ=-49.5	GT:PL:GQ	1/1:153,15,0:27
scaffold_1	19070141	.	GAAAA	GAAAAA	80.5	.	INDEL;IS=14,0.933333;DP=15;VDB=7.465011e-03;AF1=1;AC1=2;DP4=0,0,15,0;MQ=50;FQ=-79.5	GT:PL:GQ	1/1:121,45,0:87
scaffold_1	19156027	.	AT	ATT	154	.	INDEL;IS=6,0.750000;DP=6;VDB=2.518264e-02;AF1=1;AC1=2;DP4=0,0,4,2;MQ=50;FQ=-52.5	GT:PL:GQ	1/1:194,18,0:33
scaffold_1	19182918	.	ATGTG	ATG	52.2	.	INDEL;IS=2,0.400000;DP=5;VDB=7.680000e-02;AF1=1;AC1=2;DP4=0,0,0,2;MQ=50;FQ=-40.5	GT:PL:GQ	1/1:91,6,0:10
scaffold_1	19261626	.	GAAAAA	GAAAAAA	81.5	.	INDEL;IS=16,0.516129;DP=31;VDB=1.244642e-01;AF1=1;AC1=2;DP4=0,0,14,2;MQ=50;FQ=-82.5	GT:PL:GQ	1/1:122,48,0:93
scaffold_1	20070415	.	TTGT	TTGTGT	155	.	INDEL;IS=6,0.428571;DP=14;VDB=3.453519e-03;AF1=1;AC1=2;DP4=0,0,0,6;MQ=50;FQ=-52.5	GT:PL:GQ	1/1:195,18,0:33
scaffold_1	20072858	.	TAA	TA	23.2	.	INDEL;IS=2,0.013793;DP=2;VDB=7.840000e-02;AF1=1;AC1=2;DP4=0,0,0,2;MQ=50;FQ=-40.5	GT:PL:GQ	1/1:62,6,0:10
scaffold_1	20074394	.	A	AT	99.7	.	INDEL;IS=5,1.000000;DP=5;VDB=7.991912e-03;AF1=1;AC1=2;DP4=0,0,0,5;MQ=50;FQ=-49.5	GT:PL:GQ	1/1:140,15,0:27
scaffold_1	20075301	.	TCC	TC	214	.	INDEL;IS=14,0.777778;DP=18;VDB=5.627330e-02;AF1=1;AC1=2;DP4=0,0,9,5;MQ=50;FQ=-76.5	GT:PL:GQ	1/1:255,42,0:81
scaffold_1	20109254	.	GAAAAA	GAAAA	153	.	INDEL;IS=40,0.800000;DP=50;VDB=7.144678e-02;AF1=1;AC1=2;DP4=0,0,26,16;MQ=50;FQ=-161	GT:PL:GQ	1/1:194,126,0:99
scaffold_1	21293383	.	GC	G,GAC	68.6	.	INDEL;IS=6,0.666667;DP=9;VDB=8.499897e-04;AF1=1;AC1=2;DP4=0,0,9,0;MQ=50;FQ=-52.5	GT:PL:GQ	1/1:185,94,76,111,0,102:33
scaffold_1	21352994	.	CA	C	35.2	.	INDEL;IS=2,1.000000;DP=2;VDB=7.200000e-02;AF1=1;AC1=2;DP4=0,0,1,1;MQ=50;FQ=-40.5	GT:PL:GQ	1/1:74,6,0:10
scaffold_1	21391358	.	ATT	ATTT	66.4	.	INDEL;IS=3,0.750000;DP=4;VDB=3.728401e-02;AF1=1;AC1=2;DP4=0,0,1,2;MQ=50;FQ=-43.5	GT:PL:GQ	1/1:106,9,0:16
scaffold_1	21402173	.	GATATAT	GATATATAT	38.5	.	INDEL;IS=2,0.250000;DP=8;VDB=3.113745e-03;AF1=0.5;AC1=1;DP4=0,6,1,1;MQ=50;FQ=41.5;PV4=0.25,1,1,1	GT:PL:GQ	0/1:76,0,169:79
scaffold_1	21407079	.	TA	TACA	162	.	INDEL;IS=5,1.000000;DP=5;VDB=7.333832e-03;AF1=1;AC1=2;DP4=0,0,4,1;MQ=50;FQ=-49.5	GT:PL:GQ	1/1:202,15,0:27
scaffold_1	21450127	.	CAA	CAAA	99	.	INDEL;IS=7,1.000000;DP=7;VDB=2.444842e-02;AF1=1;AC1=2;DP4=0,0,2,2;MQ=50;FQ=-46.5	GT:PL:GQ	1/1:139,12,0:21
scaffold_1	21502819	.	TTCTCT	TTCT	113	.	INDEL;IS=4,1.000000;DP=4;VDB=1.106034e-02;AF1=1;AC1=2;DP4=0,0,4,0;MQ=50;FQ=-46.5	GT:PL:GQ	1/1:153,12,0:21
scaffold_1	21529505	.	TGG	TG	24.2	.	INDEL;IS=2,1.000000;DP=2;VDB=3.840000e-02;AF1=1;AC1=2;DP4=0,0,0,2;MQ=50;FQ=-40.5	GT:PL:GQ	1/1:63,6,0:10
scaffold_1	21656478	.	GA	GAA	170	.	INDEL;IS=7,1.000000;DP=7;VDB=1.131224e-01;AF1=1;AC1=2;DP4=0,0,5,2;MQ=50;FQ=-55.5	GT:PL:GQ	1/1:210,21,0:39
scaffold_1	21769096	.	CAA	CAAA	199	.	INDEL;IS=11,1.000000;DP=11;VDB=8.173811e-02;AF1=1;AC1=2;DP4=0,0,9,2;MQ=50;FQ=-67.5	GT:PL:GQ	1/1:240,33,0:63
scaffold_1	21772124	.	TCAC	TC	214	.	INDEL;IS=46,0.867925;DP=53;VDB=1.038618e-08;AF1=1;AC1=2;DP4=0,0,34,12;MQ=50;FQ=-173	GT:PL:GQ	1/1:255,138,0:99
scaffold_1	21777016	.	AT	A	137	.	INDEL;IS=8,0.380952;DP=21;VDB=1.983262e-01;AF1=0.5;AC1=1;DP4=8,4,5,3;MQ=50;FQ=140;PV4=1,3.2e-17,1,1	GT:PL:GQ	0/1:175,0,255:99
scaffold_1	21789759	.	GTT	GT	29.2	.	INDEL;IS=2,1.000000;DP=2;VDB=7.840000e-02;AF1=1;AC1=2;DP4=0,0,1,1;MQ=50;FQ=-40.5	GT:PL:GQ	1/1:68,6,0:10
scaffold_1	21862693	.	T	TC	73.5	.	INDEL;IS=12,0.857143;DP=14;VDB=3.632066e-02;AF1=1;AC1=2;DP4=0,0,6,8;MQ=50;FQ=-76.5	GT:PL:GQ	1/1:114,42,0:81
scaffold_1	21965139	.	GA	G	76.5	.	INDEL;IS=5,0.277778;DP=18;VDB=1.604579e-01;AF1=0.5;AC1=1;DP4=1,10,1,5;MQ=50;FQ=79.5;PV4=1,0.35,1,0.12	GT:PL:GQ	0/1:114,0,171:99
scaffold_1	21965169	.	TC	T	92	.	INDEL;IS=4,1.000000;DP=4;VDB=6.378791e-02;AF1=1;AC1=2;DP4=0,0,1,3;MQ=50;FQ=-46.5	GT:PL:GQ	1/1:132,12,0:21
scaffold_1	22009089	.	ATCTC	ATC	214	.	INDEL;IS=15,1.000000;DP=15;VDB=7.448734e-02;AF1=1;AC1=2;DP4=0,0,0,15;MQ=50;FQ=-79.5	GT:PL:GQ	1/1:255,45,0:87
scaffold_1	22015734	.	CTT	CTTT	192	.	INDEL;IS=8,1.000000;DP=8;VDB=3.193790e-02;AF1=1;AC1=2;DP4=0,0,4,4;MQ=50;FQ=-58.5	GT:PL:GQ	1/1:233,24,0:45
scaffold_1	22022814	.	CTTT	CTT	86.6	.	INDEL;IS=6,0.857143;DP=7;VDB=6.645705e-03;AF1=1;AC1=2;DP4=0,0,0,6;MQ=50;FQ=-52.5	GT:PL:GQ	1/1:127,18,0:33
scaffold_1	22027164	.	CAA	CAAA	38.2	.	INDEL;IS=2,0.062500;DP=2;VDB=7.360000e-02;AF1=1;AC1=2;DP4=0,0,1,1;MQ=50;FQ=-40.5	GT:PL:GQ	1/1:77,6,0:10
scaffold_1	22027291	.	CT	C	166	.	INDEL;IS=19,0.703704;DP=21;VDB=1.299376e-01;AF1=1;AC1=2;DP4=0,0,7,3;MQ=50;FQ=-64.5	GT:PL:GQ	1/1:207,30,0:57
scaffold_1	22047028	.	TCCCCCC	TCCCCC	103	.	INDEL;IS=18,0.782609;DP=23;VDB=5.132945e-04;AF1=1;AC1=2;DP4=0,0,4,14;MQ=50;FQ=-88.5	GT:PL:GQ	1/1:144,54,0:99
scaffold_1	22099031	.	CAA	CAAA	163	.	INDEL;IS=9,1.000000;DP=9;VDB=1.034956e-01;AF1=1;AC1=2;DP4=0,0,8,1;MQ=50;FQ=-61.5	GT:PL:GQ	1/1:204,27,0:51
scaffold_1	22392605	.	ATT	AT	25.2	.	INDEL;IS=2,1.000000;DP=2;VDB=3.040000e-02;AF1=1;AC1=2;DP4=0,0,2,0;MQ=50;FQ=-40.5	GT:PL:GQ	1/1:64,6,0:10
scaffold_1	22457465	.	TCACACACACACACACACACAC	TCACACACACACACACACACACAC	55.5	.	INDEL;IS=2,0.064516;DP=31;VDB=6.739133e-02;AF1=0.5;AC1=1;DP4=3,0,3,0;MQ=50;FQ=32.5;PV4=1,1,1,1	GT:PL:GQ	0/1:93,0,67:70
scaffold_1	22465620	.	CAAA	CAA	214	.	INDEL;IS=45,0.803571;DP=56;VDB=1.074151e-07;AF1=1;AC1=2;DP4=0,0,3,45;MQ=50;FQ=-179	GT:PL:GQ	1/1:255,144,0:99
scaffold_1	22476401	.	CAAAAAAAAA	CAAAAAAA	22.5	.	INDEL;IS=3,0.166667;DP=18;VDB=2.309944e-02;AF1=1;AC1=2;DP4=0,0,1,2;MQ=50;FQ=-43.5	GT:PL:GQ	1/1:62,9,0:15
scaffold_1	22519726	.	AGG	AG	183	.	INDEL;IS=12,0.631579;DP=19;VDB=1.304410e-02;AF1=1;AC1=2;DP4=0,0,2,10;MQ=50;FQ=-70.5	GT:PL:GQ	1/1:224,36,0:69
scaffold_1	22629697	.	TAA	TA	147	.	INDEL;IS=9,1.000000;DP=9;VDB=2.198870e-03;AF1=1;AC1=2;DP4=0,0,1,8;MQ=50;FQ=-61.5	GT:PL:GQ	1/1:188,27,0:51
scaffold_1	22646081	.	CTGTGTGT	CTGTGT	107	.	INDEL;IS=4,0.500000;DP=8;VDB=7.714857e-02;AF1=1;AC1=2;DP4=0,0,0,4;MQ=50;FQ=-46.5	GT:PL:GQ	1/1:147,12,0:21
scaffold_1	22699684	.	TAAAAAAA	TAAAAAAAA	81.5	.	INDEL;IS=25,0.892857;DP=28;VDB=1.122356e-01;AF1=1;AC1=2;DP4=1,1,11,14;MQ=50;FQ=-84.5;PV4=1,1,1,1	GT:PL:GQ	1/1:122,50,0:97
scaffold_1	22735609	.	CAT	CATAT	75.5	.	INDEL;IS=3,0.125000;DP=24;VDB=1.796941e-01;AF1=0.5;AC1=1;DP4=0,14,0,5;MQ=50;FQ=78.5;PV4=1,1,1,0.25	GT:PL:GQ	0/1:113,0,233:99
scaffold_1	22748874	.	GCCC	GCC	214	.	INDEL;IS=34,1.000000;DP=34;VDB=8.835257e-06;AF1=1;AC1=2;DP4=0,0,29,5;MQ=50;FQ=-137	GT:PL:GQ	1/1:255,102,0:99
scaffold_1	22753871	.	CGG	CG	167	.	INDEL;IS=12,0.750000;DP=16;VDB=6.348500e-02;AF1=1;AC1=2;DP4=0,0,1,11;MQ=50;FQ=-70.5	GT:PL:GQ	1/1:208,36,0:69
scaffold_1	22764911	.	TAA	TA	47.4	.	INDEL;IS=3,1.000000;DP=3;VDB=6.508500e-02;AF1=1;AC1=2;DP4=0,0,3,0;MQ=50;FQ=-43.5	GT:PL:GQ	1/1:87,9,0:16
scaffold_1	22795639	.	GAAAA	GAAAAA	44.5	.	INDEL;IS=10,0.250000;DP=40;VDB=1.002845e-01;AF1=0.5;AC1=1;DP4=19,11,5,5;MQ=50;FQ=47.5;PV4=0.48,1,1,1	GT:PL:GQ	0/1:82,0,189:85
scaffold_1	22816674	.	AT	A	68.5	.	INDEL;IS=5,0.277778;DP=18;VDB=5.132945e-04;AF1=0.5;AC1=1;DP4=3,9,0,6;MQ=50;FQ=71.5;PV4=0.51,0.2,1,1	GT:PL:GQ	0/1:106,0,248:99
scaffold_1	22823282	.	TAAA	TAA	125	.	INDEL;IS=12,0.800000;DP=15;VDB=1.511022e-01;AF1=1;AC1=2;DP4=0,0,0,15;MQ=50;FQ=-79.5	GT:PL:GQ	1/1:166,45,0:87
scaffold_1	22838010	.	CAAAAA	CAAAA	33	.	INDEL;IS=4,0.571429;DP=7;VDB=3.317223e-02;AF1=1;AC1=2;DP4=0,0,2,2;MQ=50;FQ=-46.5	GT:PL:GQ	1/1:73,12,0:21
scaffold_1	22838647	.	ATTTT	ATT	178	.	INDEL;IS=5,1.000000;DP=5;VDB=8.701821e-02;AF1=1;AC1=2;DP4=0,0,2,3;MQ=50;FQ=-49.5	GT:PL:GQ	1/1:218,15,0:27
scaffold_1	22875320	.	TAAAA	TAAAAA	82.5	.	INDEL;IS=6,0.193548;DP=31;VDB=1.129715e-03;AF1=1;AC1=2;DP4=0,0,1,6;MQ=50;FQ=-55.5	GT:PL:GQ	1/1:123,21,0:39
scaffold_1	22876092	.	A	AT	214	.	INDEL;IS=38,0.883721;DP=43;VDB=2.077275e-01;AF1=1;AC1=2;DP4=0,0,31,11;MQ=50;FQ=-161	GT:PL:GQ	1/1:255,126,0:99
scaffold_1	22891051	.	ATTTTTTT	ATTTTTT	50.5	.	INDEL;IS=9,0.057692;DP=10;VDB=1.057469e-01;AF1=1;AC1=2;DP4=0,0,4,5;MQ=50;FQ=-61.5	GT:PL:GQ	1/1:91,27,0:51
scaffold_1	22990689	.	TAAA	TAAAA	214	.	INDEL;IS=81,0.910112;DP=89;VDB=2.869479e-03;AF1=1;AC1=2;DP4=0,0,69,15;MQ=50;FQ=-288	GT:PL:GQ	1/1:255,253,0:99
scaffold_1	23048059	.	T	TC	33.5	.	INDEL;IS=2,0.200000;DP=3;VDB=6.719287e-02;AF1=0.5004;AC1=1;DP4=0,1,1,1;MQ=50;FQ=-7.4;PV4=1,1,1,0.33	GT:PL:GQ	0/1:71,0,28:31
scaffold_1	23069420	.	CAAA	CAA	214	.	INDEL;IS=73,0.986486;DP=74;VDB=1.471213e-01;AF1=1;AC1=2;DP4=0,0,25,48;MQ=50;FQ=-255	GT:PL:GQ	1/1:255,220,0:99
scaffold_1	23070050	.	TAAAA	TAAA	134	.	INDEL;IS=20,0.952381;DP=21;VDB=1.028177e-01;AF1=1;AC1=2;DP4=0,0,17,3;MQ=50;FQ=-94.5	GT:PL:GQ	1/1:175,60,0:99
scaffold_1	23185800	.	TG	T	214	.	INDEL;IS=80,0.860215;DP=93;VDB=3.694506e-16;AF1=1;AC1=2;DP4=0,0,35,51;MQ=50;FQ=-290	GT:PL:GQ	1/1:255,255,0:99
scaffold_1	23237143	.	TC	T	72.5	.	INDEL;IS=10,0.196078;DP=51;VDB=2.675533e-03;AF1=0.5;AC1=1;DP4=18,19,3,5;MQ=50;FQ=75.5;PV4=0.7,0.096,1,0.085	GT:PL:GQ	0/1:110,0,255:99
scaffold_1	23237301	.	ATT	ATTT	57.4	.	INDEL;IS=2,0.058824;DP=3;VDB=4.793649e-02;AF1=1;AC1=2;DP4=0,0,0,3;MQ=50;FQ=-43.5	GT:PL:GQ	1/1:97,9,0:16
scaffold_1	23742417	.	TAA	TA	23.2	.	INDEL;IS=2,1.000000;DP=2;VDB=5.920000e-02;AF1=1;AC1=2;DP4=0,0,2,0;MQ=50;FQ=-40.5	GT:PL:GQ	1/1:62,6,0:10
scaffold_1	23765159	.	A	AG	214	.	INDEL;IS=13,0.928571;DP=14;VDB=1.110560e-01;AF1=1;AC1=2;DP4=0,0,5,9;MQ=50;FQ=-76.5	GT:PL:GQ	1/1:255,42,0:81
scaffold_1	23771140	.	TA	T	214	.	INDEL;IS=39,0.906977;DP=43;VDB=6.030566e-02;AF1=1;AC1=2;DP4=0,0,22,19;MQ=50;FQ=-158	GT:PL:GQ	1/1:255,123,0:99
scaffold_1	23798317	.	A	AG	37	.	INDEL;IS=4,1.000000;DP=4;VDB=1.425484e-02;AF1=1;AC1=2;DP4=0,0,1,3;MQ=50;FQ=-46.5	GT:PL:GQ	1/1:77,12,0:21
scaffold_1	23809131	.	GT	GTT	32.2	.	INDEL;IS=2,0.666667;DP=3;VDB=5.960000e-02;AF1=1;AC1=2;DP4=0,0,2,0;MQ=50;FQ=-40.5	GT:PL:GQ	1/1:71,6,0:10
scaffold_1	23812781	.	AGG	AG	136	.	INDEL;IS=8,1.000000;DP=8;VDB=1.065814e-01;AF1=1;AC1=2;DP4=0,0,7,1;MQ=50;FQ=-58.5	GT:PL:GQ	1/1:177,24,0:45
scaffold_1	23867184	.	AG	A	163	.	INDEL;IS=9,0.360000;DP=14;VDB=1.243659e-01;AF1=1;AC1=2;DP4=0,0,8,1;MQ=50;FQ=-61.5	GT:PL:GQ	1/1:204,27,0:51
scaffold_1	23910172	.	GTTTTTT	GTTTTT	20	.	INDEL;IS=4,1.000000;DP=4;VDB=1.725012e-02;AF1=1;AC1=2;DP4=0,0,1,3;MQ=50;FQ=-46.5	GT:PL:GQ	1/1:60,12,0:21
scaffold_1	23910323	.	GTA	G	77.6	.	INDEL;IS=6,0.666667;DP=9;VDB=3.870249e-03;AF1=1;AC1=2;DP4=0,0,6,0;MQ=50;FQ=-52.5	GT:PL:GQ	1/1:118,18,0:33
scaffold_1	23913471	.	TAAAAAA	TAAAAA	22	.	INDEL;IS=4,0.800000;DP=5;VDB=7.931840e-02;AF1=1;AC1=2;DP4=0,0,2,2;MQ=50;FQ=-46.5	GT:PL:GQ	1/1:62,12,0:21
scaffold_1	24051995	.	ACCCCC	ACCCC	33	.	INDEL;IS=4,0.039604;DP=4;VDB=6.376843e-02;AF1=1;AC1=2;DP4=0,0,2,2;MQ=50;FQ=-46.5	GT:PL:GQ	1/1:73,12,0:21
scaffold_1	24158629	.	AGG	AG	214	.	INDEL;IS=46,0.901961;DP=51;VDB=2.762587e-01;AF1=1;AC1=2;DP4=0,0,36,14;MQ=48;FQ=-186	GT:PL:GQ	1/1:255,151,0:99
scaffold_1	24344045	.	CAA	CAAA	214	.	INDEL;IS=40,0.952381;DP=42;VDB=1.706068e-06;AF1=1;AC1=2;DP4=1,1,32,8;MQ=50;FQ=-95.5;PV4=0.39,1,1,0.24	GT:PL:GQ	1/1:255,61,0:99
scaffold_1	24351885	.	GTTTT	GTTTTT	22.5	.	INDEL;IS=3,0.750000;DP=3;VDB=4.644186e-02;AF1=1;AC1=2;DP4=0,0,3,0;MQ=50;FQ=-43.5	GT:PL:GQ	1/1:62,9,0:15
scaffold_1	24368292	.	ATT	ATTT	168	.	INDEL;IS=6,0.857143;DP=7;VDB=9.955876e-02;AF1=1;AC1=2;DP4=0,0,4,3;MQ=50;FQ=-55.5	GT:PL:GQ	1/1:208,21,0:39
scaffold_1	24393515	.	CT	CTT	214	.	INDEL;IS=15,1.000000;DP=15;VDB=4.315173e-02;AF1=1;AC1=2;DP4=0,0,8,7;MQ=50;FQ=-79.5	GT:PL:GQ	1/1:255,45,0:87
scaffold_1	24419393	.	T	TC	214	.	INDEL;IS=77,0.939024;DP=82;VDB=8.930942e-14;AF1=1;AC1=2;DP4=0,0,13,69;MQ=50;FQ=-282	GT:PL:GQ	1/1:255,247,0:99
scaffold_1	24420279	.	GTTTTTTTT	GTTTTTTTTT	46.5	.	INDEL;IS=11,0.186441;DP=12;VDB=5.437724e-02;AF1=1;AC1=2;DP4=0,0,4,7;MQ=50;FQ=-67.5	GT:PL:GQ	1/1:87,33,0:63
scaffold_1	24423017	.	AGGGGGG	AGGGG	175	.	INDEL;IS=8,0.320000;DP=25;VDB=1.734201e-02;AF1=1;AC1=2;DP4=0,0,4,5;MQ=50;FQ=-61.5	GT:PL:GQ	1/1:216,27,0:51
scaffold_1	24436796	.	CT	CTT	33.2	.	INDEL;IS=2,0.666667;DP=3;VDB=7.840000e-02;AF1=1;AC1=2;DP4=0,0,0,2;MQ=50;FQ=-40.5	GT:PL:GQ	1/1:72,6,0:10
scaffold_1	24566864	.	GC	G	214	.	INDEL;IS=60,0.983607;DP=61;VDB=9.844827e-06;AF1=1;AC1=2;DP4=0,0,41,20;MQ=50;FQ=-219	GT:PL:GQ	1/1:255,184,0:99
scaffold_1	24606667	.	TAA	TA	214	.	INDEL;IS=36,0.590164;DP=61;VDB=3.435974e-01;AF1=1;AC1=2;DP4=0,0,11,33;MQ=50;FQ=-167	GT:PL:GQ	1/1:255,132,0:99
scaffold_1	24608575	.	CAA	CAAA	68.4	.	INDEL;IS=3,1.000000;DP=3;VDB=4.493050e-02;AF1=1;AC1=2;DP4=0,0,2,1;MQ=50;FQ=-43.5	GT:PL:GQ	1/1:108,9,0:16
scaffold_1	24677000	.	CAA	CA	66	.	INDEL;IS=4,1.000000;DP=4;VDB=1.646374e-02;AF1=1;AC1=2;DP4=0,0,4,0;MQ=50;FQ=-46.5	GT:PL:GQ	1/1:106,12,0:21
scaffold_1	24677099	.	ATTTTT	ATTTT	108	.	INDEL;IS=12,0.923077;DP=13;VDB=1.504909e-01;AF1=1;AC1=2;DP4=0,0,7,5;MQ=50;FQ=-70.5	GT:PL:GQ	1/1:149,36,0:69
scaffold_1	24677385	.	GA	GACA	85.4	.	INDEL;IS=3,0.142857;DP=21;VDB=2.063840e-02;AF1=1;AC1=2;DP4=0,0,3,0;MQ=50;FQ=-43.5	GT:PL:GQ	1/1:125,9,0:16
scaffold_1	24691479	.	GTCT	GTCTCT	214	.	INDEL;IS=17,1.000000;DP=17;VDB=4.059792e-06;AF1=1;AC1=2;DP4=0,0,2,15;MQ=50;FQ=-85.5	GT:PL:GQ	1/1:255,51,0:99
scaffold_1	24693122	.	G	GC	60.4	.	INDEL;IS=3,1.000000;DP=3;VDB=2.309944e-02;AF1=1;AC1=2;DP4=0,0,3,0;MQ=50;FQ=-43.5	GT:PL:GQ	1/1:100,9,0:16
scaffold_1	24747392	.	T	TC	27.2	.	INDEL;IS=2,1.000000;DP=2;VDB=5.760000e-02;AF1=1;AC1=2;DP4=0,0,1,1;MQ=50;FQ=-40.5	GT:PL:GQ	1/1:66,6,0:10
scaffold_1	24775707	.	CA	C	167	.	INDEL;IS=7,1.000000;DP=7;VDB=2.884933e-02;AF1=1;AC1=2;DP4=0,0,3,4;MQ=50;FQ=-55.5	GT:PL:GQ	1/1:207,21,0:39
scaffold_1	24787916	.	TCC	TC	133	.	INDEL;IS=6,0.153846;DP=6;VDB=5.331887e-02;AF1=1;AC1=2;DP4=0,0,3,3;MQ=50;FQ=-52.5	GT:PL:GQ	1/1:173,18,0:33
scaffold_1	24788150	.	TAAA	TAA	133	.	INDEL;IS=7,0.291667;DP=7;VDB=6.540641e-02;AF1=1;AC1=2;DP4=0,0,2,5;MQ=50;FQ=-55.5	GT:PL:GQ	1/1:173,21,0:39
scaffold_1	24814615	.	ACTCTCT	ACTCT	59.2	.	INDEL;IS=2,0.012658;DP=3;VDB=7.200000e-02;AF1=1;AC1=2;DP4=0,0,1,1;MQ=50;FQ=-40.5	GT:PL:GQ	1/1:98,6,0:10
scaffold_1	24944128	.	AT	ATT	214	.	INDEL;IS=8,0.333333;DP=12;VDB=3.108728e-02;AF1=1;AC1=2;DP4=0,0,4,5;MQ=50;FQ=-61.5	GT:PL:GQ	1/1:255,27,0:51
scaffold_1	24997943	.	GTT	GTTT	214	.	INDEL;IS=18,1.000000;DP=18;VDB=9.232781e-04;AF1=1;AC1=2;DP4=0,0,14,4;MQ=50;FQ=-88.5	GT:PL:GQ	1/1:255,54,0:99
scaffold_1	24998006	.	GAAAAAAAAA	GAAAAAAAA	53.5	.	INDEL;IS=13,0.722222;DP=18;VDB=1.147389e-01;AF1=1;AC1=2;DP4=0,0,6,10;MQ=50;FQ=-82.5	GT:PL:GQ	1/1:94,48,0:92
scaffold_1	25016381	.	ATTTTT	ATTTT	60.5	.	INDEL;IS=9,1.000000;DP=9;VDB=2.355943e-03;AF1=1;AC1=2;DP4=0,0,8,1;MQ=50;FQ=-61.5	GT:PL:GQ	1/1:101,27,0:51
scaffold_1	25097883	.	CAA	CA	144	.	INDEL;IS=7,1.000000;DP=7;VDB=6.704561e-02;AF1=1;AC1=2;DP4=0,0,5,2;MQ=50;FQ=-55.5	GT:PL:GQ	1/1:184,21,0:39
scaffold_1	25100887	.	CAAAAA	CAAAA	108	.	INDEL;IS=13,0.812500;DP=16;VDB=3.507924e-05;AF1=1;AC1=2;DP4=0,0,3,10;MQ=50;FQ=-73.5	GT:PL:GQ	1/1:149,39,0:75
scaffold_1	25184235	.	AT	ATT	30.2	.	INDEL;IS=1,0.500000;DP=2;VDB=6.560000e-02;AF1=1;AC1=2;DP4=0,0,1,1;MQ=50;FQ=-40.5	GT:PL:GQ	1/1:69,6,0:10
scaffold_1	25197496	.	TCCC	TCC	86.6	.	INDEL;IS=13,1.000000;DP=13;VDB=4.328897e-03;AF1=1;AC1=2;DP4=0,0,6,0;MQ=50;FQ=-52.5	GT:PL:GQ	1/1:127,18,0:33
scaffold_1	25242187	.	GA	GAA	34.2	.	INDEL;IS=2,1.000000;DP=2;VDB=5.280000e-02;AF1=1;AC1=2;DP4=0,0,2,0;MQ=50;FQ=-40.5	GT:PL:GQ	1/1:73,6,0:10
scaffold_1	25251639	.	A	AG	214	.	INDEL;IS=98,0.989899;DP=99;VDB=7.146175e-03;AF1=1;AC1=2;DP4=0,0,56,43;MQ=50;FQ=-290	GT:PL:GQ	1/1:255,255,0:99
scaffold_1	25264076	.	GT	GTT	41.2	.	INDEL;IS=2,1.000000;DP=2;VDB=7.360000e-02;AF1=1;AC1=2;DP4=0,0,1,1;MQ=50;FQ=-40.5	GT:PL:GQ	1/1:80,6,0:10
scaffold_1	25281982	.	ATT	ATTT	69.4	.	INDEL;IS=3,0.022222;DP=3;VDB=6.568498e-02;AF1=1;AC1=2;DP4=0,0,2,1;MQ=50;FQ=-43.5	GT:PL:GQ	1/1:109,9,0:16
scaffold_1	25283423	.	CA	CAA	142	.	INDEL;IS=5,0.217391;DP=6;VDB=6.365567e-02;AF1=1;AC1=2;DP4=0,0,5,1;MQ=50;FQ=-52.5	GT:PL:GQ	1/1:182,18,0:33
scaffold_1	25287427	.	AT	A	34.2	.	INDEL;IS=2,1.000000;DP=2;VDB=4.000000e-02;AF1=1;AC1=2;DP4=0,0,1,1;MQ=50;FQ=-40.5	GT:PL:GQ	1/1:73,6,0:10
scaffold_1	25300441	.	TAAA	TAA	140	.	INDEL;IS=7,0.875000;DP=8;VDB=9.762311e-02;AF1=1;AC1=2;DP4=0,0,3,4;MQ=50;FQ=-55.5	GT:PL:GQ	1/1:180,21,0:39
scaffold_1	25335525	.	ATTT	ATTTT	21.3	.	INDEL;IS=2,1.000000;DP=2;VDB=5.960000e-02;AF1=1;AC1=2;DP4=0,0,2,0;MQ=50;FQ=-40.5	GT:PL:GQ	1/1:60,6,0:10
scaffold_1	25570773	.	TGG	TG	168	.	INDEL;IS=8,0.888889;DP=9;VDB=8.624787e-02;AF1=1;AC1=2;DP4=0,0,3,5;MQ=50;FQ=-58.5	GT:PL:GQ	1/1:209,24,0:45
scaffold_1	25639373	.	ACC	AC	45.4	.	INDEL;IS=3,0.750000;DP=3;VDB=2.063840e-02;AF1=1;AC1=2;DP4=0,0,3,0;MQ=50;FQ=-43.5	GT:PL:GQ	1/1:85,9,0:16
scaffold_1	25641488	.	A	AT	33.6	.	INDEL;IS=6,0.400000;DP=15;VDB=2.147648e-03;AF1=1;AC1=2;DP4=0,0,0,6;MQ=50;FQ=-52.5	GT:PL:GQ	1/1:74,18,0:33
scaffold_1	25641847	.	AGG	AG	79	.	INDEL;IS=4,1.000000;DP=4;VDB=6.499381e-02;AF1=1;AC1=2;DP4=0,0,3,1;MQ=50;FQ=-46.5	GT:PL:GQ	1/1:119,12,0:21
scaffold_1	25644774	.	CA	CAA	63.4	.	INDEL;IS=2,0.250000;DP=4;VDB=2.570870e-02;AF1=1;AC1=2;DP4=0,0,1,2;MQ=50;FQ=-43.5	GT:PL:GQ	1/1:103,9,0:16
scaffold_1	25685607	.	GTT	GTTT	145	.	INDEL;IS=6,0.857143;DP=7;VDB=1.045599e-01;AF1=1;AC1=2;DP4=0,0,4,2;MQ=50;FQ=-52.5	GT:PL:GQ	1/1:185,18,0:33
scaffold_1	25689952	.	G	GA	156	.	INDEL;IS=6,0.428571;DP=14;VDB=2.627558e-03;AF1=1;AC1=2;DP4=0,0,3,3;MQ=50;FQ=-52.5	GT:PL:GQ	1/1:196,18,0:33
scaffold_1	25800102	.	TGGGGGG	TGGGGG	31.7	.	INDEL;IS=5,1.000000;DP=5;VDB=3.637799e-02;AF1=1;AC1=2;DP4=0,0,3,2;MQ=50;FQ=-49.5	GT:PL:GQ	1/1:72,15,0:27
scaffold_1	25837809	.	GAAA	GAAAA	53.4	.	INDEL;IS=3,1.000000;DP=3;VDB=5.498856e-02;AF1=1;AC1=2;DP4=0,0,2,1;MQ=50;FQ=-43.5	GT:PL:GQ	1/1:93,9,0:16
scaffold_1	25877291	.	CTTTT	CTTT	156	.	INDEL;IS=13,0.866667;DP=15;VDB=2.359786e-03;AF1=1;AC1=2;DP4=0,0,4,9;MQ=50;FQ=-73.5	GT:PL:GQ	1/1:197,39,0:75
scaffold_1	25877619	.	TTATATATA	TTATATATATA	214	.	INDEL;IS=29,0.805556;DP=36;VDB=6.458703e-02;AF1=1;AC1=2;DP4=0,1,25,8;MQ=50;FQ=-91.5;PV4=0.26,1,1,0.21	GT:PL:GQ	1/1:255,57,0:99
scaffold_1	25926349	.	AT	ATT	81	.	INDEL;IS=4,1.000000;DP=4;VDB=8.050644e-02;AF1=1;AC1=2;DP4=0,0,0,4;MQ=50;FQ=-46.5	GT:PL:GQ	1/1:121,12,0:21
scaffold_1	25932344	.	TCCC	TCC	72.7	.	INDEL;IS=5,1.000000;DP=5;VDB=2.922156e-02;AF1=1;AC1=2;DP4=0,0,0,5;MQ=50;FQ=-49.5	GT:PL:GQ	1/1:113,15,0:27
scaffold_1	26006655	.	ATTTT	ATTT	157	.	INDEL;IS=16,0.888889;DP=18;VDB=1.277730e-01;AF1=1;AC1=2;DP4=0,0,10,6;MQ=50;FQ=-82.5	GT:PL:GQ	1/1:198,48,0:93
scaffold_1	26093025	.	TA	T	89.7	.	INDEL;IS=5,1.000000;DP=5;VDB=4.892283e-02;AF1=1;AC1=2;DP4=0,0,0,5;MQ=50;FQ=-49.5	GT:PL:GQ	1/1:130,15,0:27
scaffold_1	26098367	.	ACGC	AC	215	.	INDEL;IS=7,0.538462;DP=13;VDB=6.540641e-02;AF1=1;AC1=2;DP4=0,0,3,4;MQ=50;FQ=-55.5	GT:PL:GQ	1/1:255,21,0:39
scaffold_1	26144086	.	ATTTTTT	ATTTTTTT	79.5	.	INDEL;IS=11,0.916667;DP=12;VDB=9.614474e-02;AF1=1;AC1=2;DP4=0,0,3,8;MQ=50;FQ=-67.5	GT:PL:GQ	1/1:120,33,0:63
scaffold_1	26144575	.	TA	TAA	41.2	.	INDEL;IS=2,1.000000;DP=2;VDB=6.240000e-02;AF1=1;AC1=2;DP4=0,0,1,1;MQ=50;FQ=-40.5	GT:PL:GQ	1/1:80,6,0:10
scaffold_1	26203569	.	ATT	ATTT	67.4	.	INDEL;IS=3,0.078947;DP=3;VDB=4.034274e-02;AF1=1;AC1=2;DP4=0,0,2,1;MQ=50;FQ=-43.5	GT:PL:GQ	1/1:107,9,0:16
scaffold_1	26244481	.	T	TC	214	.	INDEL;IS=11,0.244444;DP=11;VDB=8.844023e-02;AF1=1;AC1=2;DP4=0,0,4,7;MQ=50;FQ=-67.5	GT:PL:GQ	1/1:255,33,0:63
scaffold_1	26246907	.	CAA	CAAA	214	.	INDEL;IS=15,0.384615;DP=17;VDB=1.624783e-01;AF1=1;AC1=2;DP4=0,0,2,13;MQ=50;FQ=-79.5	GT:PL:GQ	1/1:255,45,0:87
scaffold_1	26254184	.	CTT	CT	107	.	INDEL;IS=8,0.052980;DP=8;VDB=6.431366e-04;AF1=1;AC1=2;DP4=0,0,0,8;MQ=50;FQ=-58.5	GT:PL:GQ	1/1:148,24,0:45
scaffold_1	26254948	.	GA	G	30.2	.	INDEL;IS=2,0.024390;DP=2;VDB=5.960000e-02;AF1=1;AC1=2;DP4=0,0,0,2;MQ=50;FQ=-40.5	GT:PL:GQ	1/1:69,6,0:10
scaffold_1	26293207	.	ACTC	ACTCTC	148	.	INDEL;IS=5,0.714286;DP=7;VDB=3.120048e-02;AF1=1;AC1=2;DP4=0,0,0,6;MQ=50;FQ=-52.5	GT:PL:GQ	1/1:188,18,0:33
scaffold_1	26306035	.	GAA	GAAA	129	.	INDEL;IS=6,1.000000;DP=6;VDB=9.868299e-02;AF1=1;AC1=2;DP4=0,0,5,1;MQ=50;FQ=-52.5	GT:PL:GQ	1/1:169,18,0:33
scaffold_1	26370166	.	CAA	CAAA	129	.	INDEL;IS=6,1.000000;DP=6;VDB=5.780673e-03;AF1=1;AC1=2;DP4=0,0,5,1;MQ=50;FQ=-52.5	GT:PL:GQ	1/1:169,18,0:33
scaffold_1	26371753	.	CT	CTT	41.2	.	INDEL;IS=2,0.045455;DP=2;VDB=5.440000e-02;AF1=1;AC1=2;DP4=0,0,1,1;MQ=50;FQ=-40.5	GT:PL:GQ	1/1:80,6,0:10
scaffold_1	26372020	.	CTT	CTTT	37.2	.	INDEL;IS=2,0.045455;DP=2;VDB=5.960000e-02;AF1=1;AC1=2;DP4=0,0,1,1;MQ=50;FQ=-40.5	GT:PL:GQ	1/1:76,6,0:10
scaffold_1	26388237	.	GTTT	GTT	217	.	INDEL;IS=30,0.361446;DP=83;VDB=1.383392e-01;AF1=0.5;AC1=1;DP4=21,28,13,17;MQ=50;FQ=217;PV4=1,1.7e-34,1,1	GT:PL:GQ	0/1:255,0,255:99
scaffold_1	26492490	.	TGGG	TGGGG	27.2	.	INDEL;IS=2,0.153846;DP=2;VDB=7.680000e-02;AF1=1;AC1=2;DP4=0,0,1,1;MQ=50;FQ=-40.5	GT:PL:GQ	1/1:66,6,0:10
scaffold_1	26518996	.	CAA	CA	99.7	.	INDEL;IS=5,1.000000;DP=5;VDB=3.277560e-02;AF1=1;AC1=2;DP4=0,0,4,1;MQ=50;FQ=-49.5	GT:PL:GQ	1/1:140,15,0:27
scaffold_1	26575573	.	AT	ATT	34.2	.	INDEL;IS=2,1.000000;DP=2;VDB=7.680000e-02;AF1=1;AC1=2;DP4=0,0,0,2;MQ=50;FQ=-40.5	GT:PL:GQ	1/1:73,6,0:10
scaffold_1	26581979	.	ATT	AT	195	.	INDEL;IS=36,0.720000;DP=50;VDB=2.479083e-12;AF1=1;AC1=2;DP4=0,0,31,3;MQ=50;FQ=-137	GT:PL:GQ	1/1:236,102,0:99
scaffold_1	26641661	.	GAAAAA	GAAAA	52.5	.	INDEL;IS=7,1.000000;DP=7;VDB=4.234083e-03;AF1=1;AC1=2;DP4=0,0,6,1;MQ=50;FQ=-55.5	GT:PL:GQ	1/1:93,21,0:39
scaffold_1	26647892	.	CA	CAA	40.2	.	INDEL;IS=2,0.018519;DP=3;VDB=2.720000e-02;AF1=1;AC1=2;DP4=0,0,1,1;MQ=50;FQ=-40.5	GT:PL:GQ	1/1:79,6,0:10
scaffold_1	26722577	.	CAAAAA	CAAAA	60.5	.	INDEL;IS=9,1.000000;DP=9;VDB=1.158050e-01;AF1=1;AC1=2;DP4=0,0,8,1;MQ=50;FQ=-61.5	GT:PL:GQ	1/1:101,27,0:51
scaffold_1	26743383	.	CAA	CAAA	119	.	INDEL;IS=6,0.461538;DP=13;VDB=1.510977e-01;AF1=0.5;AC1=1;DP4=5,2,3,3;MQ=50;FQ=105;PV4=0.59,1,1,1	GT:PL:GQ	0/1:157,0,140:99
scaffold_1	26744523	.	GTT	GTTT	93.7	.	INDEL;IS=5,1.000000;DP=5;VDB=9.230623e-02;AF1=1;AC1=2;DP4=0,0,5,0;MQ=50;FQ=-49.5	GT:PL:GQ	1/1:134,15,0:27
scaffold_1	26815976	.	ACTCTC	ACTC	214	.	INDEL;IS=37,0.860465;DP=43;VDB=2.573546e-13;AF1=1;AC1=2;DP4=0,0,24,13;MQ=50;FQ=-146	GT:PL:GQ	1/1:255,111,0:99
scaffold_1	26845375	.	TCC	TC	158	.	INDEL;IS=5,0.625000;DP=8;VDB=1.077920e-01;AF1=1;AC1=2;DP4=0,0,3,4;MQ=50;FQ=-55.5	GT:PL:GQ	1/1:198,21,0:39
scaffold_1	26845859	.	ATT	ATTT	142	.	INDEL;IS=5,0.714286;DP=7;VDB=9.637754e-02;AF1=1;AC1=2;DP4=0,0,2,4;MQ=50;FQ=-52.5	GT:PL:GQ	1/1:182,18,0:33
scaffold_1	26880391	.	CAAAA	CAAAAA	97.5	.	INDEL;IS=8,1.000000;DP=8;VDB=1.076663e-01;AF1=1;AC1=2;DP4=0,0,6,2;MQ=50;FQ=-58.5	GT:PL:GQ	1/1:138,24,0:45
scaffold_1	26901745	.	GA	GAA	214	.	INDEL;IS=20,0.588235;DP=34;VDB=3.133537e-02;AF1=1;AC1=2;DP4=0,0,6,20;MQ=50;FQ=-113	GT:PL:GQ	1/1:255,78,0:99
scaffold_1	26902300	.	AG	AGG	68.4	.	INDEL;IS=3,0.068182;DP=3;VDB=6.442004e-02;AF1=1;AC1=2;DP4=0,0,2,1;MQ=50;FQ=-43.5	GT:PL:GQ	1/1:108,9,0:16
scaffold_1	26902426	.	GATATA	GATA	214	.	INDEL;IS=11,0.203704;DP=13;VDB=1.382214e-01;AF1=1;AC1=2;DP4=0,0,8,5;MQ=50;FQ=-73.5	GT:PL:GQ	1/1:255,39,0:75
scaffold_1	26904351	.	TA	T	28.2	.	INDEL;IS=2,1.000000;DP=2;VDB=6.080000e-02;AF1=1;AC1=2;DP4=0,0,0,2;MQ=50;FQ=-40.5	GT:PL:GQ	1/1:67,6,0:10
scaffold_1	26941137	.	CTT	CTTT	214	.	INDEL;IS=4,0.142857;DP=26;VDB=3.855569e-04;AF1=1;AC1=2;DP4=0,0,7,16;MQ=50;FQ=-104	GT:PL:GQ	1/1:255,69,0:99
scaffold_1	26941306	.	TC	T	79.7	.	INDEL;IS=5,0.714286;DP=5;VDB=7.333832e-03;AF1=1;AC1=2;DP4=0,0,5,0;MQ=50;FQ=-49.5	GT:PL:GQ	1/1:120,15,0:27
scaffold_1	26995499	.	CAAA	CAA	70.7	.	INDEL;IS=5,1.000000;DP=5;VDB=8.338201e-03;AF1=1;AC1=2;DP4=0,0,5,0;MQ=50;FQ=-49.5	GT:PL:GQ	1/1:111,15,0:27
scaffold_1	27011371	.	ATT	AT	197	.	INDEL;IS=28,0.583333;DP=28;VDB=1.143593e-01;AF1=1;AC1=2;DP4=0,0,26,2;MQ=50;FQ=-119	GT:PL:GQ	1/1:238,84,0:99
scaffold_1	27084876	.	GT	G	28.2	.	INDEL;IS=2,1.000000;DP=2;VDB=6.240000e-02;AF1=1;AC1=2;DP4=0,0,2,0;MQ=50;FQ=-40.5	GT:PL:GQ	1/1:67,6,0:10
scaffold_1	27113456	.	TACACA	TACA	101	.	INDEL;IS=3,1.000000;DP=3;VDB=3.728401e-02;AF1=1;AC1=2;DP4=0,0,2,1;MQ=50;FQ=-43.5	GT:PL:GQ	1/1:141,9,0:16
scaffold_1	27150507	.	TGGG	TGGGG	118	.	INDEL;IS=12,1.000000;DP=12;VDB=9.965190e-02;AF1=1;AC1=2;DP4=0,0,12,0;MQ=50;FQ=-70.5	GT:PL:GQ	1/1:159,36,0:69
scaffold_1	27207817	.	GAAAA	GAAA	94.5	.	INDEL;IS=7,0.875000;DP=8;VDB=1.142343e-01;AF1=1;AC1=2;DP4=0,0,2,5;MQ=50;FQ=-55.5	GT:PL:GQ	1/1:135,21,0:39
scaffold_1	27223700	.	CAAA	CAAAA	111	.	INDEL;IS=6,0.750000;DP=8;VDB=7.552133e-02;AF1=1;AC1=2;DP4=0,0,1,5;MQ=50;FQ=-52.5	GT:PL:GQ	1/1:151,18,0:33
scaffold_1	27235062	.	ATT	ATTT	92.7	.	INDEL;IS=5,0.454545;DP=11;VDB=9.274344e-02;AF1=1;AC1=2;DP4=0,0,0,5;MQ=50;FQ=-49.5	GT:PL:GQ	1/1:133,15,0:27
scaffold_1	27236704	.	GTCTCT	GTCT	214	.	INDEL;IS=58,0.935484;DP=62;VDB=3.620232e-01;AF1=1;AC1=2;DP4=0,0,17,42;MQ=50;FQ=-213	GT:PL:GQ	1/1:255,178,0:99
scaffold_1	27281388	.	TGG	TG	115	.	INDEL;IS=9,1.000000;DP=9;VDB=6.385382e-04;AF1=1;AC1=2;DP4=0,0,0,9;MQ=50;FQ=-61.5	GT:PL:GQ	1/1:156,27,0:51
scaffold_1	27351026	.	GAAAAA	GAAA	214	.	INDEL;IS=9,0.529412;DP=17;VDB=1.765704e-04;AF1=1;AC1=2;DP4=0,0,2,10;MQ=50;FQ=-70.5	GT:PL:GQ	1/1:255,36,0:69
scaffold_1	27355894	.	CG	CGG	135	.	INDEL;IS=8,0.666667;DP=12;VDB=7.281679e-04;AF1=1;AC1=2;DP4=0,0,0,8;MQ=50;FQ=-58.5	GT:PL:GQ	1/1:176,24,0:45
scaffold_1	27391364	.	AT	ATT	40.2	.	INDEL;IS=2,1.000000;DP=2;VDB=7.360000e-02;AF1=1;AC1=2;DP4=0,0,1,1;MQ=50;FQ=-40.5	GT:PL:GQ	1/1:79,6,0:10
scaffold_1	27466498	.	ATTTTTTT	ATTTTTT	41.5	.	INDEL;IS=25,0.961538;DP=26;VDB=3.739585e-02;AF1=1;AC1=2;DP4=1,0,21,4;MQ=50;FQ=-96.5;PV4=1,1e-11,1,1	GT:PL:GQ	1/1:82,62,0:99
scaffold_1	27506289	.	CGGGGGG	CGGGGG	138	.	INDEL;IS=33,0.825000;DP=40;VDB=9.798193e-02;AF1=1;AC1=2;DP4=0,0,12,22;MQ=50;FQ=-137	GT:PL:GQ	1/1:179,102,0:99
scaffold_1	27516113	.	T	TA	181	.	INDEL;IS=7,0.636364;DP=11;VDB=2.302529e-03;AF1=1;AC1=2;DP4=0,0,1,8;MQ=50;FQ=-61.5	GT:PL:GQ	1/1:222,27,0:51
scaffold_1	27543668	.	ACC	AC	128	.	INDEL;IS=12,0.800000;DP=15;VDB=2.486952e-03;AF1=1;AC1=2;DP4=0,0,12,0;MQ=50;FQ=-70.5	GT:PL:GQ	1/1:169,36,0:69
scaffold_1	27561349	.	CTT	CT	24.2	.	INDEL;IS=2,1.000000;DP=2;VDB=3.040000e-02;AF1=1;AC1=2;DP4=0,0,2,0;MQ=50;FQ=-40.5	GT:PL:GQ	1/1:63,6,0:10
scaffold_1	27630554	.	TTA	TTATA	45.5	.	INDEL;IS=2,0.666667;DP=3;VDB=6.737978e-02;AF1=0.5;AC1=1;DP4=1,0,2,0;MQ=50;FQ=7.36;PV4=1,1,1,1	GT:PL:GQ	0/1:83,0,41:44
scaffold_1	27646590	.	AG	AGG	213	.	INDEL;IS=9,0.818182;DP=11;VDB=1.343496e-02;AF1=1;AC1=2;DP4=0,0,2,9;MQ=50;FQ=-67.5	GT:PL:GQ	1/1:254,33,0:63
scaffold_1	27648651	.	GTTTTTTT	GTTTTTTTTT	154	.	INDEL;IS=13,0.590909;DP=22;VDB=3.600063e-02;AF1=0.5;AC1=1;DP4=4,3,4,10;MQ=50;FQ=73.5;PV4=0.35,1,1,0.021	GT:PL:GQ	0/1:192,0,108:99
scaffold_1	27690415	.	CAAAAAA	CAAAAAAA	51.5	.	INDEL;IS=6,0.750000;DP=8;VDB=2.804974e-02;AF1=1;AC1=2;DP4=0,0,4,3;MQ=50;FQ=-55.5	GT:PL:GQ	1/1:92,21,0:39
scaffold_1	27702757	.	CTTT	CTTTT	27.2	.	INDEL;IS=2,0.016949;DP=2;VDB=2.720000e-02;AF1=1;AC1=2;DP4=0,0,1,1;MQ=50;FQ=-40.5	GT:PL:GQ	1/1:66,6,0:10
scaffold_1	27721582	.	CAAA	CAA	174	.	INDEL;IS=10,1.000000;DP=10;VDB=7.107314e-02;AF1=1;AC1=2;DP4=0,0,3,7;MQ=50;FQ=-64.5	GT:PL:GQ	1/1:215,30,0:57
scaffold_1	27726136	.	CTT	CTTTT	214	.	INDEL;IS=31,0.316327;DP=98;VDB=7.117280e-19;AF1=1;AC1=2;DP4=0,0,31,0;MQ=50;FQ=-128	GT:PL:GQ	1/1:255,93,0:99
scaffold_1	27756662	.	GT	GTT	72.4	.	INDEL;IS=3,0.037500;DP=3;VDB=6.278483e-02;AF1=1;AC1=2;DP4=0,0,2,1;MQ=50;FQ=-43.5	GT:PL:GQ	1/1:112,9,0:16
scaffold_1	27757701	.	TA	TAA	93	.	INDEL;IS=3,0.020408;DP=4;VDB=4.699789e-02;AF1=1;AC1=2;DP4=0,0,1,3;MQ=50;FQ=-46.5	GT:PL:GQ	1/1:133,12,0:21
scaffold_1	27784485	.	CTT	CT	56.4	.	INDEL;IS=3,1.000000;DP=3;VDB=6.661946e-02;AF1=1;AC1=2;DP4=0,0,2,1;MQ=50;FQ=-43.5	GT:PL:GQ	1/1:96,9,0:16
scaffold_1	27833907	.	GATATA	GATATATA	217	.	INDEL;IS=11,0.297297;DP=37;VDB=4.312907e-02;AF1=0.5;AC1=1;DP4=10,13,2,10;MQ=50;FQ=217;PV4=0.15,1,1,0.37	GT:PL:GQ	0/1:255,0,255:99
scaffold_1	27873303	.	CTT	CTTT	214	.	INDEL;IS=28,0.875000;DP=32;VDB=2.795646e-01;AF1=1;AC1=2;DP4=0,0,13,17;MQ=50;FQ=-125	GT:PL:GQ	1/1:255,90,0:99
scaffold_1	27893521	.	TGGG	TGG	26.2	.	INDEL;IS=2,0.095238;DP=2;VDB=6.880000e-02;AF1=1;AC1=2;DP4=0,0,1,1;MQ=50;FQ=-40.5	GT:PL:GQ	1/1:65,6,0:10
scaffold_1	27895558	.	GAAAA	GAAA	22.5	.	INDEL;IS=3,1.000000;DP=3;VDB=4.034274e-02;AF1=1;AC1=2;DP4=0,0,3,0;MQ=50;FQ=-43.5	GT:PL:GQ	1/1:62,9,0:15
scaffold_1	27925359	.	GTT	GT	129	.	INDEL;IS=6,1.000000;DP=6;VDB=1.010322e-01;AF1=1;AC1=2;DP4=0,0,4,2;MQ=50;FQ=-52.5	GT:PL:GQ	1/1:169,18,0:33
scaffold_1	27929685	.	AC	A	120	.	INDEL;IS=9,0.257143;DP=21;VDB=2.008854e-01;AF1=0.5;AC1=1;DP4=7,5,8,1;MQ=50;FQ=123;PV4=0.18,9.9e-09,1,1	GT:PL:GQ	0/1:158,0,255:99
scaffold_1	27974266	.	ATT	AT	54.4	.	INDEL;IS=3,1.000000;DP=3;VDB=6.719287e-02;AF1=1;AC1=2;DP4=0,0,2,1;MQ=50;FQ=-43.5	GT:PL:GQ	1/1:94,9,0:16
scaffold_1	27989678	.	GAA	GAAA	209	.	INDEL;IS=10,0.243902;DP=10;VDB=1.317175e-01;AF1=1;AC1=2;DP4=0,0,3,7;MQ=50;FQ=-64.5	GT:PL:GQ	1/1:250,30,0:57
scaffold_1	28092589	.	GAA	GAAA	37.2	.	INDEL;IS=2,0.153846;DP=2;VDB=7.200000e-02;AF1=1;AC1=2;DP4=0,0,1,1;MQ=50;FQ=-40.5	GT:PL:GQ	1/1:76,6,0:10
scaffold_1	28101860	.	GCCC	GCC	42.4	.	INDEL;IS=3,0.600000;DP=4;VDB=2.309944e-02;AF1=1;AC1=2;DP4=0,0,0,3;MQ=50;FQ=-43.5	GT:PL:GQ	1/1:82,9,0:16
scaffold_1	28108001	.	GT	G	217	.	INDEL;IS=19,0.500000;DP=37;VDB=1.132254e-01;AF1=0.5;AC1=1;DP4=5,10,15,5;MQ=50;FQ=217;PV4=0.019,7.7e-16,1,0.042	GT:PL:GQ	0/1:255,0,255:99
scaffold_1	28108090	.	CTTTT	CTTT	214	.	INDEL;IS=52,0.912281;DP=56;VDB=3.776399e-01;AF1=1;AC1=2;DP4=0,0,27,27;MQ=50;FQ=-198	GT:PL:GQ	1/1:255,163,0:99
scaffold_1	28111033	.	CAAA	CAAAA	83.7	.	INDEL;IS=4,0.444444;DP=5;VDB=9.439551e-02;AF1=1;AC1=2;DP4=0,0,4,1;MQ=50;FQ=-49.5	GT:PL:GQ	1/1:124,15,0:27
scaffold_1	28127836	.	CTT	CT	31.2	.	INDEL;IS=2,0.666667;DP=2;VDB=6.720000e-02;AF1=1;AC1=2;DP4=0,0,1,1;MQ=50;FQ=-40.5	GT:PL:GQ	1/1:70,6,0:10
scaffold_1	28140243	.	ATTTTT	ATTTT	46.7	.	INDEL;IS=8,0.888889;DP=8;VDB=9.416781e-02;AF1=1;AC1=2;DP4=0,0,2,3;MQ=50;FQ=-49.5	GT:PL:GQ	1/1:87,15,0:27
scaffold_1	28257538	.	GAA	GAAA	159	.	INDEL;IS=8,0.888889;DP=8;VDB=8.971609e-02;AF1=1;AC1=2;DP4=0,0,1,7;MQ=50;FQ=-58.5	GT:PL:GQ	1/1:200,24,0:45
scaffold_1	28258612	.	TA	T	143	.	INDEL;IS=20,0.909091;DP=21;VDB=1.230814e-01;AF1=1;AC1=2;DP4=0,0,19,1;MQ=50;FQ=-94.5	GT:PL:GQ	1/1:184,60,0:99
scaffold_1	28351975	.	TAA	TA	31.2	.	INDEL;IS=2,1.000000;DP=2;VDB=6.080000e-02;AF1=1;AC1=2;DP4=0,0,1,1;MQ=50;FQ=-40.5	GT:PL:GQ	1/1:70,6,0:10
scaffold_1	28352272	.	CGGGG	CGGG	122	.	INDEL;IS=11,1.000000;DP=11;VDB=6.428363e-02;AF1=1;AC1=2;DP4=0,0,5,5;MQ=50;FQ=-64.5	GT:PL:GQ	1/1:163,30,0:57
scaffold_1	28355476	.	CAAA	CAAAA	180	.	INDEL;IS=9,0.692308;DP=11;VDB=1.347804e-01;AF1=1;AC1=2;DP4=0,0,3,7;MQ=50;FQ=-64.5	GT:PL:GQ	1/1:221,30,0:57
scaffold_1	28355528	.	GA	GAAA	214	.	INDEL;IS=29,0.935484;DP=29;VDB=2.455161e-06;AF1=1;AC1=2;DP4=0,0,16,13;MQ=50;FQ=-122	GT:PL:GQ	1/1:255,87,0:99
scaffold_1	28366958	.	GA	GAA	41.2	.	INDEL;IS=2,1.000000;DP=2;VDB=1.920000e-02;AF1=1;AC1=2;DP4=0,0,1,1;MQ=50;FQ=-40.5	GT:PL:GQ	1/1:80,6,0:10
scaffold_1	28418653	.	T	TTA	101	.	INDEL;IS=3,0.214286;DP=3;VDB=3.277706e-02;AF1=1;AC1=2;DP4=0,0,2,1;MQ=50;FQ=-43.5	GT:PL:GQ	1/1:141,9,0:16
scaffold_1	28448535	.	TGG	TG	214	.	INDEL;IS=80,0.919540;DP=87;VDB=6.866103e-02;AF1=1;AC1=2;DP4=0,0,34,49;MQ=49;FQ=-285	GT:PL:GQ	1/1:255,250,0:99
scaffold_1	28449445	.	CAA	CA	31.2	.	INDEL;IS=2,1.000000;DP=2;VDB=7.520000e-02;AF1=1;AC1=2;DP4=0,0,1,1;MQ=50;FQ=-40.5	GT:PL:GQ	1/1:70,6,0:10
scaffold_1	28450993	.	T	TG	214	.	INDEL;IS=12,0.923077;DP=13;VDB=1.114447e-01;AF1=1;AC1=2;DP4=0,0,6,7;MQ=50;FQ=-73.5	GT:PL:GQ	1/1:255,39,0:75
scaffold_1	28454932	.	CTTTT	CTTTTT	135	.	INDEL;IS=45,0.918367;DP=48;VDB=9.630801e-16;AF1=1;AC1=2;DP4=0,0,44,4;MQ=50;FQ=-179	GT:PL:GQ	1/1:176,144,0:99
scaffold_1	28475065	.	GT	GTT	214	.	INDEL;IS=19,0.791667;DP=20;VDB=1.385266e-01;AF1=1;AC1=2;DP4=0,0,11,4;MQ=50;FQ=-79.5	GT:PL:GQ	1/1:255,45,0:87
scaffold_1	28480768	.	CAAAAAAA	CAAAAAA	32.7	.	INDEL;IS=9,0.900000;DP=10;VDB=2.787295e-02;AF1=1;AC1=2;DP4=1,0,2,7;MQ=50;FQ=-49.5;PV4=0.3,4.9e-06,1,1	GT:PL:GQ	1/1:73,15,0:27
scaffold_1	28519367	.	AGGGG	AGGG	98.5	.	INDEL;IS=7,0.875000;DP=8;VDB=8.763003e-04;AF1=1;AC1=2;DP4=0,0,3,4;MQ=50;FQ=-55.5	GT:PL:GQ	1/1:139,21,0:39
scaffold_1	28520193	.	CAAAA	CAAAAA	38.5	.	INDEL;IS=6,0.750000;DP=8;VDB=9.183751e-03;AF1=0.5013;AC1=1;DP4=2,0,6,0;MQ=50;FQ=-11.8;PV4=1,1,1,0.22	GT:PL:GQ	0/1:76,0,23:26
scaffold_1	28521532	.	TGGGG	TGGG	164	.	INDEL;IS=20,0.425532;DP=24;VDB=3.946241e-02;AF1=1;AC1=2;DP4=0,0,3,18;MQ=50;FQ=-97.5	GT:PL:GQ	1/1:205,63,0:99
scaffold_1	28629540	.	GAA	GAAA	30.2	.	INDEL;IS=2,1.000000;DP=2;VDB=6.560000e-02;AF1=1;AC1=2;DP4=0,0,2,0;MQ=50;FQ=-40.5	GT:PL:GQ	1/1:69,6,0:10
scaffold_1	28654774	.	GT	GTT	203	.	INDEL;IS=8,0.888889;DP=8;VDB=3.347635e-02;AF1=1;AC1=2;DP4=0,0,4,4;MQ=50;FQ=-58.5	GT:PL:GQ	1/1:244,24,0:45
scaffold_1	28657718	.	TA	TAA	60.4	.	INDEL;IS=3,1.000000;DP=3;VDB=2.063840e-02;AF1=1;AC1=2;DP4=0,0,0,3;MQ=50;FQ=-43.5	GT:PL:GQ	1/1:100,9,0:16
scaffold_1	28659724	.	CTT	CTTT	30.2	.	INDEL;IS=2,1.000000;DP=2;VDB=7.520000e-02;AF1=1;AC1=2;DP4=0,0,2,0;MQ=50;FQ=-40.5	GT:PL:GQ	1/1:69,6,0:10
scaffold_1	28661319	.	CAA	CA	214	.	INDEL;IS=14,1.000000;DP=14;VDB=1.536931e-01;AF1=1;AC1=2;DP4=0,0,10,4;MQ=50;FQ=-76.5	GT:PL:GQ	1/1:255,42,0:81
scaffold_1	28666834	.	GAAAAA	GAAAAAA	62.5	.	INDEL;IS=7,1.000000;DP=7;VDB=1.939400e-02;AF1=1;AC1=2;DP4=0,0,5,2;MQ=50;FQ=-55.5	GT:PL:GQ	1/1:103,21,0:39
scaffold_1	28837936	.	GTTTTT	GTTTT	145	.	INDEL;IS=25,1.000000;DP=25;VDB=2.045107e-09;AF1=1;AC1=2;DP4=0,0,5,20;MQ=50;FQ=-110	GT:PL:GQ	1/1:186,75,0:99
scaffold_1	28858755	.	AC	ACC	214	.	INDEL;IS=26,1.000000;DP=26;VDB=2.270027e-01;AF1=1;AC1=2;DP4=0,0,15,11;MQ=50;FQ=-113	GT:PL:GQ	1/1:255,78,0:99
scaffold_1	28873475	.	CT	CTTT	61.2	.	INDEL;IS=2,1.000000;DP=2;VDB=6.240000e-02;AF1=1;AC1=2;DP4=0,0,1,1;MQ=50;FQ=-40.5	GT:PL:GQ	1/1:100,6,0:10
scaffold_1	28885312	.	GC	G	89	.	INDEL;IS=4,1.000000;DP=4;VDB=7.063145e-02;AF1=1;AC1=2;DP4=0,0,1,3;MQ=50;FQ=-46.5	GT:PL:GQ	1/1:129,12,0:21
scaffold_1	28888785	.	C	CT	214	.	INDEL;IS=25,0.862069;DP=29;VDB=1.654791e-01;AF1=1;AC1=2;DP4=0,0,16,9;MQ=50;FQ=-110	GT:PL:GQ	1/1:255,75,0:99
scaffold_1	28894072	.	T	TG	34.2	.	INDEL;IS=2,0.095238;DP=2;VDB=7.840000e-02;AF1=1;AC1=2;DP4=0,0,0,2;MQ=50;FQ=-40.5	GT:PL:GQ	1/1:73,6,0:10
scaffold_1	28922728	.	A	AGG	214	.	INDEL;IS=15,0.789474;DP=19;VDB=1.769342e-05;AF1=1;AC1=2;DP4=0,0,7,12;MQ=50;FQ=-91.5	GT:PL:GQ	1/1:255,57,0:99
scaffold_1	28926525	.	C	CT	41.2	.	INDEL;IS=2,1.000000;DP=2;VDB=2.720000e-02;AF1=1;AC1=2;DP4=0,0,1,1;MQ=50;FQ=-40.5	GT:PL:GQ	1/1:80,6,0:10
scaffold_1	28927658	.	GAAA	GAA	54.4	.	INDEL;IS=3,1.000000;DP=3;VDB=4.793649e-02;AF1=1;AC1=2;DP4=0,0,1,2;MQ=50;FQ=-43.5	GT:PL:GQ	1/1:94,9,0:16
scaffold_1	28937942	.	AC	A	88.7	.	INDEL;IS=5,1.000000;DP=5;VDB=6.148708e-03;AF1=1;AC1=2;DP4=0,0,5,0;MQ=50;FQ=-49.5	GT:PL:GQ	1/1:129,15,0:27
scaffold_1	28938018	.	T	TA	214	.	INDEL;IS=45,0.978261;DP=46;VDB=1.185550e-01;AF1=1;AC1=2;DP4=0,0,27,19;MQ=50;FQ=-173	GT:PL:GQ	1/1:255,138,0:99
scaffold_1	28938215	.	T	TG	34.2	.	INDEL;IS=2,1.000000;DP=2;VDB=7.840000e-02;AF1=1;AC1=2;DP4=0,0,0,2;MQ=50;FQ=-40.5	GT:PL:GQ	1/1:73,6,0:10
scaffold_1	28948768	.	AG	A	161	.	INDEL;IS=9,1.000000;DP=9;VDB=5.681295e-02;AF1=1;AC1=2;DP4=0,0,1,8;MQ=50;FQ=-61.5	GT:PL:GQ	1/1:202,27,0:51
scaffold_1	28966199	.	A	AT	62.5	.	INDEL;IS=18,0.818182;DP=22;VDB=1.785656e-01;AF1=1;AC1=2;DP4=0,0,9,13;MQ=50;FQ=-101	GT:PL:GQ	1/1:103,66,0:99
scaffold_1	29011430	.	C	CT	214	.	INDEL;IS=35,0.921053;DP=38;VDB=2.456689e-01;AF1=1;AC1=2;DP4=0,0,10,27;MQ=50;FQ=-146	GT:PL:GQ	1/1:255,111,0:99
scaffold_1	29023165	.	CTT	CTTT	134	.	INDEL;IS=9,1.000000;DP=9;VDB=4.269412e-03;AF1=1;AC1=2;DP4=0,0,9,0;MQ=50;FQ=-61.5	GT:PL:GQ	1/1:175,27,0:51
scaffold_1	29051259	.	AACACAC	AACAC	41.2	.	INDEL;IS=2,0.333333;DP=6;VDB=6.240000e-02;AF1=1;AC1=2;DP4=0,0,1,1;MQ=50;FQ=-40.5	GT:PL:GQ	1/1:80,6,0:10
scaffold_1	29055754	.	AT	ATT	34.2	.	INDEL;IS=2,1.000000;DP=2;VDB=5.760000e-02;AF1=1;AC1=2;DP4=0,0,2,0;MQ=50;FQ=-40.5	GT:PL:GQ	1/1:73,6,0:10
scaffold_1	29059561	.	CATAT	CAT	56.4	.	INDEL;IS=3,0.150000;DP=20;VDB=2.438635e-02;AF1=1;AC1=2;DP4=0,0,0,3;MQ=50;FQ=-43.5	GT:PL:GQ	1/1:96,9,0:16
scaffold_1	29087134	.	CA	CAA	34.2	.	INDEL;IS=2,1.000000;DP=2;VDB=7.200000e-02;AF1=1;AC1=2;DP4=0,0,2,0;MQ=50;FQ=-40.5	GT:PL:GQ	1/1:73,6,0:10
scaffold_1	29167824	.	GC	G	89	.	INDEL;IS=4,1.000000;DP=4;VDB=8.318607e-02;AF1=1;AC1=2;DP4=0,0,3,1;MQ=50;FQ=-46.5	GT:PL:GQ	1/1:129,12,0:21
scaffold_1	29189745	.	GTTTTT	GTTTT	105	.	INDEL;IS=23,0.821429;DP=28;VDB=9.485104e-06;AF1=1;AC1=2;DP4=0,0,2,21;MQ=50;FQ=-104	GT:PL:GQ	1/1:146,69,0:99
scaffold_1	29190018	.	TA	TAA	203	.	INDEL;IS=11,0.314286;DP=35;VDB=1.188473e-01;AF1=0.5;AC1=1;DP4=10,11,5,7;MQ=50;FQ=206;PV4=1,1,1,1	GT:PL:GQ	0/1:241,0,255:99
scaffold_1	29231711	.	GCCC	GCCCC	212	.	INDEL;IS=22,0.247191;DP=32;VDB=1.388406e-05;AF1=1;AC1=2;DP4=0,0,28,4;MQ=50;FQ=-131	GT:PL:GQ	1/1:253,96,0:99
scaffold_1	29245995	.	CT	C	35.2	.	INDEL;IS=2,1.000000;DP=2;VDB=7.520000e-02;AF1=1;AC1=2;DP4=0,0,1,1;MQ=50;FQ=-40.5	GT:PL:GQ	1/1:74,6,0:10
scaffold_1	29257266	.	TC	T	201	.	INDEL;IS=19,0.633333;DP=30;VDB=9.880606e-02;AF1=0.5;AC1=1;DP4=6,5,10,9;MQ=50;FQ=175;PV4=1,3.8e-06,1,1	GT:PL:GQ	0/1:239,0,210:99
scaffold_1	29274196	.	TA	TAA	214	.	INDEL;IS=14,0.875000;DP=16;VDB=6.915564e-03;AF1=1;AC1=2;DP4=0,0,10,4;MQ=50;FQ=-76.5	GT:PL:GQ	1/1:255,42,0:81
scaffold_1	29355841	.	CT	CTT	214	.	INDEL;IS=50,0.847458;DP=59;VDB=1.898713e-12;AF1=1;AC1=2;DP4=0,0,8,42;MQ=50;FQ=-186	GT:PL:GQ	1/1:255,151,0:99
scaffold_1	29356634	.	AT	ATT	87	.	INDEL;IS=3,0.230769;DP=4;VDB=7.460385e-02;AF1=1;AC1=2;DP4=0,0,3,1;MQ=50;FQ=-46.5	GT:PL:GQ	1/1:127,12,0:21
scaffold_1	29361302	.	AGG	AGGG	68.4	.	INDEL;IS=3,0.750000;DP=4;VDB=4.644186e-02;AF1=1;AC1=2;DP4=0,0,1,2;MQ=50;FQ=-43.5	GT:PL:GQ	1/1:108,9,0:16
scaffold_1	29443641	.	CCAC	CCACAC	107	.	INDEL;IS=3,0.083333;DP=25;VDB=1.889870e-02;AF1=1;AC1=2;DP4=0,0,3,1;MQ=50;FQ=-46.5	GT:PL:GQ	1/1:147,12,0:21
scaffold_1	29443765	.	TC	TCC	214	.	INDEL;IS=31,0.968750;DP=32;VDB=5.095293e-02;AF1=1;AC1=2;DP4=0,0,1,21;MQ=50;FQ=-101	GT:PL:GQ	1/1:255,66,0:99
scaffold_1	29443920	.	CAA	CAAA	184	.	INDEL;IS=13,0.722222;DP=18;VDB=1.527776e-01;AF1=0.5;AC1=1;DP4=4,1,11,2;MQ=50;FQ=5.8;PV4=1,1,1,0.12	GT:PL:GQ	0/1:222,0,39:42
scaffold_1	29504666	.	TAAAAAAA	TAAAAAA	42.5	.	INDEL;IS=9,0.150000;DP=9;VDB=1.068489e-01;AF1=1;AC1=2;DP4=0,0,6,3;MQ=50;FQ=-61.5	GT:PL:GQ	1/1:83,27,0:51
scaffold_1	29514765	.	CAA	CAAA	214	.	INDEL;IS=24,0.338028;DP=26;VDB=6.783220e-02;AF1=1;AC1=2;DP4=0,0,17,9;MQ=50;FQ=-113	GT:PL:GQ	1/1:255,78,0:99
scaffold_1	29535479	.	GAAAAA	GAAAAAA	29	.	INDEL;IS=4,1.000000;DP=4;VDB=1.165196e-02;AF1=1;AC1=2;DP4=0,0,3,1;MQ=50;FQ=-46.5	GT:PL:GQ	1/1:69,12,0:21
scaffold_1	29537284	.	TGGGGG	TGGGGGG	162	.	INDEL;IS=25,0.862069;DP=29;VDB=7.964738e-02;AF1=1;AC1=2;DP4=0,0,14,15;MQ=50;FQ=-122	GT:PL:GQ	1/1:203,87,0:99
scaffold_1	29557118	.	ATT	ATTT	169	.	INDEL;IS=7,0.500000;DP=11;VDB=1.229925e-01;AF1=1;AC1=2;DP4=0,0,6,2;MQ=50;FQ=-58.5	GT:PL:GQ	1/1:210,24,0:45
scaffold_1	29565143	.	GTTTT	GTTTTT	214	.	INDEL;IS=35,1.000000;DP=35;VDB=1.766145e-01;AF1=1;AC1=2;DP4=0,0,19,16;MQ=50;FQ=-140	GT:PL:GQ	1/1:255,105,0:99
scaffold_1	29580346	.	GAAA	GAAAA	214	.	INDEL;IS=97,0.979798;DP=99;VDB=8.655782e-07;AF1=1;AC1=2;DP4=0,0,61,37;MQ=50;FQ=-290	GT:PL:GQ	1/1:255,255,0:99
scaffold_1	29580420	.	AGGG	AGG	214	.	INDEL;IS=94,0.940000;DP=100;VDB=5.129923e-01;AF1=1;AC1=2;DP4=0,0,46,50;MQ=50;FQ=-290	GT:PL:GQ	1/1:255,255,0:99
scaffold_1	29599724	.	CAAA	CAA	41.4	.	INDEL;IS=3,1.000000;DP=3;VDB=3.728401e-02;AF1=1;AC1=2;DP4=0,0,3,0;MQ=50;FQ=-43.5	GT:PL:GQ	1/1:81,9,0:16
scaffold_1	29599790	.	GTTT	GTTTT	214	.	INDEL;IS=23,1.000000;DP=23;VDB=5.993013e-04;AF1=1;AC1=2;DP4=0,0,14,9;MQ=50;FQ=-104	GT:PL:GQ	1/1:255,69,0:99
scaffold_1	29642908	.	GTT	GTTT	151	.	INDEL;IS=6,1.000000;DP=6;VDB=7.819750e-02;AF1=1;AC1=2;DP4=0,0,3,3;MQ=50;FQ=-52.5	GT:PL:GQ	1/1:191,18,0:33
scaffold_1	29680343	.	AG	A	35.2	.	INDEL;IS=2,1.000000;DP=2;VDB=6.400000e-02;AF1=1;AC1=2;DP4=0,0,1,1;MQ=50;FQ=-40.5	GT:PL:GQ	1/1:74,6,0:10
scaffold_1	29699878	.	AAGA	AA	214	.	INDEL;IS=16,1.000000;DP=16;VDB=2.254197e-04;AF1=1;AC1=2;DP4=0,0,3,13;MQ=50;FQ=-82.5	GT:PL:GQ	1/1:255,48,0:93
scaffold_1	29720666	.	TG	T	143	.	INDEL;IS=6,0.857143;DP=7;VDB=9.264363e-02;AF1=1;AC1=2;DP4=0,0,2,4;MQ=50;FQ=-52.5	GT:PL:GQ	1/1:183,18,0:33
scaffold_1	29732105	.	TAA	TA	152	.	INDEL;IS=7,0.583333;DP=11;VDB=1.813214e-02;AF1=1;AC1=2;DP4=0,0,3,4;MQ=50;FQ=-55.5	GT:PL:GQ	1/1:192,21,0:39
scaffold_1	29788024	.	TCCC	TC	108	.	INDEL;IS=9,0.200000;DP=45;VDB=4.322845e-04;AF1=0.5;AC1=1;DP4=28,2,9,0;MQ=50;FQ=111;PV4=1,0.00043,1,1	GT:PL:GQ	0/1:146,0,255:99
scaffold_1	29796636	.	GAAAA	GAAA	134	.	INDEL;IS=15,0.127119;DP=15;VDB=1.094217e-01;AF1=1;AC1=2;DP4=0,0,12,3;MQ=50;FQ=-79.5	GT:PL:GQ	1/1:175,45,0:87
scaffold_1	29797187	.	CTTTT	CTTTTT	51	.	INDEL;IS=4,1.000000;DP=4;VDB=7.930802e-02;AF1=1;AC1=2;DP4=0,0,2,2;MQ=50;FQ=-46.5	GT:PL:GQ	1/1:91,12,0:21
scaffold_1	29797950	.	G	GA	51.4	.	INDEL;IS=1,0.041667;DP=24;VDB=2.309944e-02;AF1=1;AC1=2;DP4=0,0,3,0;MQ=50;FQ=-43.5	GT:PL:GQ	1/1:91,9,0:16
scaffold_1	29830577	.	AG	A	37.5	.	INDEL;IS=4,0.040404;DP=9;VDB=1.039870e-01;AF1=0.5;AC1=1;DP4=1,1,1,3;MQ=50;FQ=10.8;PV4=1,0.0031,1,1	GT:PL:GQ	0/1:75,0,45:48
scaffold_1	29847822	.	AGTGTGT	AGTGT	128	.	INDEL;IS=3,0.750000;DP=4;VDB=8.327157e-02;AF1=1;AC1=2;DP4=0,0,2,2;MQ=50;FQ=-46.5	GT:PL:GQ	1/1:168,12,0:21
scaffold_1	29847979	.	CAAAAA	CAAAAAA	30	.	INDEL;IS=4,1.000000;DP=4;VDB=2.346140e-02;AF1=1;AC1=2;DP4=0,0,1,3;MQ=50;FQ=-46.5	GT:PL:GQ	1/1:70,12,0:21
scaffold_1	29861768	.	A	AC	66.7	.	INDEL;IS=5,1.000000;DP=5;VDB=6.649473e-02;AF1=1;AC1=2;DP4=0,0,3,2;MQ=50;FQ=-49.5	GT:PL:GQ	1/1:107,15,0:27
scaffold_1	29911640	.	AGG	AG	58.4	.	INDEL;IS=3,1.000000;DP=3;VDB=6.188863e-02;AF1=1;AC1=2;DP4=0,0,2,1;MQ=50;FQ=-43.5	GT:PL:GQ	1/1:98,9,0:16
scaffold_1	29929290	.	AG	AGG	73.4	.	INDEL;IS=3,0.028037;DP=3;VDB=4.034274e-02;AF1=1;AC1=2;DP4=0,0,1,2;MQ=50;FQ=-43.5	GT:PL:GQ	1/1:113,9,0:16
scaffold_1	29978041	.	TGGG	TGG	194	.	INDEL;IS=11,1.000000;DP=11;VDB=6.229962e-04;AF1=1;AC1=2;DP4=0,0,3,8;MQ=50;FQ=-67.5	GT:PL:GQ	1/1:235,33,0:63
scaffold_1	29980855	.	TCCC	TCCCC	119	.	INDEL;IS=5,0.833333;DP=6;VDB=2.162054e-02;AF1=1;AC1=2;DP4=0,0,4,2;MQ=50;FQ=-52.5	GT:PL:GQ	1/1:159,18,0:33
scaffold_1	30058809	.	TACAC	TACACAC	101	.	INDEL;IS=3,0.014493;DP=3;VDB=1.830487e-02;AF1=1;AC1=2;DP4=0,0,2,1;MQ=50;FQ=-43.5	GT:PL:GQ	1/1:141,9,0:16
scaffold_1	30093792	.	TAAA	TAAAA	214	.	INDEL;IS=23,1.000000;DP=23;VDB=2.232309e-02;AF1=1;AC1=2;DP4=0,0,8,15;MQ=50;FQ=-104	GT:PL:GQ	1/1:255,69,0:99
scaffold_1	30097333	.	GA	GAAA	214	.	INDEL;IS=11,0.846154;DP=13;VDB=2.178790e-02;AF1=1;AC1=2;DP4=0,0,9,4;MQ=50;FQ=-73.5	GT:PL:GQ	1/1:255,39,0:75
scaffold_1	30103036	.	TAA	TA	214	.	INDEL;IS=11,0.846154;DP=13;VDB=1.516665e-01;AF1=1;AC1=2;DP4=0,0,5,7;MQ=50;FQ=-70.5	GT:PL:GQ	1/1:255,36,0:69
scaffold_1	30110012	.	T	TG	106	.	INDEL;IS=4,1.000000;DP=4;VDB=2.863384e-02;AF1=1;AC1=2;DP4=0,0,2,2;MQ=50;FQ=-46.5	GT:PL:GQ	1/1:146,12,0:21
scaffold_1	30301279	.	AC	A	30.2	.	INDEL;IS=2,1.000000;DP=2;VDB=7.680000e-02;AF1=1;AC1=2;DP4=0,0,2,0;MQ=50;FQ=-40.5	GT:PL:GQ	1/1:69,6,0:10
scaffold_1	30312885	.	CT	CTT	32.2	.	INDEL;IS=2,0.016667;DP=3;VDB=5.960000e-02;AF1=1;AC1=2;DP4=0,0,0,2;MQ=50;FQ=-40.5	GT:PL:GQ	1/1:71,6,0:10
scaffold_1	30327257	.	AGG	AGGG	37.2	.	INDEL;IS=2,0.400000;DP=2;VDB=7.360000e-02;AF1=1;AC1=2;DP4=0,0,1,1;MQ=50;FQ=-40.5	GT:PL:GQ	1/1:76,6,0:10
scaffold_1	30331691	.	CT	CTT	217	.	INDEL;IS=40,0.493827;DP=81;VDB=1.384393e-02;AF1=0.5;AC1=1;DP4=8,32,11,30;MQ=50;FQ=217;PV4=0.6,1,1,1	GT:PL:GQ	0/1:255,0,255:99
scaffold_1	30339383	.	ACT	ACTCT	61.2	.	INDEL;IS=2,0.500000;DP=2;VDB=6.080000e-02;AF1=1;AC1=2;DP4=0,0,1,1;MQ=50;FQ=-40.5	GT:PL:GQ	1/1:100,6,0:10
scaffold_1	30353830	.	T	TG	50.5	.	INDEL;IS=8,0.888889;DP=9;VDB=1.305702e-01;AF1=1;AC1=2;DP4=0,0,4,5;MQ=50;FQ=-61.5	GT:PL:GQ	1/1:91,27,0:51
scaffold_1	30412160	.	CAAA	CAA	26.2	.	INDEL;IS=2,1.000000;DP=2;VDB=3.040000e-02;AF1=1;AC1=2;DP4=0,0,1,1;MQ=50;FQ=-40.5	GT:PL:GQ	1/1:65,6,0:10
scaffold_1	30445958	.	CTT	CTTT	214	.	INDEL;IS=11,0.846154;DP=13;VDB=1.309757e-02;AF1=1;AC1=2;DP4=0,0,4,9;MQ=50;FQ=-73.5	GT:PL:GQ	1/1:255,39,0:75
scaffold_1	30465406	.	CAAAA	CAAA	82.6	.	INDEL;IS=6,1.000000;DP=6;VDB=1.997518e-02;AF1=1;AC1=2;DP4=0,0,2,4;MQ=50;FQ=-52.5	GT:PL:GQ	1/1:123,18,0:33
scaffold_1	30557910	.	CAAA	CAA	214	.	INDEL;IS=18,1.000000;DP=18;VDB=7.201529e-02;AF1=1;AC1=2;DP4=0,0,5,13;MQ=50;FQ=-88.5	GT:PL:GQ	1/1:255,54,0:99
scaffold_1	30562017	.	GTT	GTTT	214	.	INDEL;IS=14,0.777778;DP=18;VDB=1.015107e-01;AF1=1;AC1=2;DP4=0,0,3,10;MQ=50;FQ=-73.5	GT:PL:GQ	1/1:255,39,0:75
scaffold_1	30576585	.	AG	AGG	54	.	INDEL;IS=4,0.500000;DP=8;VDB=7.635114e-02;AF1=1;AC1=2;DP4=0,0,4,0;MQ=50;FQ=-46.5	GT:PL:GQ	1/1:94,12,0:21
scaffold_1	30590870	.	AG	AGG	214	.	INDEL;IS=66,0.970588;DP=68;VDB=1.499804e-01;AF1=1;AC1=2;DP4=0,0,45,23;MQ=50;FQ=-240	GT:PL:GQ	1/1:255,205,0:99
scaffold_1	30605848	.	GGAGAGAG	GGAGAG	215	.	INDEL;IS=7,0.636364;DP=11;VDB=1.065678e-02;AF1=1;AC1=2;DP4=0,0,3,4;MQ=50;FQ=-55.5	GT:PL:GQ	1/1:255,21,0:39
scaffold_1	30613264	.	T	TG	41.2	.	INDEL;IS=2,1.000000;DP=2;VDB=4.800000e-02;AF1=1;AC1=2;DP4=0,0,1,1;MQ=50;FQ=-40.5	GT:PL:GQ	1/1:80,6,0:10
scaffold_1	30613978	.	AGGG	AGG	75	.	INDEL;IS=4,1.000000;DP=4;VDB=7.863512e-02;AF1=1;AC1=2;DP4=0,0,1,3;MQ=50;FQ=-46.5	GT:PL:GQ	1/1:115,12,0:21
scaffold_1	30623984	.	TAAAAAA	TAAAAAAA	31.7	.	INDEL;IS=5,0.068493;DP=6;VDB=3.463545e-02;AF1=1;AC1=2;DP4=0,0,3,2;MQ=50;FQ=-49.5	GT:PL:GQ	1/1:72,15,0:27
scaffold_1	30655253	.	CT	CTT	106	.	INDEL;IS=4,1.000000;DP=4;VDB=6.129732e-02;AF1=1;AC1=2;DP4=0,0,2,2;MQ=50;FQ=-46.5	GT:PL:GQ	1/1:146,12,0:21
scaffold_1	30693344	.	GTTT	GTT	67.5	.	INDEL;IS=14,0.666667;DP=21;VDB=5.994100e-02;AF1=1;AC1=2;DP4=0,0,5,3;MQ=35;FQ=-58.5	GT:PL:GQ	1/1:108,24,0:45
scaffold_1	30708287	.	AT	ATT	99.7	.	INDEL;IS=5,1.000000;DP=5;VDB=1.803554e-02;AF1=1;AC1=2;DP4=0,0,0,5;MQ=50;FQ=-49.5	GT:PL:GQ	1/1:140,15,0:27
scaffold_1	30719266	.	TAA	TA	85	.	INDEL;IS=4,1.000000;DP=4;VDB=7.366993e-02;AF1=1;AC1=2;DP4=0,0,2,2;MQ=50;FQ=-46.5	GT:PL:GQ	1/1:125,12,0:21
scaffold_1	30729398	.	TG	T	138	.	INDEL;IS=6,1.000000;DP=6;VDB=4.971213e-02;AF1=1;AC1=2;DP4=0,0,2,4;MQ=50;FQ=-52.5	GT:PL:GQ	1/1:178,18,0:33
scaffold_1	30745417	.	TG	TGG	160	.	INDEL;IS=6,1.000000;DP=6;VDB=3.197501e-03;AF1=1;AC1=2;DP4=0,0,3,3;MQ=50;FQ=-52.5	GT:PL:GQ	1/1:200,18,0:33
scaffold_1	30763662	.	CTTT	CTTTT	117	.	INDEL;IS=6,0.857143;DP=7;VDB=8.531001e-02;AF1=1;AC1=2;DP4=0,0,6,1;MQ=50;FQ=-55.5	GT:PL:GQ	1/1:157,21,0:39
scaffold_1	30770112	.	CAG	CAGAG	214	.	INDEL;IS=18,0.750000;DP=19;VDB=1.268500e-01;AF1=1;AC1=2;DP4=0,0,17,1;MQ=50;FQ=-88.5	GT:PL:GQ	1/1:255,54,0:99
scaffold_1	30770228	.	AT	A	214	.	INDEL;IS=58,0.950820;DP=61;VDB=3.395159e-01;AF1=1;AC1=2;DP4=0,0,16,43;MQ=50;FQ=-213	GT:PL:GQ	1/1:255,178,0:99
scaffold_1	30788097	.	CT	CTTT	52.2	.	INDEL;IS=2,0.500000;DP=4;VDB=7.680000e-02;AF1=1;AC1=2;DP4=0,0,2,0;MQ=50;FQ=-40.5	GT:PL:GQ	1/1:91,6,0:10
scaffold_1	30811276	.	TTATATATAT	TTATATATATAT	157	.	INDEL;IS=5,0.714286;DP=7;VDB=8.329641e-02;AF1=1;AC1=2;DP4=0,0,7,0;MQ=50;FQ=-55.5	GT:PL:GQ	1/1:197,21,0:39
scaffold_1	30832325	.	AAGAGAGAG	AAGAGAGAGAG	214	.	INDEL;IS=18,0.666667;DP=27;VDB=1.492412e-01;AF1=1;AC1=2;DP4=0,0,10,8;MQ=50;FQ=-88.5	GT:PL:GQ	1/1:255,54,0:99
scaffold_1	30834001	.	ATTT	ATTTT	27.2	.	INDEL;IS=2,0.153846;DP=2;VDB=7.360000e-02;AF1=1;AC1=2;DP4=0,0,1,1;MQ=50;FQ=-40.5	GT:PL:GQ	1/1:66,6,0:10
scaffold_1	30835375	.	CT	C	34.2	.	INDEL;IS=2,0.200000;DP=2;VDB=7.200000e-02;AF1=1;AC1=2;DP4=0,0,1,1;MQ=50;FQ=-40.5	GT:PL:GQ	1/1:73,6,0:10
scaffold_1	30904043	.	T	TA	34.2	.	INDEL;IS=2,1.000000;DP=2;VDB=3.520000e-02;AF1=1;AC1=2;DP4=0,0,2,0;MQ=50;FQ=-40.5	GT:PL:GQ	1/1:73,6,0:10
scaffold_1	30905696	.	CA	C	199	.	INDEL;IS=11,0.171875;DP=11;VDB=5.849283e-02;AF1=1;AC1=2;DP4=0,0,2,9;MQ=50;FQ=-67.5	GT:PL:GQ	1/1:240,33,0:63
scaffold_1	30906078	.	AGG	AG	29.2	.	INDEL;IS=2,1.000000;DP=2;VDB=7.360000e-02;AF1=1;AC1=2;DP4=0,0,1,1;MQ=50;FQ=-40.5	GT:PL:GQ	1/1:68,6,0:10
scaffold_1	30914515	.	GAAAAAAAAAA	GAAAAAAAAAAAA,GAAAAAAAAAAA	29.6	.	INDEL;IS=9,0.900000;DP=10;VDB=7.337788e-02;AF1=1;AC1=2;DP4=0,0,8,2;MQ=50;FQ=-52.5	GT:PL:GQ	1/1:79,27,9,76,0,64:33
scaffold_1	31039921	.	ATCTCTCTCTCTCTC	ATCTCTCTCTCTC	119	.	INDEL;IS=5,0.500000;DP=10;VDB=4.153458e-02;AF1=1;AC1=2;DP4=0,0,0,5;MQ=50;FQ=-49.5	GT:PL:GQ	1/1:159,15,0:27
scaffold_1	31046071	.	GA	G	97.7	.	INDEL;IS=5,0.833333;DP=6;VDB=1.155377e-02;AF1=1;AC1=2;DP4=0,0,1,4;MQ=50;FQ=-49.5	GT:PL:GQ	1/1:138,15,0:27
scaffold_1	31046987	.	TC	T	214	.	INDEL;IS=12,1.000000;DP=12;VDB=1.483306e-01;AF1=1;AC1=2;DP4=0,0,7,5;MQ=50;FQ=-70.5	GT:PL:GQ	1/1:255,36,0:69
scaffold_1	31239426	.	ATTT	ATTTT	133	.	INDEL;IS=8,1.000000;DP=8;VDB=7.413027e-02;AF1=1;AC1=2;DP4=0,0,1,7;MQ=50;FQ=-58.5	GT:PL:GQ	1/1:174,24,0:45
scaffold_1	31255276	.	CAA	CAAA	37.2	.	INDEL;IS=2,1.000000;DP=2;VDB=7.680000e-02;AF1=1;AC1=2;DP4=0,0,1,1;MQ=50;FQ=-40.5	GT:PL:GQ	1/1:76,6,0:10
scaffold_1	31259288	.	GAAAAA	GAAAA	100	.	INDEL;IS=24,0.960000;DP=25;VDB=1.443304e-04;AF1=1;AC1=2;DP4=0,0,2,22;MQ=50;FQ=-107	GT:PL:GQ	1/1:141,72,0:99
scaffold_1	31301704	.	TC	T	174	.	INDEL;IS=10,0.769231;DP=11;VDB=2.995710e-02;AF1=1;AC1=2;DP4=0,0,2,6;MQ=50;FQ=-58.5	GT:PL:GQ	1/1:215,24,0:45
scaffold_1	31323952	.	CT	CTT	214	.	INDEL;IS=17,1.000000;DP=17;VDB=5.342127e-02;AF1=1;AC1=2;DP4=0,0,14,3;MQ=50;FQ=-85.5	GT:PL:GQ	1/1:255,51,0:99
scaffold_1	31345758	.	ATTT	ATTTT	214	.	INDEL;IS=23,0.884615;DP=26;VDB=2.450626e-01;AF1=1;AC1=2;DP4=0,0,4,21;MQ=50;FQ=-110	GT:PL:GQ	1/1:255,75,0:99
scaffold_1	31377737	.	CG	C	51.4	.	INDEL;IS=1,0.005714;DP=3;VDB=2.706460e-02;AF1=1;AC1=2;DP4=0,0,1,2;MQ=50;FQ=-43.5	GT:PL:GQ	1/1:91,9,0:16
scaffold_1	31482521	.	C	CG	195	.	INDEL;IS=16,0.941176;DP=17;VDB=2.179877e-03;AF1=1;AC1=2;DP4=0,0,1,15;MQ=50;FQ=-82.5	GT:PL:GQ	1/1:236,48,0:93
scaffold_1	31486332	.	G	GA	214	.	INDEL;IS=13,1.000000;DP=13;VDB=4.955691e-02;AF1=1;AC1=2;DP4=0,0,6,7;MQ=50;FQ=-73.5	GT:PL:GQ	1/1:255,39,0:75
scaffold_1	31494061	.	GTTTT	GTTTTT	158	.	INDEL;IS=11,0.846154;DP=13;VDB=1.559507e-01;AF1=1;AC1=2;DP4=0,0,7,6;MQ=50;FQ=-73.5	GT:PL:GQ	1/1:199,39,0:75
scaffold_1	31544635	.	TG	TGG	40.2	.	INDEL;IS=2,1.000000;DP=2;VDB=4.960000e-02;AF1=1;AC1=2;DP4=0,0,1,1;MQ=50;FQ=-40.5	GT:PL:GQ	1/1:79,6,0:10
scaffold_1	31552705	.	T	TG	60.4	.	INDEL;IS=3,1.000000;DP=3;VDB=2.063840e-02;AF1=1;AC1=2;DP4=0,0,0,3;MQ=50;FQ=-43.5	GT:PL:GQ	1/1:100,9,0:16
scaffold_1	31575544	.	TCCC	TCC	131	.	INDEL;IS=7,0.636364;DP=7;VDB=1.145288e-01;AF1=1;AC1=2;DP4=0,0,5,2;MQ=50;FQ=-55.5	GT:PL:GQ	1/1:171,21,0:39
scaffold_1	31600510	.	GC	GCC	77	.	INDEL;IS=4,1.000000;DP=4;VDB=7.458921e-02;AF1=1;AC1=2;DP4=0,0,0,4;MQ=50;FQ=-46.5	GT:PL:GQ	1/1:117,12,0:21
scaffold_1	31607838	.	TAAA	TAAAAA	214	.	INDEL;IS=15,1.000000;DP=15;VDB=1.720983e-01;AF1=1;AC1=2;DP4=0,0,3,12;MQ=50;FQ=-79.5	GT:PL:GQ	1/1:255,45,0:87
scaffold_1	31628363	.	ATT	AT	214	.	INDEL;IS=38,0.904762;DP=42;VDB=1.716523e-01;AF1=1;AC1=2;DP4=0,0,24,17;MQ=50;FQ=-158	GT:PL:GQ	1/1:255,123,0:99
scaffold_1	31642438	.	G	GAA	61.2	.	INDEL;IS=2,1.000000;DP=2;VDB=6.400000e-02;AF1=1;AC1=2;DP4=0,0,1,1;MQ=50;FQ=-40.5	GT:PL:GQ	1/1:100,6,0:10
scaffold_1	31655946	.	ATTT	ATT	214	.	INDEL;IS=43,0.955556;DP=45;VDB=2.543303e-01;AF1=1;AC1=2;DP4=0,0,13,26;MQ=50;FQ=-152	GT:PL:GQ	1/1:255,117,0:99
scaffold_1	31684736	.	CAAA	CAA	109	.	INDEL;IS=9,0.428571;DP=9;VDB=7.095896e-03;AF1=1;AC1=2;DP4=0,0,0,9;MQ=50;FQ=-61.5	GT:PL:GQ	1/1:150,27,0:51
scaffold_1	31782639	.	AG	AGG	82	.	INDEL;IS=4,1.000000;DP=4;VDB=4.568806e-02;AF1=1;AC1=2;DP4=0,0,4,0;MQ=50;FQ=-46.5	GT:PL:GQ	1/1:122,12,0:21
scaffold_1	31782839	.	CAGAGAG	CAGAG	60.2	.	INDEL;IS=5,0.555556;DP=9;VDB=6.880000e-02;AF1=1;AC1=2;DP4=0,0,1,1;MQ=50;FQ=-40.5	GT:PL:GQ	1/1:99,6,0:10
scaffold_1	31819202	.	CAG	CAGAG	214	.	INDEL;IS=8,0.888889;DP=9;VDB=6.798834e-02;AF1=1;AC1=2;DP4=0,0,5,4;MQ=50;FQ=-61.5	GT:PL:GQ	1/1:255,27,0:51
scaffold_1	31883967	.	GTTTT	GTTT	51	.	INDEL;IS=3,0.375000;DP=8;VDB=7.792673e-02;AF1=1;AC1=2;DP4=0,0,2,2;MQ=50;FQ=-46.5	GT:PL:GQ	1/1:91,12,0:21
scaffold_1	31911762	.	TAAAA	TAAA	31.4	.	INDEL;IS=3,1.000000;DP=3;VDB=4.034274e-02;AF1=1;AC1=2;DP4=0,0,1,2;MQ=50;FQ=-43.5	GT:PL:GQ	1/1:71,9,0:16
scaffold_1	31931534	.	CAA	CA	47.4	.	INDEL;IS=3,1.000000;DP=3;VDB=4.789490e-02;AF1=1;AC1=2;DP4=0,0,3,0;MQ=50;FQ=-43.5	GT:PL:GQ	1/1:87,9,0:16
scaffold_1	31954611	.	GAA	GAAA	68.4	.	INDEL;IS=3,1.000000;DP=3;VDB=6.733101e-02;AF1=1;AC1=2;DP4=0,0,2,1;MQ=50;FQ=-43.5	GT:PL:GQ	1/1:108,9,0:16
scaffold_1	31981913	.	CCT	C	135	.	INDEL;IS=4,1.000000;DP=4;VDB=2.444842e-02;AF1=1;AC1=2;DP4=0,0,3,1;MQ=50;FQ=-46.5	GT:PL:GQ	1/1:175,12,0:21
scaffold_1	32023809	.	TG	TGG	214	.	INDEL;IS=13,1.000000;DP=13;VDB=7.092923e-03;AF1=1;AC1=2;DP4=0,0,3,10;MQ=50;FQ=-73.5	GT:PL:GQ	1/1:255,39,0:75
scaffold_1	32054640	.	CA	CAA	214	.	INDEL;IS=54,0.915254;DP=59;VDB=3.844641e-01;AF1=1;AC1=2;DP4=0,0,24,34;MQ=50;FQ=-210	GT:PL:GQ	1/1:255,175,0:99
scaffold_1	32057666	.	AGG	AGGG	132	.	INDEL;IS=8,0.800000;DP=10;VDB=1.061521e-01;AF1=1;AC1=2;DP4=0,0,0,9;MQ=50;FQ=-61.5	GT:PL:GQ	1/1:173,27,0:51
scaffold_1	32062434	.	CT	CTT	73.4	.	INDEL;IS=3,1.000000;DP=3;VDB=2.986822e-02;AF1=1;AC1=2;DP4=0,0,2,1;MQ=50;FQ=-43.5	GT:PL:GQ	1/1:113,9,0:16
scaffold_1	32063666	.	TGG	TGGG	214	.	INDEL;IS=45,0.818182;DP=55;VDB=2.075304e-01;AF1=1;AC1=2;DP4=0,0,5,43;MQ=50;FQ=-179	GT:PL:GQ	1/1:255,144,0:99
scaffold_1	32079401	.	ATT	ATTT	88	.	INDEL;IS=4,0.400000;DP=10;VDB=1.165196e-02;AF1=1;AC1=2;DP4=0,0,3,1;MQ=50;FQ=-46.5	GT:PL:GQ	1/1:128,12,0:21
scaffold_1	32103129	.	GCC	GC	165	.	INDEL;IS=20,0.800000;DP=25;VDB=2.563117e-02;AF1=1;AC1=2;DP4=0,0,1,19;MQ=50;FQ=-94.5	GT:PL:GQ	1/1:206,60,0:99
scaffold_1	32103273	.	TAAA	TAA	124	.	INDEL;IS=6,0.750000;DP=8;VDB=5.780400e-02;AF1=1;AC1=2;DP4=0,0,1,7;MQ=50;FQ=-58.5	GT:PL:GQ	1/1:165,24,0:45
scaffold_1	32151826	.	ACC	AC	78.7	.	INDEL;IS=5,1.000000;DP=5;VDB=8.382119e-02;AF1=1;AC1=2;DP4=0,0,0,5;MQ=50;FQ=-49.5	GT:PL:GQ	1/1:119,15,0:27
scaffold_1	32185055	.	AG	AGTG	36.2	.	INDEL;IS=1,0.200000;DP=5;VDB=7.840000e-02;AF1=1;AC1=2;DP4=0,0,0,2;MQ=50;FQ=-40.5	GT:PL:GQ	1/1:75,6,0:10
scaffold_1	32190011	.	ACCCC	ACCCCC	22.5	.	INDEL;IS=3,0.200000;DP=3;VDB=6.718756e-02;AF1=1;AC1=2;DP4=0,0,3,0;MQ=50;FQ=-43.5	GT:PL:GQ	1/1:62,9,0:15
scaffold_1	32191322	.	ATT	AT	31.2	.	INDEL;IS=2,0.222222;DP=2;VDB=7.520000e-02;AF1=1;AC1=2;DP4=0,0,1,1;MQ=50;FQ=-40.5	GT:PL:GQ	1/1:70,6,0:10
scaffold_1	32196428	.	CAAAA	CAAA	31.4	.	INDEL;IS=3,0.500000;DP=4;VDB=4.493050e-02;AF1=1;AC1=2;DP4=0,0,1,2;MQ=50;FQ=-43.5	GT:PL:GQ	1/1:71,9,0:16
scaffold_1	32208064	.	CGGG	CGG	90.7	.	INDEL;IS=5,1.000000;DP=5;VDB=4.238324e-02;AF1=1;AC1=2;DP4=0,0,4,1;MQ=50;FQ=-49.5	GT:PL:GQ	1/1:131,15,0:27
scaffold_1	32273060	.	ATTT	ATT	214	.	INDEL;IS=76,1.000000;DP=76;VDB=9.246662e-02;AF1=1;AC1=2;DP4=0,0,35,41;MQ=50;FQ=-264	GT:PL:GQ	1/1:255,229,0:99
scaffold_1	32273238	.	CTTT	CTT	25.2	.	INDEL;IS=2,1.000000;DP=2;VDB=6.240000e-02;AF1=1;AC1=2;DP4=0,0,1,1;MQ=50;FQ=-40.5	GT:PL:GQ	1/1:64,6,0:10
scaffold_1	32277288	.	A	AT	214	.	INDEL;IS=35,1.000000;DP=35;VDB=2.103583e-01;AF1=1;AC1=2;DP4=0,0,5,30;MQ=50;FQ=-140	GT:PL:GQ	1/1:255,105,0:99
scaffold_1	32385091	.	TCC	TCCC	131	.	INDEL;IS=14,0.311111;DP=17;VDB=1.326077e-03;AF1=0.5102;AC1=1;DP4=2,1,14,0;MQ=50;FQ=-20.6;PV4=0.18,1,1,0.054	GT:PL:GQ	0/1:168,0,14:17
scaffold_1	32394736	.	TGA	T	52.2	.	INDEL;IS=2,0.011628;DP=2;VDB=7.360000e-02;AF1=1;AC1=2;DP4=0,0,2,0;MQ=50;FQ=-40.5	GT:PL:GQ	1/1:91,6,0:10
scaffold_1	32431566	.	CAAA	CAAAA	27.2	.	INDEL;IS=2,0.400000;DP=5;VDB=6.560000e-02;AF1=1;AC1=2;DP4=0,0,1,1;MQ=50;FQ=-40.5	GT:PL:GQ	1/1:66,6,0:10
scaffold_1	32450176	.	AC	A	214	.	INDEL;IS=16,0.615385;DP=26;VDB=1.240572e-04;AF1=1;AC1=2;DP4=0,0,15,4;MQ=50;FQ=-91.5	GT:PL:GQ	1/1:255,57,0:99
scaffold_1	32456118	.	GGT	G	214	.	INDEL;IS=14,0.875000;DP=15;VDB=3.188065e-02;AF1=1;AC1=2;DP4=0,0,4,11;MQ=50;FQ=-79.5	GT:PL:GQ	1/1:255,45,0:87
scaffold_1	32581310	.	CA	CAA	214	.	INDEL;IS=9,1.000000;DP=9;VDB=4.085105e-02;AF1=1;AC1=2;DP4=0,0,5,4;MQ=50;FQ=-61.5	GT:PL:GQ	1/1:255,27,0:51
scaffold_1	32582038	.	A	AT	161	.	INDEL;IS=6,0.461538;DP=6;VDB=9.761189e-02;AF1=1;AC1=2;DP4=0,0,3,3;MQ=50;FQ=-52.5	GT:PL:GQ	1/1:201,18,0:33
scaffold_1	32684826	.	A	AAC	52.2	.	INDEL;IS=2,1.000000;DP=2;VDB=1.600000e-02;AF1=1;AC1=2;DP4=0,0,2,0;MQ=50;FQ=-40.5	GT:PL:GQ	1/1:91,6,0:10
scaffold_1	32685151	.	GAAAAAA	GAAAAA	20	.	INDEL;IS=4,1.000000;DP=4;VDB=8.318607e-02;AF1=1;AC1=2;DP4=0,0,1,3;MQ=50;FQ=-46.5	GT:PL:GQ	1/1:60,12,0:21
scaffold_1	32695317	.	CTT	CTTT	185	.	INDEL;IS=13,1.000000;DP=13;VDB=1.407145e-01;AF1=1;AC1=2;DP4=0,0,1,12;MQ=50;FQ=-73.5	GT:PL:GQ	1/1:226,39,0:75
scaffold_1	32736986	.	TGG	TG	214	.	INDEL;IS=20,0.606061;DP=33;VDB=1.310170e-01;AF1=1;AC1=2;DP4=0,0,6,16;MQ=50;FQ=-101	GT:PL:GQ	1/1:255,66,0:99
scaffold_1	32752712	.	CT	C	157	.	INDEL;IS=5,0.454545;DP=11;VDB=2.558703e-02;AF1=1;AC1=2;DP4=0,0,2,5;MQ=50;FQ=-55.5	GT:PL:GQ	1/1:197,21,0:39
scaffold_1	32763150	.	CATATATATATATATAT	CATATATATATATAT	87.4	.	INDEL;IS=3,1.000000;DP=3;VDB=6.695005e-02;AF1=1;AC1=2;DP4=0,0,2,1;MQ=50;FQ=-43.5	GT:PL:GQ	1/1:127,9,0:16
scaffold_1	32809939	.	TCC	TCCC	141	.	INDEL;IS=9,0.692308;DP=13;VDB=1.132426e-02;AF1=1;AC1=2;DP4=0,0,0,11;MQ=50;FQ=-67.5	GT:PL:GQ	1/1:182,33,0:63
scaffold_1	32813923	.	TGG	TG	214	.	INDEL;IS=55,0.696203;DP=79;VDB=1.330867e-05;AF1=1;AC1=2;DP4=0,0,10,48;MQ=50;FQ=-210	GT:PL:GQ	1/1:255,175,0:99
scaffold_1	32824580	.	TGGG	TGG	134	.	INDEL;IS=10,0.833333;DP=12;VDB=1.151588e-03;AF1=1;AC1=2;DP4=0,0,9,1;MQ=50;FQ=-64.5	GT:PL:GQ	1/1:175,30,0:57
scaffold_1	32857596	.	CTTTTTT	CTTTTT	128	.	INDEL;IS=25,0.892857;DP=28;VDB=2.155690e-01;AF1=1;AC1=2;DP4=0,0,10,15;MQ=50;FQ=-110	GT:PL:GQ	1/1:169,75,0:99
scaffold_1	32898680	.	CG	CGG	214	.	INDEL;IS=9,0.900000;DP=10;VDB=4.671717e-04;AF1=1;AC1=2;DP4=0,0,3,7;MQ=50;FQ=-64.5	GT:PL:GQ	1/1:255,30,0:57
scaffold_1	32913371	.	AT	A	214	.	INDEL;IS=24,1.000000;DP=24;VDB=3.752886e-06;AF1=1;AC1=2;DP4=0,0,19,5;MQ=50;FQ=-107	GT:PL:GQ	1/1:255,72,0:99
scaffold_1	32979850	.	CT	C	35.2	.	INDEL;IS=2,1.000000;DP=2;VDB=5.960000e-02;AF1=1;AC1=2;DP4=0,0,1,1;MQ=50;FQ=-40.5	GT:PL:GQ	1/1:74,6,0:10
scaffold_1	33021573	.	GAAAA	GAAA	73.6	.	INDEL;IS=6,1.000000;DP=6;VDB=1.000783e-01;AF1=1;AC1=2;DP4=0,0,1,5;MQ=50;FQ=-52.5	GT:PL:GQ	1/1:114,18,0:33
scaffold_1	33035159	.	TAAAAA	TAAAAAA	83.5	.	INDEL;IS=36,0.500000;DP=72;VDB=8.733679e-02;AF1=0.5;AC1=1;DP4=27,4,29,10;MQ=50;FQ=47.5;PV4=0.24,1,1,0.2	GT:PL:GQ	0/1:121,0,82:85
scaffold_1	33104748	.	GA	G	90	.	INDEL;IS=4,1.000000;DP=4;VDB=1.290543e-02;AF1=1;AC1=2;DP4=0,0,1,3;MQ=50;FQ=-46.5	GT:PL:GQ	1/1:130,12,0:21
scaffold_1	33179374	.	ATT	AT	214	.	INDEL;IS=52,0.912281;DP=57;VDB=5.503598e-03;AF1=1;AC1=2;DP4=0,0,45,8;MQ=50;FQ=-195	GT:PL:GQ	1/1:255,160,0:99
scaffold_1	33219785	.	CTTT	CTTTT	42.4	.	INDEL;IS=3,0.065217;DP=3;VDB=2.309944e-02;AF1=1;AC1=2;DP4=0,0,0,3;MQ=50;FQ=-43.5	GT:PL:GQ	1/1:82,9,0:16
scaffold_1	33242847	.	AC	A	214	.	INDEL;IS=9,0.375000;DP=12;VDB=1.383642e-01;AF1=1;AC1=2;DP4=0,0,10,2;MQ=50;FQ=-70.5	GT:PL:GQ	1/1:255,36,0:69
scaffold_1	33244623	.	GAAA	GAA	214	.	INDEL;IS=36,0.972973;DP=37;VDB=2.392496e-04;AF1=1;AC1=2;DP4=0,0,7,29;MQ=50;FQ=-143	GT:PL:GQ	1/1:255,108,0:99
scaffold_1	33257007	.	TC	TCC	190	.	INDEL;IS=7,0.304348;DP=17;VDB=4.921618e-07;AF1=1;AC1=2;DP4=0,0,16,1;MQ=50;FQ=-85.5	GT:PL:GQ	1/1:231,51,0:99
scaffold_1	33286794	.	ACT	ACTCT	214	.	INDEL;IS=11,0.846154;DP=13;VDB=1.892966e-03;AF1=1;AC1=2;DP4=0,0,1,10;MQ=50;FQ=-67.5	GT:PL:GQ	1/1:255,33,0:63
scaffold_1	33286839	.	ACCC	ACCCC	214	.	INDEL;IS=32,1.000000;DP=32;VDB=8.059223e-05;AF1=1;AC1=2;DP4=0,0,23,9;MQ=50;FQ=-131	GT:PL:GQ	1/1:255,96,0:99
scaffold_1	33287095	.	TG	T	214	.	INDEL;IS=12,1.000000;DP=12;VDB=3.583268e-03;AF1=1;AC1=2;DP4=0,0,3,9;MQ=50;FQ=-70.5	GT:PL:GQ	1/1:255,36,0:69
scaffold_1	33310905	.	GAAAAAAA	GAAAAAA	36.5	.	INDEL;IS=7,1.000000;DP=7;VDB=1.028325e-01;AF1=1;AC1=2;DP4=0,0,3,4;MQ=50;FQ=-55.5	GT:PL:GQ	1/1:77,21,0:39
scaffold_1	33323759	.	AT	A	214	.	INDEL;IS=50,0.943396;DP=53;VDB=9.350734e-03;AF1=1;AC1=2;DP4=0,0,13,39;MQ=50;FQ=-192	GT:PL:GQ	1/1:255,157,0:99
scaffold_1	33326928	.	GACA	GA	79.4	.	INDEL;IS=3,0.750000;DP=4;VDB=5.227153e-02;AF1=1;AC1=2;DP4=0,0,3,0;MQ=50;FQ=-43.5	GT:PL:GQ	1/1:119,9,0:16
scaffold_1	33334547	.	TA	T	28.2	.	INDEL;IS=2,1.000000;DP=2;VDB=3.520000e-02;AF1=1;AC1=2;DP4=0,0,0,2;MQ=50;FQ=-40.5	GT:PL:GQ	1/1:67,6,0:10
scaffold_1	33345507	.	GTTTTT	GTTTT	68.5	.	INDEL;IS=7,1.000000;DP=7;VDB=6.750033e-03;AF1=1;AC1=2;DP4=0,0,4,3;MQ=50;FQ=-55.5	GT:PL:GQ	1/1:109,21,0:39
scaffold_1	33388396	.	TGGGG	TGGGGG	66.5	.	INDEL;IS=6,0.461538;DP=13;VDB=6.387850e-03;AF1=1;AC1=2;DP4=0,0,0,8;MQ=50;FQ=-58.5	GT:PL:GQ	1/1:107,24,0:45
scaffold_1	33406671	.	GAA	GAAA	214	.	INDEL;IS=17,0.168317;DP=54;VDB=7.310071e-04;AF1=1;AC1=2;DP4=0,0,4,13;MQ=50;FQ=-85.5	GT:PL:GQ	1/1:255,51,0:99
scaffold_1	33409213	.	ATTT	ATT	75	.	INDEL;IS=4,0.800000;DP=5;VDB=8.259182e-02;AF1=1;AC1=2;DP4=0,0,1,3;MQ=50;FQ=-46.5	GT:PL:GQ	1/1:115,12,0:21
scaffold_1	33416326	.	GAAAAA	GAAAA	74.5	.	INDEL;IS=13,0.684211;DP=19;VDB=1.278107e-03;AF1=1;AC1=2;DP4=0,0,1,10;MQ=50;FQ=-67.5	GT:PL:GQ	1/1:115,33,0:63
scaffold_1	33421573	.	GAA	GAAA	66.4	.	INDEL;IS=3,1.000000;DP=3;VDB=6.568498e-02;AF1=1;AC1=2;DP4=0,0,1,2;MQ=50;FQ=-43.5	GT:PL:GQ	1/1:106,9,0:16
scaffold_1	33425387	.	GAAAA	GAAA	96.5	.	INDEL;IS=9,1.000000;DP=9;VDB=5.150395e-03;AF1=1;AC1=2;DP4=0,0,1,8;MQ=50;FQ=-61.5	GT:PL:GQ	1/1:137,27,0:51
scaffold_1	33437699	.	C	CA	57.5	.	INDEL;IS=7,0.777778;DP=9;VDB=6.056235e-02;AF1=1;AC1=2;DP4=0,0,5,3;MQ=50;FQ=-58.5	GT:PL:GQ	1/1:98,24,0:45
scaffold_1	33532899	.	GAA	GAAA	214	.	INDEL;IS=30,0.769231;DP=36;VDB=1.452363e-01;AF1=1;AC1=2;DP4=0,0,15,15;MQ=50;FQ=-125	GT:PL:GQ	1/1:255,90,0:99
scaffold_1	33546674	.	TA	T	214	.	INDEL;IS=10,0.769231;DP=10;VDB=5.934750e-02;AF1=1;AC1=2;DP4=0,0,6,4;MQ=50;FQ=-64.5	GT:PL:GQ	1/1:255,30,0:57
scaffold_1	33597007	.	G	GC	73.4	.	INDEL;IS=3,0.300000;DP=3;VDB=5.870764e-02;AF1=1;AC1=2;DP4=0,0,2,1;MQ=50;FQ=-43.5	GT:PL:GQ	1/1:113,9,0:16
scaffold_1	33608208	.	TA	T	148	.	INDEL;IS=8,0.727273;DP=8;VDB=1.398265e-02;AF1=1;AC1=2;DP4=0,0,7,1;MQ=50;FQ=-58.5	GT:PL:GQ	1/1:189,24,0:45
scaffold_1	33679533	.	C	CA	34.2	.	INDEL;IS=2,0.153846;DP=3;VDB=7.680000e-02;AF1=1;AC1=2;DP4=0,0,0,2;MQ=50;FQ=-40.5	GT:PL:GQ	1/1:73,6,0:10
scaffold_1	33683755	.	GT	GTT	205	.	INDEL;IS=9,0.600000;DP=9;VDB=4.552093e-02;AF1=1;AC1=2;DP4=0,0,2,7;MQ=50;FQ=-61.5	GT:PL:GQ	1/1:246,27,0:51
scaffold_1	33716096	.	TAGAG	TAG	214	.	INDEL;IS=24,0.102564;DP=24;VDB=1.939131e-01;AF1=1;AC1=2;DP4=0,0,16,8;MQ=50;FQ=-107	GT:PL:GQ	1/1:255,72,0:99
scaffold_1	33716185	.	TGAGAGAGAGAGAG	TGAGAGAGAGAG	88.5	.	INDEL;IS=4,0.018265;DP=9;VDB=9.439551e-02;AF1=0.5064;AC1=1;DP4=0,1,0,4;MQ=50;FQ=-18.6;PV4=1,1,1,1	GT:PL:GQ	0/1:126,0,16:19
scaffold_1	33717575	.	CTTTT	CTTT	84.6	.	INDEL;IS=6,0.666667;DP=6;VDB=9.891930e-03;AF1=1;AC1=2;DP4=0,0,3,3;MQ=50;FQ=-52.5	GT:PL:GQ	1/1:125,18,0:33
scaffold_1	33758720	.	CCTCTCTC	CCTCTC	214	.	INDEL;IS=14,0.560000;DP=22;VDB=1.555415e-01;AF1=1;AC1=2;DP4=0,0,10,4;MQ=50;FQ=-76.5	GT:PL:GQ	1/1:255,42,0:81
scaffold_1	33759788	.	GTATATA	GTATA	190	.	INDEL;IS=5,0.454545;DP=8;VDB=5.255169e-02;AF1=1;AC1=2;DP4=0,0,3,3;MQ=50;FQ=-52.5	GT:PL:GQ	1/1:230,18,0:33
scaffold_1	33775385	.	CA	CAA	214	.	INDEL;IS=18,0.782609;DP=20;VDB=3.650295e-04;AF1=1;AC1=2;DP4=0,0,14,6;MQ=50;FQ=-94.5	GT:PL:GQ	1/1:255,60,0:99
scaffold_1	33787311	.	T	TC	109	.	INDEL;IS=9,0.053892;DP=11;VDB=3.824088e-04;AF1=1;AC1=2;DP4=0,0,0,9;MQ=50;FQ=-61.5	GT:PL:GQ	1/1:150,27,0:51
scaffold_1	33805151	.	ATTTTTT	ATTTTTTT	25.5	.	INDEL;IS=6,0.500000;DP=7;VDB=4.877612e-02;AF1=1;AC1=2;DP4=0,0,7,0;MQ=50;FQ=-55.5	GT:PL:GQ	1/1:66,21,0:38
scaffold_1	33805672	.	C	CA	41.2	.	INDEL;IS=2,0.018018;DP=2;VDB=4.000000e-02;AF1=1;AC1=2;DP4=0,0,1,1;MQ=50;FQ=-40.5	GT:PL:GQ	1/1:80,6,0:10
scaffold_1	33901439	.	TCGC	TC	61.2	.	INDEL;IS=2,1.000000;DP=2;VDB=7.840000e-02;AF1=1;AC1=2;DP4=0,0,1,1;MQ=50;FQ=-40.5	GT:PL:GQ	1/1:100,6,0:10
scaffold_1	33913441	.	ATTTT	ATTTTT	133	.	INDEL;IS=23,1.000000;DP=23;VDB=3.221468e-02;AF1=1;AC1=2;DP4=0,0,20,3;MQ=50;FQ=-104	GT:PL:GQ	1/1:174,69,0:99
scaffold_1	33930182	.	TGGGG	TGGG	51	.	INDEL;IS=4,1.000000;DP=4;VDB=5.358195e-02;AF1=1;AC1=2;DP4=0,0,2,2;MQ=50;FQ=-46.5	GT:PL:GQ	1/1:91,12,0:21
scaffold_1	33946151	.	AT	ATT	214	.	INDEL;IS=76,0.835165;DP=91;VDB=2.384982e-10;AF1=1;AC1=2;DP4=0,0,79,12;MQ=50;FQ=-290	GT:PL:GQ	1/1:255,255,0:99
scaffold_1	33952364	.	CAAA	CAA	113	.	INDEL;IS=6,0.428571;DP=14;VDB=1.695204e-02;AF1=1;AC1=2;DP4=0,0,4,2;MQ=50;FQ=-52.5	GT:PL:GQ	1/1:153,18,0:33
scaffold_1	33953344	.	CT	C	112	.	INDEL;IS=5,1.000000;DP=5;VDB=1.867296e-02;AF1=1;AC1=2;DP4=0,0,1,4;MQ=50;FQ=-49.5	GT:PL:GQ	1/1:152,15,0:27
scaffold_1	33961758	.	CAAAAAAA	CAAAAAA	51.5	.	INDEL;IS=20,1.000000;DP=20;VDB=1.849071e-05;AF1=1;AC1=2;DP4=0,0,16,4;MQ=50;FQ=-94.5	GT:PL:GQ	1/1:92,60,0:99
scaffold_1	33967695	.	TGAGAGAGAGAGAGAGAGA	TGAGAGAGAGAGAGAGAGAGA	217	.	INDEL;IS=27,0.771429;DP=35;VDB=3.752346e-17;AF1=0.5;AC1=1;DP4=6,1,27,1;MQ=50;FQ=95.5;PV4=0.36,1,1,0.0058	GT:PL:GQ	0/1:255,0,130:99
scaffold_1	34009450	.	CT	CTT	214	.	INDEL;IS=77,0.885057;DP=87;VDB=2.865267e-38;AF1=1;AC1=2;DP4=0,0,83,4;MQ=50;FQ=-290	GT:PL:GQ	1/1:255,255,0:99
scaffold_1	34040221	.	GAAAAA	GAAAA	116	.	INDEL;IS=16,1.000000;DP=16;VDB=1.064167e-01;AF1=1;AC1=2;DP4=0,0,3,13;MQ=50;FQ=-82.5	GT:PL:GQ	1/1:157,48,0:93
scaffold_1	34102269	.	A	AG	54.4	.	INDEL;IS=3,0.750000;DP=4;VDB=2.986822e-02;AF1=1;AC1=2;DP4=0,0,3,0;MQ=50;FQ=-43.5	GT:PL:GQ	1/1:94,9,0:16
scaffold_1	34102490	.	AAGAGAG	AAGAG	214	.	INDEL;IS=77,0.905882;DP=85;VDB=6.136026e-03;AF1=1;AC1=2;DP4=0,0,22,58;MQ=50;FQ=-276	GT:PL:GQ	1/1:255,241,0:99
scaffold_1	34108520	.	AAGAGAGAGAGAG	AAGAGAGAGAG	214	.	INDEL;IS=22,0.423077;DP=52;VDB=1.071871e-06;AF1=1;AC1=2;DP4=0,0,2,27;MQ=50;FQ=-122	GT:PL:GQ	1/1:255,87,0:99
scaffold_1	34114413	.	AC	A	168	.	INDEL;IS=8,0.888889;DP=9;VDB=4.422966e-02;AF1=1;AC1=2;DP4=0,0,6,2;MQ=50;FQ=-58.5	GT:PL:GQ	1/1:209,24,0:45
scaffold_1	34114502	.	GAAA	GAAAA	214	.	INDEL;IS=16,0.888889;DP=18;VDB=4.753476e-02;AF1=1;AC1=2;DP4=0,0,11,6;MQ=50;FQ=-85.5	GT:PL:GQ	1/1:255,51,0:99
scaffold_1	34136254	.	CG	C	214	.	INDEL;IS=92,1.000000;DP=92;VDB=7.749627e-06;AF1=1;AC1=2;DP4=0,0,77,15;MQ=50;FQ=-290	GT:PL:GQ	1/1:255,255,0:99
scaffold_1	34136335	.	TA	T	214	.	INDEL;IS=31,0.645833;DP=48;VDB=4.554587e-04;AF1=1;AC1=2;DP4=0,0,12,19;MQ=50;FQ=-128	GT:PL:GQ	1/1:255,93,0:99
scaffold_1	34158139	.	CAAAA	CAAA	70.5	.	INDEL;IS=9,1.000000;DP=9;VDB=1.050398e-01;AF1=1;AC1=2;DP4=0,0,0,9;MQ=50;FQ=-61.5	GT:PL:GQ	1/1:111,27,0:51
scaffold_1	34165336	.	TAAA	TAA	214	.	INDEL;IS=51,0.645570;DP=79;VDB=7.940028e-37;AF1=1;AC1=2;DP4=0,0,7,60;MQ=50;FQ=-237	GT:PL:GQ	1/1:255,202,0:99
scaffold_1	34175242	.	TGGGGGGG	TGGGGGG	22.5	.	INDEL;IS=22,1.000000;DP=22;VDB=1.147074e-01;AF1=1;AC1=2;DP4=0,0,21,1;MQ=50;FQ=-101	GT:PL:GQ	1/1:63,66,0:85
scaffold_1	34193499	.	TC	TCC	31.2	.	INDEL;IS=1,0.500000;DP=2;VDB=7.520000e-02;AF1=1;AC1=2;DP4=0,0,1,1;MQ=50;FQ=-40.5	GT:PL:GQ	1/1:70,6,0:10
scaffold_1	34195687	.	CT	C	20.5	.	INDEL;IS=2,0.666667;DP=3;VDB=4.034274e-02;AF1=0.5002;AC1=1;DP4=1,0,0,2;MQ=50;FQ=-5.13;PV4=0.33,0.05,1,1	GT:PL:GQ	0/1:58,0,31:34
scaffold_1	34199573	.	ATTTTT	ATTT	214	.	INDEL;IS=13,0.866667;DP=15;VDB=1.280977e-01;AF1=1;AC1=2;DP4=0,0,2,11;MQ=50;FQ=-73.5	GT:PL:GQ	1/1:255,39,0:75
scaffold_1	34229023	.	AT	ATT	21.5	.	INDEL;IS=2,0.285714;DP=7;VDB=3.548566e-02;AF1=0.5;AC1=1;DP4=4,1,1,1;MQ=50;FQ=24.5;PV4=1,1,1,1	GT:PL:GQ	0/1:59,0,111:62
scaffold_1	34285657	.	AAGAGAGAGA	AAGAGAGAGAGA	214	.	INDEL;IS=13,0.464286;DP=28;VDB=1.577860e-05;AF1=1;AC1=2;DP4=0,0,2,11;MQ=50;FQ=-73.5	GT:PL:GQ	1/1:255,39,0:75
scaffold_1	34335952	.	ATTTTTT	ATTTTTTT	29.5	.	INDEL;IS=14,0.411765;DP=34;VDB=1.334981e-07;AF1=0.5;AC1=1;DP4=4,16,3,11;MQ=50;FQ=32.5;PV4=1,1,1,1	GT:PL:GQ	0/1:67,0,93:70
scaffold_1	34367645	.	AGG	AG	31.2	.	INDEL;IS=2,0.013889;DP=2;VDB=7.360000e-02;AF1=1;AC1=2;DP4=0,0,1,1;MQ=50;FQ=-40.5	GT:PL:GQ	1/1:70,6,0:10
scaffold_1	34372496	.	GAAAAAAA	GAAAAAAAA	28.6	.	INDEL;IS=6,0.333333;DP=6;VDB=3.564564e-02;AF1=1;AC1=2;DP4=0,0,3,3;MQ=50;FQ=-52.5	GT:PL:GQ	1/1:69,18,0:33
scaffold_1	34414045	.	GAAA	GAA	214	.	INDEL;IS=28,0.903226;DP=31;VDB=9.341510e-03;AF1=1;AC1=2;DP4=0,0,3,27;MQ=50;FQ=-125	GT:PL:GQ	1/1:255,90,0:99
scaffold_1	34453177	.	CTTT	CTT	26.2	.	INDEL;IS=2,1.000000;DP=2;VDB=5.120000e-02;AF1=1;AC1=2;DP4=0,0,1,1;MQ=50;FQ=-40.5	GT:PL:GQ	1/1:65,6,0:10
scaffold_1	34454136	.	GTT	GTTT	56.4	.	INDEL;IS=3,1.000000;DP=3;VDB=3.728401e-02;AF1=1;AC1=2;DP4=0,0,0,3;MQ=50;FQ=-43.5	GT:PL:GQ	1/1:96,9,0:16
scaffold_1	34480120	.	CTTTTT	CTTTTTT	46.7	.	INDEL;IS=5,0.625000;DP=8;VDB=5.328988e-02;AF1=1;AC1=2;DP4=0,0,2,3;MQ=50;FQ=-49.5	GT:PL:GQ	1/1:87,15,0:27
scaffold_1	34480209	.	GAA	GAAA	211	.	INDEL;IS=10,1.000000;DP=10;VDB=1.383379e-02;AF1=1;AC1=2;DP4=0,0,7,3;MQ=50;FQ=-64.5	GT:PL:GQ	1/1:252,30,0:57
scaffold_1	34539859	.	CAA	CA	123	.	INDEL;IS=10,0.400000;DP=25;VDB=1.875386e-01;AF1=0.5;AC1=1;DP4=6,6,4,4;MQ=50;FQ=126;PV4=1,2.4e-10,1,0.051	GT:PL:GQ	0/1:161,0,255:99
scaffold_1	34550554	.	GTTTT	GTTT	129	.	INDEL;IS=9,0.900000;DP=10;VDB=1.336898e-01;AF1=1;AC1=2;DP4=0,0,3,7;MQ=50;FQ=-64.5	GT:PL:GQ	1/1:170,30,0:57
scaffold_1	34551412	.	TA	T	214	.	INDEL;IS=14,1.000000;DP=14;VDB=6.441933e-02;AF1=1;AC1=2;DP4=0,0,5,9;MQ=50;FQ=-76.5	GT:PL:GQ	1/1:255,42,0:81
scaffold_1	34568132	.	TAAAAAA	TAAAAA	65.5	.	INDEL;IS=10,1.000000;DP=10;VDB=1.331557e-01;AF1=1;AC1=2;DP4=0,0,7,3;MQ=50;FQ=-64.5	GT:PL:GQ	1/1:106,30,0:57
scaffold_1	34607519	.	AC	A	214	.	INDEL;IS=63,0.984375;DP=64;VDB=3.233802e-03;AF1=1;AC1=2;DP4=0,0,39,24;MQ=50;FQ=-225	GT:PL:GQ	1/1:255,190,0:99
scaffold_1	34613742	.	TG	TGG	33.2	.	INDEL;IS=2,0.048780;DP=2;VDB=6.560000e-02;AF1=1;AC1=2;DP4=0,0,2,0;MQ=50;FQ=-40.5	GT:PL:GQ	1/1:72,6,0:10
scaffold_1	34613861	.	GA	G	29.2	.	INDEL;IS=2,0.048780;DP=2;VDB=5.600000e-02;AF1=1;AC1=2;DP4=0,0,0,2;MQ=50;FQ=-40.5	GT:PL:GQ	1/1:68,6,0:10
scaffold_1	34630994	.	CT	C	35.2	.	INDEL;IS=2,1.000000;DP=2;VDB=6.880000e-02;AF1=1;AC1=2;DP4=0,0,1,1;MQ=50;FQ=-40.5	GT:PL:GQ	1/1:74,6,0:10
scaffold_1	34703132	.	GT	GTT	116	.	INDEL;IS=4,0.160000;DP=25;VDB=2.137767e-02;AF1=1;AC1=2;DP4=0,0,4,1;MQ=50;FQ=-49.5	GT:PL:GQ	1/1:156,15,0:27
scaffold_1	34726096	.	CAA	CAAA	192	.	INDEL;IS=8,0.087912;DP=8;VDB=1.174403e-01;AF1=1;AC1=2;DP4=0,0,3,5;MQ=50;FQ=-58.5	GT:PL:GQ	1/1:233,24,0:45
scaffold_1	34738047	.	GAA	GA	45.4	.	INDEL;IS=3,1.000000;DP=3;VDB=3.728401e-02;AF1=1;AC1=2;DP4=0,0,0,3;MQ=50;FQ=-43.5	GT:PL:GQ	1/1:85,9,0:16
scaffold_1	34741119	.	AACA	AA	58.4	.	INDEL;IS=1,0.142857;DP=7;VDB=6.621023e-02;AF1=1;AC1=2;DP4=0,0,2,1;MQ=50;FQ=-43.5	GT:PL:GQ	1/1:98,9,0:16
scaffold_1	34741241	.	CAAAAAAAAAA	CAAAAAAAAA	56.5	.	INDEL;IS=43,0.895833;DP=48;VDB=1.529135e-01;AF1=1;AC1=2;DP4=0,0,20,27;MQ=50;FQ=-176	GT:PL:GQ	1/1:97,141,0:99
scaffold_1	34757631	.	TAAAAA	TAAAA	133	.	INDEL;IS=64,1.000000;DP=64;VDB=3.284775e-01;AF1=1;AC1=2;DP4=0,0,50,14;MQ=50;FQ=-228	GT:PL:GQ	1/1:174,193,0:99
scaffold_1	34779481	.	ATTT	ATT	131	.	INDEL;IS=5,0.714286;DP=7;VDB=7.653191e-02;AF1=1;AC1=2;DP4=0,0,5,2;MQ=50;FQ=-55.5	GT:PL:GQ	1/1:171,21,0:39
scaffold_1	34782366	.	AG	A	158	.	INDEL;IS=13,0.228070;DP=15;VDB=1.636321e-01;AF1=1;AC1=2;DP4=1,0,5,8;MQ=50;FQ=-59.5;PV4=0.43,1,1,1	GT:PL:GQ	1/1:199,25,0:47
scaffold_1	34830903	.	AGGGGG	AGGGG	20	.	INDEL;IS=4,0.666667;DP=6;VDB=7.549815e-02;AF1=1;AC1=2;DP4=0,0,0,4;MQ=50;FQ=-46.5	GT:PL:GQ	1/1:60,12,0:21
scaffold_1	34846152	.	TC	TCC	214	.	INDEL;IS=13,1.000000;DP=13;VDB=9.750237e-02;AF1=1;AC1=2;DP4=0,0,6,7;MQ=50;FQ=-73.5	GT:PL:GQ	1/1:255,39,0:75
scaffold_1	34898764	.	CAAA	CAA	214	.	INDEL;IS=16,0.800000;DP=20;VDB=1.448545e-01;AF1=1;AC1=2;DP4=0,0,8,8;MQ=50;FQ=-82.5	GT:PL:GQ	1/1:255,48,0:93
scaffold_1	34916165	.	CTTT	CTTTT	214	.	INDEL;IS=37,0.948718;DP=39;VDB=1.659946e-01;AF1=1;AC1=2;DP4=0,0,34,4;MQ=50;FQ=-149	GT:PL:GQ	1/1:255,114,0:99
scaffold_1	34937123	.	ATTTT	ATTTTT	112	.	INDEL;IS=13,0.764706;DP=17;VDB=1.520648e-01;AF1=1;AC1=2;DP4=0,0,1,13;MQ=50;FQ=-76.5	GT:PL:GQ	1/1:153,42,0:81
scaffold_1	34953186	.	A	AT	208	.	INDEL;IS=22,1.000000;DP=22;VDB=3.307486e-05;AF1=1;AC1=2;DP4=0,0,21,1;MQ=50;FQ=-101	GT:PL:GQ	1/1:249,66,0:99
scaffold_1	34987388	.	AG	A	88.5	.	INDEL;IS=88,0.907216;DP=97;VDB=6.576991e-37;AF1=1;AC1=2;DP4=9,0,82,6;MQ=50;FQ=-120;PV4=1,5.5e-59,1,1	GT:PL:GQ	1/1:129,85,0:99
scaffold_1	35001827	.	GAAAAAA	GAAAAA	132	.	INDEL;IS=40,0.851064;DP=47;VDB=2.268959e-01;AF1=1;AC1=2;DP4=0,0,19,21;MQ=50;FQ=-155	GT:PL:GQ	1/1:173,120,0:99
scaffold_1	35002129	.	GAAAAAAAA	GAAAAAAAAAA	198	.	INDEL;IS=15,0.576923;DP=26;VDB=1.385287e-01;AF1=1;AC1=2;DP4=0,0,7,13;MQ=50;FQ=-94.5	GT:PL:GQ	1/1:239,60,0:99
scaffold_1	35023088	.	TAAA	TAA	136	.	INDEL;IS=7,1.000000;DP=7;VDB=9.955876e-02;AF1=1;AC1=2;DP4=0,0,2,5;MQ=50;FQ=-55.5	GT:PL:GQ	1/1:176,21,0:39
scaffold_1	35066149	.	CTTTTTTT	CTTTTTT	29.5	.	INDEL;IS=7,1.000000;DP=7;VDB=6.540641e-02;AF1=1;AC1=2;DP4=0,0,5,2;MQ=50;FQ=-55.5	GT:PL:GQ	1/1:70,21,0:38
scaffold_1	35080070	.	TGG	TG	214	.	INDEL;IS=57,0.934426;DP=61;VDB=1.438370e-02;AF1=1;AC1=2;DP4=0,0,33,26;MQ=50;FQ=-213	GT:PL:GQ	1/1:255,178,0:99
scaffold_1	35089952	.	TTAT	TTATAT	123	.	INDEL;IS=3,0.750000;DP=4;VDB=3.555881e-02;AF1=1;AC1=2;DP4=0,0,1,3;MQ=50;FQ=-46.5	GT:PL:GQ	1/1:163,12,0:21
scaffold_1	35097048	.	ATT	ATTT	176	.	INDEL;IS=11,1.000000;DP=11;VDB=6.759616e-02;AF1=1;AC1=2;DP4=0,0,10,1;MQ=50;FQ=-67.5	GT:PL:GQ	1/1:217,33,0:63
scaffold_1	35097682	.	G	GA	28.2	.	INDEL;IS=2,0.666667;DP=3;VDB=4.320000e-02;AF1=1;AC1=2;DP4=0,0,2,0;MQ=50;FQ=-40.5	GT:PL:GQ	1/1:67,6,0:10
scaffold_1	35116346	.	C	CTT	52.2	.	INDEL;IS=2,0.011696;DP=2;VDB=6.240000e-02;AF1=1;AC1=2;DP4=0,0,2,0;MQ=50;FQ=-40.5	GT:PL:GQ	1/1:91,6,0:10
scaffold_1	35127441	.	GTT	GTTT	28.2	.	INDEL;IS=4,0.021739;DP=4;VDB=6.240000e-02;AF1=1;AC1=2;DP4=0,0,2,0;MQ=50;FQ=-40.5	GT:PL:GQ	1/1:67,6,0:10
scaffold_1	35127479	.	TA	TAA	64	.	INDEL;IS=4,0.021739;DP=4;VDB=4.052676e-02;AF1=1;AC1=2;DP4=0,0,2,2;MQ=50;FQ=-46.5	GT:PL:GQ	1/1:104,12,0:21
scaffold_1	35133082	.	CAA	CAAA	214	.	INDEL;IS=46,1.000000;DP=46;VDB=3.936224e-17;AF1=1;AC1=2;DP4=0,0,36,10;MQ=50;FQ=-173	GT:PL:GQ	1/1:255,138,0:99
scaffold_1	35161044	.	C	CT	214	.	INDEL;IS=3,0.054545;DP=55;VDB=6.905878e-05;AF1=1;AC1=2;DP4=0,0,28,25;MQ=50;FQ=-195	GT:PL:GQ	1/1:255,160,0:99
scaffold_1	35165847	.	G	GT	214	.	INDEL;IS=41,1.000000;DP=41;VDB=2.199394e-06;AF1=1;AC1=2;DP4=0,0,9,32;MQ=50;FQ=-158	GT:PL:GQ	1/1:255,123,0:99
scaffold_1	35169288	.	ACC	AC	30.2	.	INDEL;IS=2,0.015152;DP=2;VDB=4.800000e-02;AF1=1;AC1=2;DP4=0,0,1,1;MQ=50;FQ=-40.5	GT:PL:GQ	1/1:69,6,0:10
scaffold_1	35184551	.	TGGGGG	TGGGG	67.5	.	INDEL;IS=9,0.642857;DP=14;VDB=6.346595e-02;AF1=1;AC1=2;DP4=0,0,1,8;MQ=50;FQ=-61.5	GT:PL:GQ	1/1:108,27,0:51
scaffold_1	35190804	.	ATTTTTT	ATTTTTTT	53.5	.	INDEL;IS=7,1.000000;DP=7;VDB=6.214382e-02;AF1=1;AC1=2;DP4=0,0,3,4;MQ=50;FQ=-55.5	GT:PL:GQ	1/1:94,21,0:39
scaffold_1	35247561	.	AGGG	AGG	214	.	INDEL;IS=28,0.965517;DP=29;VDB=2.412912e-01;AF1=1;AC1=2;DP4=0,0,8,21;MQ=50;FQ=-122	GT:PL:GQ	1/1:255,87,0:99
scaffold_1	35247950	.	TC	T	94	.	INDEL;IS=4,1.000000;DP=4;VDB=7.792673e-02;AF1=1;AC1=2;DP4=0,0,2,2;MQ=50;FQ=-46.5	GT:PL:GQ	1/1:134,12,0:21
scaffold_1	35292515	.	T	TT	62	.	INDEL;IS=2,0.333333;DP=6;VDB=1.425484e-02;AF1=1;AC1=2;DP4=0,0,4,0;MQ=50;FQ=-46.5	GT:PL:GQ	1/1:102,12,0:21
scaffold_1	35295352	.	GACACA	GACA	102	.	INDEL;IS=3,0.428571;DP=7;VDB=6.131737e-02;AF1=1;AC1=2;DP4=0,0,0,4;MQ=50;FQ=-46.5	GT:PL:GQ	1/1:142,12,0:21
scaffold_1	35295378	.	CA	C	109	.	INDEL;IS=6,0.857143;DP=7;VDB=8.408276e-02;AF1=1;AC1=2;DP4=0,0,5,2;MQ=50;FQ=-55.5	GT:PL:GQ	1/1:149,21,0:39
scaffold_1	35295668	.	CTTT	CTT	52.4	.	INDEL;IS=3,1.000000;DP=3;VDB=6.695797e-02;AF1=1;AC1=2;DP4=0,0,1,2;MQ=50;FQ=-43.5	GT:PL:GQ	1/1:92,9,0:16
scaffold_1	35320577	.	CAA	CAAA	55.4	.	INDEL;IS=3,1.000000;DP=3;VDB=2.309944e-02;AF1=1;AC1=2;DP4=0,0,3,0;MQ=50;FQ=-43.5	GT:PL:GQ	1/1:95,9,0:16
scaffold_1	35340190	.	GA	GATA	214	.	INDEL;IS=20,0.689655;DP=29;VDB=9.989168e-02;AF1=1;AC1=2;DP4=0,0,16,4;MQ=50;FQ=-94.5	GT:PL:GQ	1/1:255,60,0:99
scaffold_1	35387245	.	CTTTTTT	CTTTTTTT	61.5	.	INDEL;IS=8,0.800000;DP=10;VDB=2.362148e-02;AF1=1;AC1=2;DP4=0,0,4,4;MQ=50;FQ=-58.5	GT:PL:GQ	1/1:102,24,0:45
scaffold_1	35388829	.	GAAA	GAAAA	214	.	INDEL;IS=20,0.952381;DP=21;VDB=3.915102e-05;AF1=1;AC1=2;DP4=0,0,6,15;MQ=50;FQ=-97.5	GT:PL:GQ	1/1:255,63,0:99
scaffold_1	35388850	.	GG	GGAG	214	.	INDEL;IS=10,0.714286;DP=11;VDB=1.512108e-02;AF1=1;AC1=2;DP4=0,0,4,6;MQ=50;FQ=-64.5	GT:PL:GQ	1/1:255,30,0:57
scaffold_1	35430542	.	GTTT	GTTTTT	214	.	INDEL;IS=8,0.888889;DP=9;VDB=5.719192e-02;AF1=1;AC1=2;DP4=0,0,1,7;MQ=50;FQ=-58.5	GT:PL:GQ	1/1:255,24,0:45
scaffold_1	35448450	.	CAAAA	CAAA	35	.	INDEL;IS=3,0.500000;DP=6;VDB=6.003652e-02;AF1=1;AC1=2;DP4=0,0,0,4;MQ=50;FQ=-46.5	GT:PL:GQ	1/1:75,12,0:21
scaffold_1	35483121	.	CT	CTT	202	.	INDEL;IS=11,0.458333;DP=24;VDB=2.369510e-06;AF1=1;AC1=2;DP4=0,0,1,18;MQ=50;FQ=-91.5	GT:PL:GQ	1/1:243,57,0:99
scaffold_1	35552049	.	ACTCTCT	ACTCT	52.2	.	INDEL;IS=2,0.008811;DP=2;VDB=7.200000e-02;AF1=1;AC1=2;DP4=0,0,2,0;MQ=50;FQ=-40.5	GT:PL:GQ	1/1:91,6,0:10
scaffold_1	35552384	.	CA	C	196	.	INDEL;IS=10,1.000000;DP=10;VDB=4.373248e-02;AF1=1;AC1=2;DP4=0,0,2,8;MQ=50;FQ=-64.5	GT:PL:GQ	1/1:237,30,0:57
scaffold_1	35567675	.	TCC	TC	168	.	INDEL;IS=14,0.933333;DP=15;VDB=1.719372e-01;AF1=1;AC1=2;DP4=0,0,14,1;MQ=50;FQ=-79.5	GT:PL:GQ	1/1:209,45,0:87
scaffold_1	35601391	.	TAA	TAAA	214	.	INDEL;IS=24,0.205128;DP=30;VDB=1.268309e-10;AF1=1;AC1=2;DP4=0,0,4,20;MQ=50;FQ=-107	GT:PL:GQ	1/1:255,72,0:99
scaffold_1	35613931	.	AGG	AG	64	.	INDEL;IS=4,1.000000;DP=4;VDB=6.733668e-02;AF1=1;AC1=2;DP4=0,0,4,0;MQ=50;FQ=-46.5	GT:PL:GQ	1/1:104,12,0:21
scaffold_1	35614004	.	A	AC	53.4	.	INDEL;IS=3,1.000000;DP=3;VDB=2.706460e-02;AF1=1;AC1=2;DP4=0,0,2,1;MQ=50;FQ=-43.5	GT:PL:GQ	1/1:93,9,0:16
scaffold_1	35614196	.	AG	AGG	214	.	INDEL;IS=46,0.978723;DP=47;VDB=1.929967e-04;AF1=1;AC1=2;DP4=0,0,4,24;MQ=50;FQ=-119	GT:PL:GQ	1/1:255,84,0:99
scaffold_1	35618874	.	GCCC	GCCCC	214	.	INDEL;IS=25,0.862069;DP=29;VDB=2.700730e-05;AF1=1;AC1=2;DP4=0,0,14,12;MQ=50;FQ=-113	GT:PL:GQ	1/1:255,78,0:99
scaffold_1	35676261	.	TAAAA	TAAAAA	214	.	INDEL;IS=50,0.980392;DP=50;VDB=1.607729e-01;AF1=1;AC1=2;DP4=0,0,8,42;MQ=50;FQ=-186	GT:PL:GQ	1/1:255,151,0:99
scaffold_1	35690550	.	C	CT	21.3	.	INDEL;IS=2,0.285714;DP=4;VDB=5.960000e-02;AF1=1;AC1=2;DP4=0,0,0,2;MQ=50;FQ=-40.5	GT:PL:GQ	1/1:60,6,0:10
scaffold_1	35756779	.	C	CGT	214	.	INDEL;IS=18,1.000000;DP=18;VDB=2.817544e-02;AF1=1;AC1=2;DP4=0,0,1,17;MQ=50;FQ=-88.5	GT:PL:GQ	1/1:255,54,0:99
scaffold_1	35814951	.	CTT	CT	93.6	.	INDEL;IS=6,1.000000;DP=6;VDB=9.891930e-03;AF1=1;AC1=2;DP4=0,0,6,0;MQ=50;FQ=-52.5	GT:PL:GQ	1/1:134,18,0:33
scaffold_1	35867469	.	ATTT	ATTTTT	204	.	INDEL;IS=10,0.625000;DP=16;VDB=1.162022e-04;AF1=1;AC1=2;DP4=0,0,0,11;MQ=50;FQ=-67.5	GT:PL:GQ	1/1:245,33,0:63
scaffold_1	35867547	.	ATT	ATTT	94	.	INDEL;IS=4,1.000000;DP=4;VDB=3.086163e-02;AF1=1;AC1=2;DP4=0,0,1,3;MQ=50;FQ=-46.5	GT:PL:GQ	1/1:134,12,0:21
scaffold_1	35897329	.	TCC	TCCC	214	.	INDEL;IS=14,1.000000;DP=14;VDB=4.559420e-02;AF1=1;AC1=2;DP4=0,0,7,7;MQ=50;FQ=-76.5	GT:PL:GQ	1/1:255,42,0:81
scaffold_1	35898145	.	CAA	CA	214	.	INDEL;IS=37,0.973684;DP=38;VDB=7.214514e-12;AF1=1;AC1=2;DP4=0,0,17,20;MQ=50;FQ=-146	GT:PL:GQ	1/1:255,111,0:99
scaffold_1	35899169	.	TAAAAAAA	TAAAAAAAA	93.5	.	INDEL;IS=74,0.973684;DP=76;VDB=5.251391e-17;AF1=1;AC1=2;DP4=1,1,5,69;MQ=50;FQ=-228;PV4=0.15,1,1,0.47	GT:PL:GQ	1/1:134,193,0:99
scaffold_1	35912357	.	CAAA	CAA	179	.	INDEL;IS=12,0.857143;DP=14;VDB=2.658436e-05;AF1=1;AC1=2;DP4=0,0,11,3;MQ=50;FQ=-76.5	GT:PL:GQ	1/1:220,42,0:81
scaffold_1	35985245	.	G	GA	214	.	INDEL;IS=28,0.933333;DP=30;VDB=2.198824e-01;AF1=1;AC1=2;DP4=0,0,20,10;MQ=50;FQ=-125	GT:PL:GQ	1/1:255,90,0:99
scaffold_1	35994210	.	AT	A	214	.	INDEL;IS=49,0.980000;DP=50;VDB=2.817069e-02;AF1=1;AC1=2;DP4=0,1,38,11;MQ=50;FQ=-151;PV4=0.24,1.7e-05,1,1	GT:PL:GQ	1/1:255,116,0:99
scaffold_1	36006137	.	ATTT	ATTTT	27.2	.	INDEL;IS=2,0.018018;DP=2;VDB=7.040000e-02;AF1=1;AC1=2;DP4=0,0,1,1;MQ=50;FQ=-40.5	GT:PL:GQ	1/1:66,6,0:10
scaffold_1	36049727	.	TC	T	25.2	.	INDEL;IS=1,0.250000;DP=3;VDB=4.000000e-02;AF1=1;AC1=2;DP4=0,0,1,1;MQ=50;FQ=-40.5	GT:PL:GQ	1/1:64,6,0:10
scaffold_1	36064774	.	TAAA	TAAAA	214	.	INDEL;IS=21,0.875000;DP=24;VDB=1.400356e-04;AF1=1;AC1=2;DP4=0,0,7,15;MQ=50;FQ=-101	GT:PL:GQ	1/1:255,66,0:99
scaffold_1	36064824	.	ACCC	ACCCC	214	.	INDEL;IS=21,1.000000;DP=21;VDB=1.439160e-03;AF1=1;AC1=2;DP4=0,0,12,9;MQ=50;FQ=-97.5	GT:PL:GQ	1/1:255,63,0:99
scaffold_1	36078183	.	CTTTT	CTTT	73.6	.	INDEL;IS=6,1.000000;DP=6;VDB=9.968024e-02;AF1=1;AC1=2;DP4=0,0,1,5;MQ=50;FQ=-52.5	GT:PL:GQ	1/1:114,18,0:33
scaffold_1	36096093	.	ACTCT	ACTCTCT	185	.	INDEL;IS=5,0.833333;DP=6;VDB=5.992091e-02;AF1=1;AC1=2;DP4=0,0,5,1;MQ=50;FQ=-52.5	GT:PL:GQ	1/1:225,18,0:33
scaffold_1	36096795	.	AC	ACC	143	.	INDEL;IS=14,1.000000;DP=14;VDB=7.785585e-02;AF1=1;AC1=2;DP4=0,0,1,13;MQ=50;FQ=-76.5	GT:PL:GQ	1/1:184,42,0:81
scaffold_1	36098689	.	ATTT	ATT	146	.	INDEL;IS=7,0.875000;DP=8;VDB=1.002047e-01;AF1=1;AC1=2;DP4=0,0,2,6;MQ=50;FQ=-58.5	GT:PL:GQ	1/1:187,24,0:45
scaffold_1	36121742	.	GAAA	GA	52.2	.	INDEL;IS=2,0.666667;DP=2;VDB=7.360000e-02;AF1=1;AC1=2;DP4=0,0,0,2;MQ=50;FQ=-40.5	GT:PL:GQ	1/1:91,6,0:10
scaffold_1	36122760	.	CTT	CTTT	55.4	.	INDEL;IS=3,1.000000;DP=3;VDB=2.309944e-02;AF1=1;AC1=2;DP4=0,0,3,0;MQ=50;FQ=-43.5	GT:PL:GQ	1/1:95,9,0:16
scaffold_1	36149063	.	TGG	TGGG	38.2	.	INDEL;IS=2,0.062500;DP=2;VDB=4.000000e-02;AF1=1;AC1=2;DP4=0,0,1,1;MQ=50;FQ=-40.5	GT:PL:GQ	1/1:77,6,0:10
scaffold_1	36174414	.	GAAAAAAAA	GAAAAAAA	61.5	.	INDEL;IS=19,0.826087;DP=23;VDB=7.499115e-04;AF1=1;AC1=2;DP4=0,0,4,15;MQ=50;FQ=-91.5	GT:PL:GQ	1/1:102,57,0:99
scaffold_1	36202879	.	GT	GTT	214	.	INDEL;IS=21,1.000000;DP=21;VDB=1.186964e-02;AF1=1;AC1=2;DP4=0,0,4,17;MQ=50;FQ=-97.5	GT:PL:GQ	1/1:255,63,0:99
scaffold_1	36214631	.	CA	CATA	102	.	INDEL;IS=3,1.000000;DP=3;VDB=4.639975e-02;AF1=1;AC1=2;DP4=0,0,1,2;MQ=50;FQ=-43.5	GT:PL:GQ	1/1:142,9,0:16
scaffold_1	36239237	.	ATTTTTTT	ATTTTTTTT	73.5	.	INDEL;IS=20,0.869565;DP=23;VDB=6.372944e-02;AF1=1;AC1=2;DP4=0,0,8,7;MQ=50;FQ=-79.5	GT:PL:GQ	1/1:114,45,0:87
scaffold_1	36291331	.	ATTT	ATT	27.2	.	INDEL;IS=2,1.000000;DP=2;VDB=6.240000e-02;AF1=1;AC1=2;DP4=0,0,1,1;MQ=50;FQ=-40.5	GT:PL:GQ	1/1:66,6,0:10
scaffold_1	36300899	.	TCCCC	TCCCCC	171	.	INDEL;IS=31,0.516667;DP=60;VDB=2.818330e-01;AF1=1;AC1=2;DP4=0,0,28,7;MQ=50;FQ=-140	GT:PL:GQ	1/1:212,105,0:99
scaffold_1	36340220	.	CGGG	CGG	190	.	INDEL;IS=13,0.250000;DP=15;VDB=2.978754e-02;AF1=1;AC1=2;DP4=0,0,12,3;MQ=50;FQ=-79.5	GT:PL:GQ	1/1:231,45,0:87
scaffold_1	36340729	.	GAAAAA	GAAAA	46.7	.	INDEL;IS=5,1.000000;DP=5;VDB=1.453071e-02;AF1=1;AC1=2;DP4=0,0,2,3;MQ=50;FQ=-49.5	GT:PL:GQ	1/1:87,15,0:27
scaffold_1	36340763	.	C	CA	60.4	.	INDEL;IS=3,1.000000;DP=3;VDB=3.131090e-02;AF1=1;AC1=2;DP4=0,0,0,3;MQ=50;FQ=-43.5	GT:PL:GQ	1/1:100,9,0:16
scaffold_1	36389568	.	G	GA	214	.	INDEL;IS=66,0.857143;DP=77;VDB=1.383871e-01;AF1=1;AC1=2;DP4=0,0,47,25;MQ=50;FQ=-252	GT:PL:GQ	1/1:255,217,0:99
scaffold_1	36397476	.	CTT	CT	196	.	INDEL;IS=14,0.451613;DP=31;VDB=1.987360e-06;AF1=1;AC1=2;DP4=0,0,2,12;MQ=50;FQ=-76.5	GT:PL:GQ	1/1:237,42,0:81
scaffold_1	36448607	.	CTTT	CTT	20.3	.	INDEL;IS=2,0.017699;DP=2;VDB=4.320000e-02;AF1=1;AC1=2;DP4=0,0,2,0;MQ=50;FQ=-40.5	GT:PL:GQ	1/1:59,6,0:10
scaffold_1	36467735	.	ATTT	ATT	75	.	INDEL;IS=4,0.033058;DP=4;VDB=6.499381e-02;AF1=1;AC1=2;DP4=0,0,1,3;MQ=50;FQ=-46.5	GT:PL:GQ	1/1:115,12,0:21
scaffold_1	36473836	.	CTTT	CTTTT	86.6	.	INDEL;IS=6,1.000000;DP=6;VDB=4.018325e-03;AF1=1;AC1=2;DP4=0,0,6,0;MQ=50;FQ=-52.5	GT:PL:GQ	1/1:127,18,0:33
scaffold_1	36502325	.	CG	C	123	.	INDEL;IS=4,0.800000;DP=5;VDB=6.951726e-02;AF1=1;AC1=2;DP4=0,0,2,3;MQ=50;FQ=-49.5	GT:PL:GQ	1/1:163,15,0:27
scaffold_1	36517169	.	CGGG	CGG	171	.	INDEL;IS=12,0.500000;DP=24;VDB=5.406434e-03;AF1=1;AC1=2;DP4=0,1,2,10;MQ=50;FQ=-58.5;PV4=1,1,1,1	GT:PL:GQ	1/1:212,24,0:45
scaffold_1	36587658	.	GACAC	GACACAC	214	.	INDEL;IS=13,1.000000;DP=13;VDB=5.609080e-05;AF1=1;AC1=2;DP4=0,0,13,0;MQ=50;FQ=-73.5	GT:PL:GQ	1/1:255,39,0:75
scaffold_1	36593322	.	GTTTT	GTTTTT	214	.	INDEL;IS=61,0.734940;DP=83;VDB=3.827761e-01;AF1=1;AC1=2;DP4=0,0,19,47;MQ=50;FQ=-234	GT:PL:GQ	1/1:255,199,0:99
scaffold_1	36645826	.	ATTT	ATT	41.4	.	INDEL;IS=3,0.750000;DP=4;VDB=4.644186e-02;AF1=1;AC1=2;DP4=0,0,0,3;MQ=50;FQ=-43.5	GT:PL:GQ	1/1:81,9,0:16
scaffold_1	36671660	.	ATCTCTCTCTCT	ATCTCTCTCTCTCT	214	.	INDEL;IS=71,0.922078;DP=77;VDB=1.826240e-11;AF1=1;AC1=2;DP4=1,0,64,12;MQ=50;FQ=-223;PV4=1,1,1,0.4	GT:PL:GQ	1/1:255,188,0:99
scaffold_1	36674272	.	TGG	TGGG	46.5	.	INDEL;IS=3,0.375000;DP=8;VDB=7.413027e-02;AF1=0.5;AC1=1;DP4=4,1,2,1;MQ=50;FQ=49.5;PV4=1,1,1,1	GT:PL:GQ	0/1:84,0,112:87
scaffold_1	36681430	.	T	TGA	214	.	INDEL;IS=8,0.888889;DP=8;VDB=4.923761e-02;AF1=1;AC1=2;DP4=0,0,5,3;MQ=50;FQ=-58.5	GT:PL:GQ	1/1:255,24,0:45
scaffold_1	36693604	.	CTTTT	CTTT	209	.	INDEL;IS=39,0.928571;DP=42;VDB=2.125686e-03;AF1=1;AC1=2;DP4=0,0,25,14;MQ=50;FQ=-152	GT:PL:GQ	1/1:250,117,0:99
scaffold_1	36720202	.	CT	CTT	41.2	.	INDEL;IS=2,1.000000;DP=2;VDB=7.520000e-02;AF1=1;AC1=2;DP4=0,0,1,1;MQ=50;FQ=-40.5	GT:PL:GQ	1/1:80,6,0:10
scaffold_1	36823286	.	TC	T	80	.	INDEL;IS=4,0.800000;DP=5;VDB=6.649473e-02;AF1=0.5718;AC1=1;DP4=0,1,1,3;MQ=50;FQ=-28.5;PV4=1,1,1,0.4	GT:PL:GQ	0/1:117,0,6:9
scaffold_1	36865476	.	GTTT	GTTTT	214	.	INDEL;IS=25,1.000000;DP=25;VDB=1.998251e-01;AF1=1;AC1=2;DP4=0,0,8,13;MQ=50;FQ=-97.5	GT:PL:GQ	1/1:255,63,0:99
scaffold_1	36865520	.	AG	AGG	93.5	.	INDEL;IS=8,0.258065;DP=31;VDB=5.805667e-02;AF1=0.5;AC1=1;DP4=2,5,5,2;MQ=50;FQ=77.4;PV4=0.29,1,1,0.27	GT:PL:GQ	0/1:131,0,112:99
scaffold_1	36973388	.	C	CAG	101	.	INDEL;IS=3,0.046875;DP=3;VDB=3.576708e-02;AF1=1;AC1=2;DP4=0,0,2,1;MQ=50;FQ=-43.5	GT:PL:GQ	1/1:141,9,0:16
scaffold_1	36987264	.	CTA	CTATA	214	.	INDEL;IS=24,0.960000;DP=25;VDB=2.354237e-01;AF1=1;AC1=2;DP4=0,0,9,16;MQ=50;FQ=-110	GT:PL:GQ	1/1:255,75,0:99
scaffold_1	36987476	.	C	CTA	215	.	INDEL;IS=7,1.000000;DP=7;VDB=3.359328e-02;AF1=1;AC1=2;DP4=0,0,2,5;MQ=50;FQ=-55.5	GT:PL:GQ	1/1:255,21,0:39
scaffold_1	37002223	.	ACCCC	ACCC	22.5	.	INDEL;IS=3,1.000000;DP=3;VDB=6.442004e-02;AF1=1;AC1=2;DP4=0,0,3,0;MQ=50;FQ=-43.5	GT:PL:GQ	1/1:62,9,0:15
scaffold_1	37002434	.	GTATATA	GTATATATA	214	.	INDEL;IS=8,1.000000;DP=8;VDB=8.129889e-02;AF1=1;AC1=2;DP4=0,0,2,6;MQ=50;FQ=-58.5	GT:PL:GQ	1/1:255,24,0:45
scaffold_1	37042192	.	CTT	CT	30.2	.	INDEL;IS=2,1.000000;DP=2;VDB=5.440000e-02;AF1=1;AC1=2;DP4=0,0,1,1;MQ=50;FQ=-40.5	GT:PL:GQ	1/1:69,6,0:10
scaffold_1	37043633	.	GA	GAA	184	.	INDEL;IS=7,0.875000;DP=8;VDB=4.923761e-02;AF1=1;AC1=2;DP4=0,0,6,2;MQ=50;FQ=-58.5	GT:PL:GQ	1/1:225,24,0:45
scaffold_1	37056430	.	TAAAAA	TAAAA	38.7	.	INDEL;IS=5,1.000000;DP=5;VDB=3.654729e-02;AF1=1;AC1=2;DP4=0,0,4,1;MQ=50;FQ=-49.5	GT:PL:GQ	1/1:79,15,0:27
scaffold_1	37064060	.	ATTTTTT	ATTTTT	154	.	INDEL;IS=58,0.753247;DP=77;VDB=1.446492e-05;AF1=1;AC1=2;DP4=0,0,11,51;MQ=50;FQ=-222	GT:PL:GQ	1/1:195,187,0:99
scaffold_1	37091502	.	CAAAAAA	CAAAAA	34.5	.	INDEL;IS=14,1.000000;DP=14;VDB=3.236038e-02;AF1=1;AC1=2;DP4=0,0,14,0;MQ=50;FQ=-76.5	GT:PL:GQ	1/1:75,42,0:73
scaffold_1	37102548	.	TAA	TA	214	.	INDEL;IS=42,0.954545;DP=44;VDB=1.546175e-01;AF1=1;AC1=2;DP4=0,0,5,24;MQ=50;FQ=-122	GT:PL:GQ	1/1:255,87,0:99
scaffold_1	37110633	.	AG	AGG	213	.	INDEL;IS=9,0.900000;DP=10;VDB=8.596049e-03;AF1=1;AC1=2;DP4=0,0,6,3;MQ=50;FQ=-61.5	GT:PL:GQ	1/1:254,27,0:51
scaffold_1	37112562	.	TAA	TA	107	.	INDEL;IS=5,1.000000;DP=5;VDB=7.484593e-02;AF1=1;AC1=2;DP4=0,0,3,2;MQ=50;FQ=-49.5	GT:PL:GQ	1/1:147,15,0:27
scaffold_1	37195945	.	AG	AGG	97	.	INDEL;IS=4,1.000000;DP=4;VDB=8.318789e-02;AF1=1;AC1=2;DP4=0,0,3,1;MQ=50;FQ=-46.5	GT:PL:GQ	1/1:137,12,0:21
scaffold_1	37196045	.	TCC	TC	214	.	INDEL;IS=18,0.947368;DP=19;VDB=1.698772e-01;AF1=1;AC1=2;DP4=0,0,8,10;MQ=50;FQ=-88.5	GT:PL:GQ	1/1:255,54,0:99
scaffold_1	37213763	.	A	AT	214	.	INDEL;IS=13,1.000000;DP=13;VDB=7.485589e-02;AF1=1;AC1=2;DP4=0,0,9,4;MQ=50;FQ=-73.5	GT:PL:GQ	1/1:255,39,0:75
scaffold_1	37258798	.	A	AC	52.4	.	INDEL;IS=3,1.000000;DP=3;VDB=4.187638e-02;AF1=1;AC1=2;DP4=0,0,3,0;MQ=50;FQ=-43.5	GT:PL:GQ	1/1:92,9,0:16
scaffold_1	37260539	.	CTT	CTTT	76	.	INDEL;IS=4,0.266667;DP=5;VDB=8.150059e-02;AF1=1;AC1=2;DP4=0,0,0,4;MQ=50;FQ=-46.5	GT:PL:GQ	1/1:116,12,0:21
scaffold_1	37265654	.	GAA	GAAAA	155	.	INDEL;IS=4,0.571429;DP=7;VDB=5.384397e-03;AF1=1;AC1=2;DP4=0,0,6,0;MQ=50;FQ=-52.5	GT:PL:GQ	1/1:195,18,0:33
scaffold_1	37302168	.	TG	T	107	.	INDEL;IS=10,0.588235;DP=17;VDB=1.099926e-04;AF1=1;AC1=2;DP4=0,0,0,10;MQ=50;FQ=-64.5	GT:PL:GQ	1/1:148,30,0:57
scaffold_1	37332026	.	GTCTCTCTCTCTC	GTCTCTCTCTC	65.4	.	INDEL;IS=5,0.833333;DP=6;VDB=6.695005e-02;AF1=1;AC1=2;DP4=0,0,3,0;MQ=50;FQ=-43.5	GT:PL:GQ	1/1:105,9,0:16
scaffold_1	37394313	.	A	AT	214	.	INDEL;IS=35,0.972222;DP=36;VDB=1.884578e-01;AF1=1;AC1=2;DP4=0,0,31,5;MQ=50;FQ=-143	GT:PL:GQ	1/1:255,108,0:99
scaffold_1	37456668	.	TGG	TG	46.4	.	INDEL;IS=3,0.096774;DP=3;VDB=6.278483e-02;AF1=1;AC1=2;DP4=0,0,3,0;MQ=50;FQ=-43.5	GT:PL:GQ	1/1:86,9,0:16
scaffold_1	37501116	.	TAAAA	TAAA	56.7	.	INDEL;IS=5,1.000000;DP=5;VDB=7.681113e-02;AF1=1;AC1=2;DP4=0,0,4,1;MQ=50;FQ=-49.5	GT:PL:GQ	1/1:97,15,0:27
scaffold_1	37501482	.	GA	GAA	214	.	INDEL;IS=73,0.986486;DP=74;VDB=2.105220e-07;AF1=1;AC1=2;DP4=0,0,28,46;MQ=50;FQ=-258	GT:PL:GQ	1/1:255,223,0:99
scaffold_1	37530153	.	CAAA	CAA	158	.	INDEL;IS=21,0.446809;DP=47;VDB=2.323669e-01;AF1=0.5;AC1=1;DP4=5,21,3,18;MQ=50;FQ=161;PV4=0.72,2.3e-08,1,0.46	GT:PL:GQ	0/1:196,0,248:99
scaffold_1	37530365	.	CAAAA	CAAAAAA	162	.	INDEL;IS=5,0.625000;DP=5;VDB=1.867296e-02;AF1=1;AC1=2;DP4=0,0,4,1;MQ=50;FQ=-49.5	GT:PL:GQ	1/1:202,15,0:27
scaffold_1	37530532	.	TC	T	214	.	INDEL;IS=27,0.843750;DP=32;VDB=2.633379e-01;AF1=1;AC1=2;DP4=0,0,8,19;MQ=50;FQ=-116	GT:PL:GQ	1/1:255,81,0:99
scaffold_1	37539575	.	TGG	TGGG	163	.	INDEL;IS=7,1.000000;DP=7;VDB=9.955877e-02;AF1=1;AC1=2;DP4=0,0,5,2;MQ=50;FQ=-55.5	GT:PL:GQ	1/1:203,21,0:39
scaffold_1	37580289	.	GA	G	214	.	INDEL;IS=62,1.000000;DP=62;VDB=6.362275e-05;AF1=1;AC1=2;DP4=0,0,17,45;MQ=50;FQ=-222	GT:PL:GQ	1/1:255,187,0:99
scaffold_1	37589847	.	CGGG	CGG	157	.	INDEL;IS=19,0.863636;DP=22;VDB=5.651147e-02;AF1=1;AC1=2;DP4=0,0,4,4;MQ=50;FQ=-58.5	GT:PL:GQ	1/1:198,24,0:45
scaffold_1	37663568	.	AT	A	30.2	.	INDEL;IS=2,1.000000;DP=2;VDB=7.680000e-02;AF1=1;AC1=2;DP4=0,0,2,0;MQ=50;FQ=-40.5	GT:PL:GQ	1/1:69,6,0:10
scaffold_1	37665985	.	AC	ACC	72.4	.	INDEL;IS=3,0.750000;DP=4;VDB=6.508500e-02;AF1=1;AC1=2;DP4=0,0,2,1;MQ=50;FQ=-43.5	GT:PL:GQ	1/1:112,9,0:16
scaffold_1	37681037	.	TC	T	185	.	INDEL;IS=8,1.000000;DP=8;VDB=1.019709e-01;AF1=1;AC1=2;DP4=0,0,4,4;MQ=50;FQ=-58.5	GT:PL:GQ	1/1:226,24,0:45
scaffold_1	37686550	.	ATTTTTT	ATTTTTTT	31.5	.	INDEL;IS=8,0.533333;DP=15;VDB=1.021930e-01;AF1=1;AC1=2;DP4=0,0,0,9;MQ=50;FQ=-61.5	GT:PL:GQ	1/1:72,27,0:50
scaffold_1	37716352	.	TA	TAA	122	.	INDEL;IS=5,1.000000;DP=5;VDB=4.238324e-02;AF1=1;AC1=2;DP4=0,0,1,4;MQ=50;FQ=-49.5	GT:PL:GQ	1/1:162,15,0:27
scaffold_1	37733507	.	GTTTT	GTTTTT	166	.	INDEL;IS=13,0.866667;DP=15;VDB=1.131856e-01;AF1=1;AC1=2;DP4=0,0,5,9;MQ=50;FQ=-76.5	GT:PL:GQ	1/1:207,42,0:81
scaffold_1	37799631	.	CTT	CT	214	.	INDEL;IS=15,1.000000;DP=15;VDB=1.275039e-01;AF1=1;AC1=2;DP4=0,0,6,9;MQ=50;FQ=-79.5	GT:PL:GQ	1/1:255,45,0:87
scaffold_1	37822915	.	CAA	CAAAA	214	.	INDEL;IS=35,1.000000;DP=35;VDB=2.881550e-01;AF1=1;AC1=2;DP4=0,0,31,3;MQ=50;FQ=-137	GT:PL:GQ	1/1:255,102,0:99
scaffold_1	37827212	.	CA	C	181	.	INDEL;IS=8,0.307692;DP=8;VDB=5.381968e-02;AF1=1;AC1=2;DP4=0,0,5,3;MQ=50;FQ=-58.5	GT:PL:GQ	1/1:222,24,0:45
scaffold_1	37915168	.	T	TA	214	.	INDEL;IS=18,0.150000;DP=18;VDB=1.217256e-01;AF1=1;AC1=2;DP4=0,0,10,8;MQ=49;FQ=-88.5	GT:PL:GQ	1/1:255,54,0:99
scaffold_1	37919487	.	TCCC	TCC	130	.	INDEL;IS=9,1.000000;DP=9;VDB=2.065205e-02;AF1=1;AC1=2;DP4=0,0,8,1;MQ=50;FQ=-61.5	GT:PL:GQ	1/1:171,27,0:51
scaffold_1	37933603	.	ATTT	ATTTT	214	.	INDEL;IS=32,0.941176;DP=34;VDB=2.942131e-05;AF1=1;AC1=2;DP4=0,0,7,25;MQ=50;FQ=-131	GT:PL:GQ	1/1:255,96,0:99
scaffold_1	37940985	.	GAAAAA	GAAAA	63.5	.	INDEL;IS=8,1.000000;DP=8;VDB=3.295853e-02;AF1=1;AC1=2;DP4=0,0,1,7;MQ=50;FQ=-58.5	GT:PL:GQ	1/1:104,24,0:45
scaffold_1	37944861	.	CAA	CA	97	.	INDEL;IS=2,0.285714;DP=7;VDB=2.444842e-02;AF1=1;AC1=2;DP4=0,0,2,2;MQ=50;FQ=-46.5	GT:PL:GQ	1/1:137,12,0:21
scaffold_1	37953358	.	ATTT	ATT	42.4	.	INDEL;IS=3,1.000000;DP=3;VDB=4.493050e-02;AF1=1;AC1=2;DP4=0,0,3,0;MQ=50;FQ=-43.5	GT:PL:GQ	1/1:82,9,0:16
scaffold_1	38156444	.	TA	T	214	.	INDEL;IS=40,0.168776;DP=40;VDB=1.417518e-01;AF1=1;AC1=2;DP4=0,0,21,19;MQ=50;FQ=-155	GT:PL:GQ	1/1:255,120,0:99
scaffold_1	38156574	.	GTTTT	GTTT	68.6	.	INDEL;IS=6,0.029557;DP=6;VDB=5.437433e-02;AF1=1;AC1=2;DP4=0,0,5,1;MQ=50;FQ=-52.5	GT:PL:GQ	1/1:109,18,0:33
scaffold_1	38277646	.	CT	CTT	84.5	.	INDEL;IS=3,0.130435;DP=23;VDB=4.570076e-05;AF1=0.5;AC1=1;DP4=0,8,1,4;MQ=50;FQ=84.9;PV4=0.38,1,1,0.33	GT:PL:GQ	0/1:122,0,123:99
scaffold_1	38281135	.	CA	C	156	.	INDEL;IS=15,0.882353;DP=17;VDB=1.354714e-04;AF1=1;AC1=2;DP4=0,0,15,2;MQ=50;FQ=-85.5	GT:PL:GQ	1/1:197,51,0:99
scaffold_1	38380638	.	A	AG	21.3	.	INDEL;IS=2,1.000000;DP=2;VDB=3.360000e-02;AF1=1;AC1=2;DP4=0,0,2,0;MQ=50;FQ=-40.5	GT:PL:GQ	1/1:60,6,0:10
scaffold_1	38654056	.	GT	GTT	58.5	.	INDEL;IS=3,0.022059;DP=8;VDB=1.087348e-02;AF1=0.5;AC1=1;DP4=0,3,1,2;MQ=50;FQ=7.36;PV4=1,1,1,0.4	GT:PL:GQ	0/1:96,0,41:44
scaffold_1	39061319	.	CAAA	CAAAA	192	.	INDEL;IS=13,1.000000;DP=13;VDB=2.088817e-03;AF1=1;AC1=2;DP4=0,0,10,3;MQ=50;FQ=-73.5	GT:PL:GQ	1/1:233,39,0:75
scaffold_1	39084357	.	ATTTTTT	ATTTTT	50.5	.	INDEL;IS=8,0.727273;DP=11;VDB=7.700429e-02;AF1=1;AC1=2;DP4=0,0,6,2;MQ=50;FQ=-58.5	GT:PL:GQ	1/1:91,24,0:45
scaffold_1	39084576	.	ATCTCTCTCTCTCT	ATCTCTCTCTCT	214	.	INDEL;IS=19,0.322034;DP=59;VDB=4.453164e-04;AF1=1;AC1=2;DP4=0,0,2,20;MQ=50;FQ=-101	GT:PL:GQ	1/1:255,66,0:99
scaffold_1	39159044	.	CAAAAA	CAAAA	80.5	.	INDEL;IS=7,0.636364;DP=11;VDB=1.196287e-01;AF1=1;AC1=2;DP4=0,0,4,4;MQ=50;FQ=-58.5	GT:PL:GQ	1/1:121,24,0:45
scaffold_1	39165338	.	G	GAA	214	.	INDEL;IS=14,0.451613;DP=31;VDB=1.705031e-02;AF1=1;AC1=2;DP4=0,0,17,1;MQ=50;FQ=-88.5	GT:PL:GQ	1/1:255,54,0:99
scaffold_1	39177154	.	GT	G	214	.	INDEL;IS=22,1.000000;DP=22;VDB=3.574606e-02;AF1=1;AC1=2;DP4=0,0,4,12;MQ=50;FQ=-82.5	GT:PL:GQ	1/1:255,48,0:93
scaffold_1	39177172	.	AGGG	AGG	87.5	.	INDEL;IS=20,0.392157;DP=51;VDB=9.034038e-03;AF1=0.5;AC1=1;DP4=6,23,1,17;MQ=50;FQ=90.5;PV4=0.23,0.17,1,0.35	GT:PL:GQ	0/1:125,0,225:99
scaffold_1	39198112	.	GT	GTT	153	.	INDEL;IS=5,0.833333;DP=6;VDB=1.087348e-02;AF1=1;AC1=2;DP4=0,0,3,3;MQ=50;FQ=-52.5	GT:PL:GQ	1/1:193,18,0:33
scaffold_1	39211661	.	G	GA	41.2	.	INDEL;IS=2,1.000000;DP=2;VDB=6.880000e-02;AF1=1;AC1=2;DP4=0,0,1,1;MQ=50;FQ=-40.5	GT:PL:GQ	1/1:80,6,0:10
scaffold_1	39222188	.	CTTT	CTT	214	.	INDEL;IS=43,0.977273;DP=44;VDB=1.273383e-02;AF1=1;AC1=2;DP4=0,0,22,21;MQ=50;FQ=-164	GT:PL:GQ	1/1:255,129,0:99
scaffold_1	39224541	.	GTCT	GT	47.5	.	INDEL;IS=2,0.117647;DP=17;VDB=1.257742e-01;AF1=0.5;AC1=1;DP4=5,7,0,3;MQ=50;FQ=50.5;PV4=0.51,0.45,1,0.41	GT:PL:GQ	0/1:85,0,255:88
scaffold_1	39254330	.	ATTT	ATTTT	30.4	.	INDEL;IS=3,0.057692;DP=4;VDB=2.306393e-02;AF1=1;AC1=2;DP4=0,0,1,2;MQ=50;FQ=-43.5	GT:PL:GQ	1/1:70,9,0:16
scaffold_1	39271933	.	CTTT	CTT	52.4	.	INDEL;IS=4,1.000000;DP=4;VDB=3.876772e-02;AF1=1;AC1=2;DP4=0,0,2,1;MQ=50;FQ=-43.5	GT:PL:GQ	1/1:92,9,0:16
scaffold_1	39291557	.	CTT	CTTT	53.4	.	INDEL;IS=3,0.038961;DP=3;VDB=3.576709e-02;AF1=1;AC1=2;DP4=0,0,3,0;MQ=50;FQ=-43.5	GT:PL:GQ	1/1:93,9,0:16
scaffold_1	39293886	.	GTTT	GTT	21.3	.	INDEL;IS=2,1.000000;DP=2;VDB=7.040000e-02;AF1=1;AC1=2;DP4=0,0,2,0;MQ=50;FQ=-40.5	GT:PL:GQ	1/1:60,6,0:10
scaffold_1	39334105	.	CTT	CTTT	70.4	.	INDEL;IS=3,0.750000;DP=4;VDB=4.940956e-02;AF1=1;AC1=2;DP4=0,0,1,2;MQ=50;FQ=-43.5	GT:PL:GQ	1/1:110,9,0:16
scaffold_1	39344139	.	TAAAA	TAAAAA	142	.	INDEL;IS=19,0.760000;DP=25;VDB=3.862981e-02;AF1=1;AC1=2;DP4=0,0,2,17;MQ=50;FQ=-91.5	GT:PL:GQ	1/1:183,57,0:99
scaffold_1	39345220	.	TCCC	TCC	119	.	INDEL;IS=12,1.000000;DP=12;VDB=9.608349e-02;AF1=1;AC1=2;DP4=0,0,12,0;MQ=50;FQ=-70.5	GT:PL:GQ	1/1:160,36,0:69
scaffold_1	39421658	.	GA	GAA	41.2	.	INDEL;IS=2,0.019608;DP=2;VDB=7.840000e-02;AF1=1;AC1=2;DP4=0,0,1,1;MQ=50;FQ=-40.5	GT:PL:GQ	1/1:80,6,0:10
scaffold_1	39434737	.	GTT	GTTT	38.2	.	INDEL;IS=2,1.000000;DP=2;VDB=6.720000e-02;AF1=1;AC1=2;DP4=0,0,1,1;MQ=50;FQ=-40.5	GT:PL:GQ	1/1:77,6,0:10
scaffold_1	39484555	.	GA	GACA	214	.	INDEL;IS=19,0.950000;DP=20;VDB=2.526277e-03;AF1=1;AC1=2;DP4=0,0,17,3;MQ=50;FQ=-94.5	GT:PL:GQ	1/1:255,60,0:99
scaffold_1	39484679	.	CAA	CAAA	214	.	INDEL;IS=26,0.764706;DP=34;VDB=1.118991e-03;AF1=1;AC1=2;DP4=0,0,5,15;MQ=50;FQ=-94.5	GT:PL:GQ	1/1:255,60,0:99
scaffold_1	39538146	.	GA	GACA	214	.	INDEL;IS=85,0.876289;DP=97;VDB=2.527837e-02;AF1=1;AC1=2;DP4=0,0,30,65;MQ=50;FQ=-290	GT:PL:GQ	1/1:255,255,0:99
scaffold_1	39643083	.	C	CAT	214	.	INDEL;IS=12,0.705882;DP=17;VDB=1.779325e-03;AF1=1;AC1=2;DP4=0,0,7,7;MQ=50;FQ=-76.5	GT:PL:GQ	1/1:255,42,0:81
scaffold_1	39660450	.	TA	TAA	33.5	.	INDEL;IS=2,0.181818;DP=3;VDB=5.752178e-02;AF1=0.5008;AC1=1;DP4=1,0,1,1;MQ=50;FQ=-9.98;PV4=1,1,1,1	GT:PL:GQ	0/1:71,0,25:28
scaffold_1	39712454	.	CAA	CAAA	55.4	.	INDEL;IS=3,1.000000;DP=3;VDB=5.085621e-02;AF1=1;AC1=2;DP4=0,0,3,0;MQ=50;FQ=-43.5	GT:PL:GQ	1/1:95,9,0:16
scaffold_1	39731433	.	ACCCC	ACCC	121	.	INDEL;IS=9,0.272727;DP=9;VDB=8.755346e-02;AF1=1;AC1=2;DP4=0,0,5,4;MQ=50;FQ=-61.5	GT:PL:GQ	1/1:162,27,0:51
scaffold_1	39755450	.	AG	AGG	34.2	.	INDEL;IS=2,0.500000;DP=4;VDB=5.960000e-02;AF1=1;AC1=2;DP4=0,0,0,2;MQ=50;FQ=-40.5	GT:PL:GQ	1/1:73,6,0:10
scaffold_1	39757081	.	TC	TCC	34.2	.	INDEL;IS=2,1.000000;DP=2;VDB=5.960000e-02;AF1=1;AC1=2;DP4=0,0,2,0;MQ=50;FQ=-40.5	GT:PL:GQ	1/1:73,6,0:10
scaffold_1	39769696	.	CA	CAA	214	.	INDEL;IS=20,1.000000;DP=20;VDB=6.090305e-02;AF1=1;AC1=2;DP4=0,0,4,15;MQ=50;FQ=-91.5	GT:PL:GQ	1/1:255,57,0:99
scaffold_1	39842867	.	TC	TCC	214	.	INDEL;IS=66,0.929577;DP=71;VDB=5.284849e-03;AF1=1;AC1=2;DP4=0,0,17,51;MQ=50;FQ=-240	GT:PL:GQ	1/1:255,205,0:99
scaffold_1	39859001	.	ATTTT	ATTTTT	98.5	.	INDEL;IS=7,1.000000;DP=7;VDB=7.976884e-02;AF1=1;AC1=2;DP4=0,0,3,4;MQ=50;FQ=-55.5	GT:PL:GQ	1/1:139,21,0:39
scaffold_1	39909367	.	AGG	AG	30.2	.	INDEL;IS=2,0.222222;DP=2;VDB=5.120000e-02;AF1=1;AC1=2;DP4=0,0,1,1;MQ=50;FQ=-40.5	GT:PL:GQ	1/1:69,6,0:10
scaffold_1	39977824	.	ACT	A,AT	147	.	INDEL;IS=13,0.866667;DP=15;VDB=4.692991e-03;AF1=0.5001;AC1=1;DP4=1,1,8,4;MQ=50;FQ=-3.28;PV4=1,1,1,1	GT:PL:GQ	0/1:246,61,95,154,0,188:37
scaffold_1	39999776	.	GCC	GC	210	.	INDEL;IS=17,0.500000;DP=34;VDB=3.705779e-05;AF1=1;AC1=2;DP4=0,0,2,15;MQ=50;FQ=-85.5	GT:PL:GQ	1/1:251,51,0:99
scaffold_1	40014879	.	A	AG	46	.	INDEL;IS=4,0.800000;DP=5;VDB=7.365467e-02;AF1=1;AC1=2;DP4=0,0,2,2;MQ=50;FQ=-46.5	GT:PL:GQ	1/1:86,12,0:21
scaffold_1	40028184	.	C	CT	60.4	.	INDEL;IS=3,1.000000;DP=3;VDB=3.426357e-02;AF1=1;AC1=2;DP4=0,0,3,0;MQ=50;FQ=-43.5	GT:PL:GQ	1/1:100,9,0:16
scaffold_1	40061040	.	AGGGG	AGGG	169	.	INDEL;IS=16,0.761905;DP=16;VDB=1.669182e-01;AF1=1;AC1=2;DP4=0,0,6,10;MQ=50;FQ=-82.5	GT:PL:GQ	1/1:210,48,0:93
scaffold_1	40063989	.	CTTT	CTTTT	214	.	INDEL;IS=47,0.959184;DP=49;VDB=1.102661e-01;AF1=1;AC1=2;DP4=0,0,18,29;MQ=50;FQ=-176	GT:PL:GQ	1/1:255,141,0:99
scaffold_1	40089925	.	GTTTTTTTTTT	GTTTTTTTTT	55.5	.	INDEL;IS=73,0.848837;DP=86;VDB=3.069826e-30;AF1=1;AC1=2;DP4=4,6,16,57;MQ=50;FQ=-158;PV4=0.24,1.2e-27,1,1	GT:PL:GQ	1/1:96,123,0:99
scaffold_1	40125069	.	TCCCC	TCCCCC	79.7	.	INDEL;IS=7,0.166667;DP=42;VDB=5.357413e-05;AF1=0.7304;AC1=1;DP4=1,1,1,13;MQ=50;FQ=-32.5;PV4=0.24,1,1,1	GT:PL:GQ	0/1:116,0,2:5
scaffold_1	40183982	.	TAAA	TAAAA	21.3	.	INDEL;IS=2,0.500000;DP=2;VDB=7.840000e-02;AF1=1;AC1=2;DP4=0,0,2,0;MQ=50;FQ=-40.5	GT:PL:GQ	1/1:60,6,0:10
scaffold_1	40209922	.	CT	C	36.2	.	INDEL;IS=2,1.000000;DP=2;VDB=1.760000e-02;AF1=1;AC1=2;DP4=0,0,1,1;MQ=50;FQ=-40.5	GT:PL:GQ	1/1:75,6,0:10
scaffold_1	40245594	.	TG	T	214	.	INDEL;IS=20,0.085106;DP=23;VDB=2.947754e-04;AF1=1;AC1=2;DP4=0,0,7,11;MQ=47;FQ=-88.5	GT:PL:GQ	1/1:255,54,0:99
scaffold_1	40497784	.	TAAA	TAAAA	59	.	INDEL;IS=3,0.600000;DP=5;VDB=2.444842e-02;AF1=1;AC1=2;DP4=0,0,0,4;MQ=50;FQ=-46.5	GT:PL:GQ	1/1:99,12,0:21
scaffold_1	40553597	.	AT	A	35.2	.	INDEL;IS=2,1.000000;DP=2;VDB=7.840000e-02;AF1=1;AC1=2;DP4=0,0,1,1;MQ=50;FQ=-40.5	GT:PL:GQ	1/1:74,6,0:10
scaffold_1	40558779	.	CG	C	52.4	.	INDEL;IS=3,1.000000;DP=3;VDB=4.493050e-02;AF1=1;AC1=2;DP4=0,0,0,3;MQ=50;FQ=-43.5	GT:PL:GQ	1/1:92,9,0:16
scaffold_1	40638871	.	GTTTTTTTT	GTTTTTTTTTT	51	.	INDEL;IS=4,1.000000;DP=4;VDB=2.863384e-02;AF1=1;AC1=2;DP4=0,0,2,2;MQ=50;FQ=-46.5	GT:PL:GQ	1/1:91,12,0:21
scaffold_1	40641993	.	CTGT	CT	102	.	INDEL;IS=3,1.000000;DP=3;VDB=5.085621e-02;AF1=1;AC1=2;DP4=0,0,1,2;MQ=50;FQ=-43.5	GT:PL:GQ	1/1:142,9,0:16
scaffold_1	40657548	.	GCC	GC	184	.	INDEL;IS=10,1.000000;DP=10;VDB=6.828963e-03;AF1=1;AC1=2;DP4=0,0,7,3;MQ=50;FQ=-64.5	GT:PL:GQ	1/1:225,30,0:57
scaffold_1	40677257	.	AT	A	35.2	.	INDEL;IS=2,0.080000;DP=2;VDB=5.440000e-02;AF1=1;AC1=2;DP4=0,0,1,1;MQ=50;FQ=-40.5	GT:PL:GQ	1/1:74,6,0:10
scaffold_1	40677987	.	A	AC	30	.	INDEL;IS=4,0.100000;DP=4;VDB=7.064840e-02;AF1=1;AC1=2;DP4=0,0,1,3;MQ=50;FQ=-46.5	GT:PL:GQ	1/1:70,12,0:21
scaffold_1	40714745	.	G	GAA	101	.	INDEL;IS=3,1.000000;DP=3;VDB=2.570870e-02;AF1=1;AC1=2;DP4=0,0,2,1;MQ=50;FQ=-43.5	GT:PL:GQ	1/1:141,9,0:16
scaffold_1	40784561	.	AGC	AGCGC	210	.	INDEL;IS=18,0.227848;DP=67;VDB=1.879067e-01;AF1=0.5;AC1=1;DP4=8,33,1,17;MQ=50;FQ=213;PV4=0.25,1,1,0.49	GT:PL:GQ	0/1:248,0,255:99
scaffold_1	40801890	.	AGCGCG	AGCG	26.8	.	INDEL;IS=6,0.051282;DP=8;VDB=2.306393e-02;AF1=0.543;AC1=1;DP4=0,1,2,0;MQ=50;FQ=-26.5;PV4=0.33,1,1,1	GT:PL:GQ	0/1:64,0,8:11
scaffold_1	40804493	.	CAAAA	CAAA	24.5	.	INDEL;IS=5,0.045045;DP=15;VDB=1.424890e-01;AF1=0.5;AC1=1;DP4=7,3,4,1;MQ=48;FQ=27.5;PV4=1,5.9e-10,1,0.075	GT:PL:GQ	0/1:62,0,122:65
scaffold_1	40820763	.	AGG	AGGG	32.2	.	INDEL;IS=2,1.000000;DP=2;VDB=5.960000e-02;AF1=1;AC1=2;DP4=0,0,0,2;MQ=50;FQ=-40.5	GT:PL:GQ	1/1:71,6,0:10
scaffold_1	40843135	.	AT	ATT	161	.	INDEL;IS=6,1.000000;DP=6;VDB=1.192937e-02;AF1=1;AC1=2;DP4=0,0,3,3;MQ=50;FQ=-52.5	GT:PL:GQ	1/1:201,18,0:33
scaffold_1	40844713	.	GTTTT	GTTTTT	66.7	.	INDEL;IS=5,1.000000;DP=5;VDB=8.382119e-02;AF1=1;AC1=2;DP4=0,0,3,2;MQ=50;FQ=-49.5	GT:PL:GQ	1/1:107,15,0:27
scaffold_1	40850547	.	CAAAA	CAAA	83.5	.	INDEL;IS=8,1.000000;DP=8;VDB=5.583393e-02;AF1=1;AC1=2;DP4=0,0,7,1;MQ=50;FQ=-58.5	GT:PL:GQ	1/1:124,24,0:45
scaffold_1	40858264	.	AT	A	32.5	.	INDEL;IS=5,0.138889;DP=36;VDB=3.301981e-03;AF1=0.5;AC1=1;DP4=1,10,0,5;MQ=50;FQ=35.5;PV4=1,0.2,1,0.11	GT:PL:GQ	0/1:70,0,172:73
scaffold_1	40863929	.	TAAAAA	TAAAA	33	.	INDEL;IS=3,0.750000;DP=4;VDB=3.086163e-02;AF1=1;AC1=2;DP4=0,0,2,2;MQ=50;FQ=-46.5	GT:PL:GQ	1/1:73,12,0:21
scaffold_1	40866309	.	TC	T	154	.	INDEL;IS=8,1.000000;DP=8;VDB=1.216208e-01;AF1=1;AC1=2;DP4=0,0,1,7;MQ=50;FQ=-58.5	GT:PL:GQ	1/1:195,24,0:45
scaffold_1	40913221	.	GAAAAA	GAAAAAA	20	.	INDEL;IS=4,0.800000;DP=5;VDB=4.699789e-02;AF1=1;AC1=2;DP4=0,0,4,0;MQ=50;FQ=-46.5	GT:PL:GQ	1/1:60,12,0:21
scaffold_1	40925497	.	ATTT	ATT	123	.	INDEL;IS=6,0.075000;DP=6;VDB=3.719995e-02;AF1=1;AC1=2;DP4=0,0,3,3;MQ=50;FQ=-52.5	GT:PL:GQ	1/1:163,18,0:33
scaffold_1	40927706	.	GC	G	28.2	.	INDEL;IS=2,0.021053;DP=2;VDB=6.080000e-02;AF1=1;AC1=2;DP4=0,0,2,0;MQ=50;FQ=-40.5	GT:PL:GQ	1/1:67,6,0:10
scaffold_1	40955744	.	TC	TCC	214	.	INDEL;IS=80,0.816327;DP=98;VDB=1.620611e-37;AF1=1;AC1=2;DP4=4,0,80,5;MQ=50;FQ=-208;PV4=1,1,1,0.39	GT:PL:GQ	1/1:255,173,0:99
scaffold_1	40978333	.	G	GT	73.4	.	INDEL;IS=3,1.000000;DP=3;VDB=5.752178e-02;AF1=1;AC1=2;DP4=0,0,1,2;MQ=50;FQ=-43.5	GT:PL:GQ	1/1:113,9,0:16
scaffold_1	40985075	.	GCCCC	GCCCCC	114	.	INDEL;IS=9,1.000000;DP=9;VDB=9.007396e-02;AF1=1;AC1=2;DP4=0,0,6,3;MQ=50;FQ=-61.5	GT:PL:GQ	1/1:155,27,0:51
scaffold_1	40996860	.	ATTT	ATT	88.7	.	INDEL;IS=5,0.416667;DP=5;VDB=2.590081e-02;AF1=1;AC1=2;DP4=0,0,1,4;MQ=50;FQ=-49.5	GT:PL:GQ	1/1:129,15,0:27
scaffold_1	41107257	.	AT	ATT	172	.	INDEL;IS=8,0.333333;DP=24;VDB=4.837331e-04;AF1=1;AC1=2;DP4=0,0,6,2;MQ=50;FQ=-58.5	GT:PL:GQ	1/1:213,24,0:45
scaffold_1	41160861	.	A	AC	41.2	.	INDEL;IS=2,0.015385;DP=2;VDB=6.720000e-02;AF1=1;AC1=2;DP4=0,0,1,1;MQ=50;FQ=-40.5	GT:PL:GQ	1/1:80,6,0:10
scaffold_1	41170116	.	TAA	TA	193	.	INDEL;IS=15,0.882353;DP=17;VDB=1.530448e-02;AF1=1;AC1=2;DP4=0,0,14,2;MQ=50;FQ=-82.5	GT:PL:GQ	1/1:234,48,0:93
scaffold_1	41197305	.	GA	G	52.4	.	INDEL;IS=3,1.000000;DP=3;VDB=5.227153e-02;AF1=1;AC1=2;DP4=0,0,3,0;MQ=50;FQ=-43.5	GT:PL:GQ	1/1:92,9,0:16
scaffold_1	41197471	.	CAA	CA	20.5	.	INDEL;IS=3,0.750000;DP=4;VDB=6.733101e-02;AF1=1;AC1=2;DP4=0,0,3,0;MQ=50;FQ=-43.5	GT:PL:GQ	1/1:60,9,0:15
scaffold_1	41198714	.	GAA	GA	172	.	INDEL;IS=16,1.000000;DP=16;VDB=4.091288e-02;AF1=1;AC1=2;DP4=0,0,1,15;MQ=50;FQ=-82.5	GT:PL:GQ	1/1:213,48,0:93
scaffold_1	41226822	.	TC	T	93	.	INDEL;IS=4,0.800000;DP=5;VDB=6.131737e-02;AF1=1;AC1=2;DP4=0,0,2,2;MQ=50;FQ=-46.5	GT:PL:GQ	1/1:133,12,0:21
scaffold_1	41242636	.	GAAAAAAAA	GAAAAAAA	71.5	.	INDEL;IS=24,0.888889;DP=27;VDB=3.890269e-04;AF1=1;AC1=2;DP4=0,0,12,13;MQ=50;FQ=-110	GT:PL:GQ	1/1:112,75,0:99
scaffold_1	41242676	.	C	CG	214	.	INDEL;IS=34,1.000000;DP=34;VDB=2.458234e-03;AF1=1;AC1=2;DP4=0,0,26,8;MQ=50;FQ=-137	GT:PL:GQ	1/1:255,102,0:99
scaffold_1	41243335	.	ATT	AT	214	.	INDEL;IS=54,1.000000;DP=54;VDB=2.547257e-01;AF1=1;AC1=2;DP4=0,0,45,9;MQ=50;FQ=-198	GT:PL:GQ	1/1:255,163,0:99
scaffold_1	41287374	.	CTT	CT	23.2	.	INDEL;IS=2,0.028571;DP=2;VDB=6.400000e-02;AF1=1;AC1=2;DP4=0,0,2,0;MQ=50;FQ=-40.5	GT:PL:GQ	1/1:62,6,0:10
scaffold_1	41288131	.	GTTT	GTT	58	.	INDEL;IS=3,0.044776;DP=4;VDB=7.458921e-02;AF1=1;AC1=2;DP4=0,0,0,4;MQ=50;FQ=-46.5	GT:PL:GQ	1/1:98,12,0:21
scaffold_1	41301217	.	GT	GTT	139	.	INDEL;IS=10,0.158730;DP=23;VDB=5.349163e-07;AF1=0.5;AC1=1;DP4=3,10,1,9;MQ=50;FQ=142;PV4=0.6,1,1,0.13	GT:PL:GQ	0/1:177,0,212:99
scaffold_1	41321886	.	C	CA	191	.	INDEL;IS=40,0.449438;DP=49;VDB=3.966247e-04;AF1=1;AC1=2;DP4=0,0,14,1;MQ=50;FQ=-79.5	GT:PL:GQ	1/1:232,45,0:87
scaffold_1	41350530	.	CTTT	CTT	72	.	INDEL;IS=3,0.066667;DP=4;VDB=7.064840e-02;AF1=1;AC1=2;DP4=0,0,1,3;MQ=50;FQ=-46.5	GT:PL:GQ	1/1:112,12,0:21
scaffold_1	41362287	.	GT	GTT	201	.	INDEL;IS=10,0.169492;DP=18;VDB=1.877030e-01;AF1=0.5;AC1=1;DP4=3,5,6,4;MQ=50;FQ=131;PV4=0.64,1,1,1	GT:PL:GQ	0/1:239,0,166:99
scaffold_1	41415340	.	A	AT	21.3	.	INDEL;IS=2,0.031250;DP=2;VDB=5.960000e-02;AF1=1;AC1=2;DP4=0,0,2,0;MQ=50;FQ=-40.5	GT:PL:GQ	1/1:60,6,0:10
scaffold_1	41426031	.	CGTGTG	CGTGTGTG	175	.	INDEL;IS=19,0.228916;DP=23;VDB=1.335289e-02;AF1=1;AC1=2;DP4=0,0,5,2;MQ=42;FQ=-55.5	GT:PL:GQ	1/1:215,21,0:39
scaffold_1	41483070	.	CAAAA	CAAAAA	209	.	INDEL;IS=85,0.680000;DP=89;VDB=4.881230e-01;AF1=1;AC1=2;DP4=0,0,68,19;MQ=50;FQ=-290	GT:PL:GQ	1/1:250,255,0:99
scaffold_1	41490818	.	TC	T	29.2	.	INDEL;IS=2,0.666667;DP=2;VDB=7.680000e-02;AF1=1;AC1=2;DP4=0,0,2,0;MQ=50;FQ=-40.5	GT:PL:GQ	1/1:68,6,0:10
scaffold_1	41569507	.	CTG	CTGTG	53.5	.	INDEL;IS=2,0.285714;DP=6;VDB=3.881056e-02;AF1=0.5;AC1=1;DP4=1,0,1,1;MQ=50;FQ=7.36;PV4=1,1,1,1	GT:PL:GQ	0/1:91,0,41:44
scaffold_1	41569671	.	TAA	TAAA	121	.	INDEL;IS=4,0.666667;DP=5;VDB=6.757191e-02;AF1=1;AC1=2;DP4=0,0,2,3;MQ=50;FQ=-49.5	GT:PL:GQ	1/1:161,15,0:27
scaffold_1	41596948	.	AGG	AG	112	.	INDEL;IS=5,0.500000;DP=9;VDB=1.021485e-01;AF1=1;AC1=2;DP4=0,0,1,5;MQ=50;FQ=-52.5	GT:PL:GQ	1/1:152,18,0:33
scaffold_1	41609033	.	ACC	AC	214	.	INDEL;IS=14,0.933333;DP=14;VDB=6.895182e-02;AF1=1;AC1=2;DP4=0,0,5,9;MQ=50;FQ=-76.5	GT:PL:GQ	1/1:255,42,0:81
[truncated: 4,210 more rows]

## Sheet: Total SNPs Z506-7
SCAFFOLD	POS	ID	REF	ALT	QUAL	FILTER	INFO	FORMAT	accepted_hits.sorted.rmdup.bam
[truncated: 293,565+ more rows]

[truncated: 2 more sheets: INDEL SNPs Z506-7, Rojo P vs Z506-7 (PPVres)]
