# Supplementary material for: Gene Expression Analysis of Plum pox virus (Sharka) Susceptibility/Resistance in Apricot (Prunus armeniaca L.)
Source: PLoS One. 2015 Dec 11;10(12):e0144670. doi: 10.1371/journal.pone.0144670 (PMC4684361; doi:10.1371/journal.pone.0144670)
Supplement: S4 Table — (XLSX) [file pone.0144670.s004.xlsx]

## Sheet: DE RC vs RI filtered
Exp. Gene ID	Gene ID	Gene Name	A.thaliana Gene ID	sample_1	sample_2	value_1	value_2	Value2_r1	Value2_r2	log2_fc	test_stat	p_value	q_value	Gene Description	Scaffold_position
XLOC_000145	ppa002391m.g,ppa015869m.g	ppa002391m.g	AT3G01680.1	RS	RI	43.5882	10.6824	11.8499	9.51487	-2.0287	-4.97421	5e-05	0.00269945	No description available	scaffold_1:2003546-2056993
XLOC_000451	ppa008797m.g	ppa008797m.g	AT2G23910.1	RS	RI	1.78621	8.73921	11.0382	6.44028	2.29061	5.51847	5e-05	0.00269945	NAD(P)-binding Rossmann-fold superfamily protein	scaffold_1:7495640-7497674
XLOC_000859	NA	NA	NA	RS	RI	0.716669	0	0	0	-Inf	NA	5e-05	0.00269945	No Description Availabe	NA
XLOC_002015	NA	NA	NA	RS	RI	5.89675	27.9279	42.3926	13.4633	2.24372	8.17635	5e-05	0.00269945	No Description Availabe	NA
XLOC_002149	ppa024957m.g	ppa024957m.g	NA	RS	RI	0	3.27562	4.21959	2.33165	Inf	NA	5e-05	0.00269945	No description available	scaffold_1:36250720-36250936
XLOC_002248	ppa002275m.g	ATCSLC05	AT4G31590.1	RS	RI	3.00116	0.54084	0.491129	0.590552	-2.47225	-6.01271	5e-05	0.00269945	Cellulose-synthase-like C5	scaffold_1:37383758-37386752
XLOC_002421	ppa011817m.g	ppa011817m.g	NA	RS	RI	40.8926	7.84225	2.16202	13.5225	-2.3825	-8.68295	5e-05	0.00269945	No description available	scaffold_1:39962171-39963062
XLOC_002968	ppa021744m.g	ppa021744m.g	AT3G22910.1	RS	RI	1.04159	0.199943	0.196428	0.203458	-2.38113	-4.92151	5e-05	0.00269945	ATPase E1-E2 type family protein / haloacid dehalogenase-like hydrolase family protein	scaffold_1:1592381-1595441
XLOC_003235	ppa013440m.g	ppa013440m.g	AT4G25780.1	RS	RI	0.4791	0	0	0	-Inf	NA	5e-05	0.00269945	CAP (Cysteine-rich secretory proteins, Antigen 5, and Pathogenesis-related 1 protein) superfamily protein	scaffold_1:6426865-6427357
XLOC_003326	ppa000229m.g	ABCG37	AT3G53480.1	RS	RI	2.43854	10.5513	13.5965	7.50612	2.11333	7.07396	5e-05	0.00269945	pleiotropic drug resistance 9	scaffold_1:8128553-8135718
XLOC_003528	ppa023469m.g	ppa023469m.g	AT3G23600.1	RS	RI	79.5222	14.2034	12.0137	16.3931	-2.48512	-11.0126	5e-05	0.00269945	alpha/beta-Hydrolases superfamily protein	scaffold_1:11263076-11265869
XLOC_003905	ppa010947m.g	ATCHITIV	AT3G54420.1	RS	RI	51.4637	2.517	0.416407	4.61759	-4.35378	-13.1532	5e-05	0.00269945	homolog of carrot EP3-3 chitinase	scaffold_1:19681810-19682966
XLOC_003907	ppa010952m.g	ATCHITIV	AT3G54420.1	RS	RI	14.4496	0.501688	0.039568	0.963809	-4.84809	-10.362	5e-05	0.00269945	homolog of carrot EP3-3 chitinase	scaffold_1:19780772-19782248
XLOC_004184	ppa012809m.g	MLP423	AT1G24020.1	RS	RI	45.2321	1.21008	1.39292	1.02725	-5.22417	-15.6015	5e-05	0.00269945	MLP-like protein 423	scaffold_1:25817254-25818085
XLOC_004275	ppa010379m.g	AT-EXP1	AT1G69530.2	RS	RI	179.315	27.0374	24.5581	29.5166	-2.72947	-12.0284	5e-05	0.00269945	expansin A1	scaffold_1:27209426-27211285
XLOC_004388	ppa012865m.g	ppa012865m.g	AT3G43430.1	RS	RI	30.5638	5.48894	5.90468	5.07319	-2.47723	-5.5867	5e-05	0.00269945	RING/U-box superfamily protein	scaffold_1:28629529-28630243
XLOC_004529	ppa011318m.g	ppa011318m.g	AT2G01610.1	RS	RI	15.4625	3.73957	4.41857	3.06056	-2.04783	-6.81191	5e-05	0.00269945	Plant invertase/pectin methylesterase inhibitor superfamily protein	scaffold_1:30396999-30397995
XLOC_004602	ppa023986m.g	ppa023986m.g	AT1G68040.1	RS	RI	19.2061	1.4113	0.686868	2.13573	-3.76647	-10.5843	5e-05	0.00269945	S-adenosyl-L-methionine-dependent methyltransferases superfamily protein	scaffold_1:31356477-31357930
XLOC_004671	ppa009528m.g,ppa009531m.g	ppa009528m.g	AT1G75900.1	RS	RI	7.43873	1.17242	1.34655	0.998284	-2.66557	-6.3434	5e-05	0.00269945	GDSL-like Lipase/Acylhydrolase superfamily protein	scaffold_1:32320783-32331460
XLOC_004790	ppa022051m.g	ppa022051m.g	AT4G19390.1	RS	RI	8.36325	52.1774	63.9557	40.3992	2.64129	8.30313	5e-05	0.00269945	Uncharacterised protein family (UPF0114)	scaffold_1:33621801-33623308
XLOC_004863	ppa004011m.g	FDH	AT2G26250.1	RS	RI	33.1979	7.63624	7.26081	8.01166	-2.12016	-8.26205	5e-05	0.00269945	3-ketoacyl-CoA synthase 10	scaffold_1:34465238-34468221
XLOC_004964	ppa006816m.g	AWI31	AT4G24220.1	RS	RI	23.5044	2.16298	0.936692	3.38926	-3.44184	-10.3793	5e-05	0.00269945	NAD(P)-binding Rossmann-fold superfamily protein	scaffold_1:35687204-35688550
XLOC_005028	ppa021018m.g	ppa021018m.g	AT2G15780.1	RS	RI	0.97775	0	0	0	-Inf	NA	5e-05	0.00269945	Cupredoxin superfamily protein	scaffold_1:36530096-36530704
XLOC_005153	ppa024900m.g	ppa024900m.g	AT1G52800.1	RS	RI	0	0.27595	0.34862	0.203281	Inf	NA	5e-05	0.00269945	2-oxoglutarate (2OG) and Fe(II)-dependent oxygenase superfamily protein	scaffold_1:38001147-38003311
XLOC_005225	ppa017473m.g	ppa017473m.g	AT2G45180.1	RS	RI	276.681	56.2952	68.6834	43.907	-2.29714	-12.1696	5e-05	0.00269945	Bifunctional inhibitor/lipid-transfer protein/seed storage 2S albumin superfamily protein	scaffold_1:39282741-39284696
XLOC_005764	NA	NA	NA	RS	RI	0	2.06294	2.5803	1.54559	Inf	NA	5e-05	0.00269945	No Description Availabe	NA
XLOC_005828	ppa022172m.g	ppa022172m.g	AT5G18910.1	RS	RI	14.9561	0	0	0	-Inf	NA	5e-05	0.00269945	Protein kinase superfamily protein	scaffold_1:10979579-10982005
XLOC_005841	NA	NA	NA	RS	RI	0	42.0769	18.8639	65.2898	Inf	NA	5e-05	0.00269945	No Description Availabe	NA
XLOC_007109	ppa003058m.g	NRT1.5	AT1G32450.1	RS	RI	3.31004	29.8399	36.9202	22.7596	3.17232	6.00806	5e-05	0.00269945	nitrate transporter 1.5	scaffold_2:14106753-14111995
XLOC_007204	ppa024897m.g	cycp3;1	AT2G45080.1	RS	RI	7.79571	1.90338	2.22348	1.58327	-2.03412	-5.98046	5e-05	0.00269945	Cyclin P3_1	scaffold_2:15827685-15828480
XLOC_007347	ppa026931m.g	ppa026931m.g	AT3G61220.1	RS	RI	9.06534	0.803257	0.331193	1.27532	-3.49643	-8.5467	5e-05	0.00269945	NAD(P)-binding Rossmann-fold superfamily protein	scaffold_2:17695960-17697535
XLOC_007523	ppa006041m.g	ppa006041m.g	AT2G46810.1	RS	RI	7.20818	0.399335	0.427536	0.371134	-4.17396	-9.86961	5e-05	0.00269945	basic helix-loop-helix (bHLH) DNA-binding superfamily protein	scaffold_2:20039068-20041459
XLOC_007661	ppa010364m.g	ATTIP1.3	AT4G01470.1	RS	RI	36.6025	7.06944	3.53955	10.5993	-2.37227	-6.11068	5e-05	0.00269945	tonoplast intrinsic protein 1,3	scaffold_2:21879517-21892290
XLOC_007724	ppa002172m.g,ppa020430m.g,ppa023961m.g	ppa002172m.g	AT3G46850.1	RS	RI	0.306837	1.53113	2.04987	1.0124	2.31905	4.61581	5e-05	0.00269945	subtilase family protein	scaffold_2:22526615-22568659
XLOC_007928	ppa016904m.g	CYP704A2	AT2G45510.1	RS	RI	0.327713	0	0	0	-Inf	NA	5e-05	0.00269945	cytochrome P450, family 704, subfamily A, polypeptide 2	scaffold_2:24610183-24612418
XLOC_007941	ppa022942m.g	AGL6	AT2G45650.1	RS	RI	0	3.05082	4.29704	1.80459	Inf	NA	5e-05	0.00269945	AGAMOUS-like 6	scaffold_2:24694323-24696726
XLOC_008573	ppa004373m.g	CYP77A4	AT5G04660.1	RS	RI	57.6197	14.2168	14.4734	13.9603	-2.01896	-8.50589	5e-05	0.00269945	cytochrome P450, family 77, subfamily A, polypeptide 4	scaffold_2:10893437-10894989
XLOC_008881	ppa006158m.g	AGP8	AT2G45470.1	RS	RI	22.6619	4.41812	5.14787	3.68837	-2.35876	-8.28474	5e-05	0.00269945	FASCICLIN-like arabinogalactan protein 8	scaffold_2:16807727-16809005
XLOC_009529	ppa005774m.g	DCR	AT5G23940.1	RS	RI	41.997	5.13448	5.45667	4.8123	-3.032	-9.59807	5e-05	0.00269945	HXXXD-type acyl-transferase family protein	scaffold_2:25210571-25212408
XLOC_009764	NA	NA	NA	RS	RI	0	4.0976	6.26394	1.93125	Inf	NA	5e-05	0.00269945	No Description Availabe	NA
XLOC_009901	ppa020964m.g	OVA6	AT5G52520.1	RS	RI	0	25.4472	46.5116	4.3828	Inf	NA	5e-05	0.00269945	Class II aaRS and biotin synthetases superfamily protein	scaffold_2:25256976-25261135
XLOC_010012	ppa013491m.g	ppa013491m.g	NA	RS	RI	15.035	2.66933	2.39712	2.94154	-2.49378	-8.37715	5e-05	0.00269945	No description available	scaffold_3:1199492-1200156
XLOC_010159	ppa007650m.g	ppa007650m.g	AT3G16370.1	RS	RI	97.3116	15.7747	18.0256	13.5238	-2.625	-9.48922	5e-05	0.00269945	GDSL-like Lipase/Acylhydrolase superfamily protein	scaffold_3:3131383-3133611
XLOC_010244	ppa011935m.g	IAA19	AT3G15540.1	RS	RI	9.79539	2.28598	2.29761	2.27435	-2.09929	-6.33238	5e-05	0.00269945	indole-3-acetic acid inducible 19	scaffold_3:4620366-4623705
XLOC_010375	ppa022441m.g	ppa022441m.g	AT2G23060.1	RS	RI	0	0.395472	0.554515	0.236429	Inf	NA	5e-05	0.00269945	Acyl-CoA N-acyltransferases (NAT) superfamily protein	scaffold_3:6700316-6702807
XLOC_010719	ppa007979m.g	ppa007979m.g	AT2G42990.1	RS	RI	0.243663	0	0	0	-Inf	NA	5e-05	0.00269945	GDSL-like Lipase/Acylhydrolase superfamily protein	scaffold_3:14103635-14105181
XLOC_010859	ppa015785m.g	ATSIRB	AT1G50170.1	RS	RI	0	4.68942	5.01958	4.35925	Inf	NA	5e-05	0.00269945	sirohydrochlorin ferrochelatase B	scaffold_3:16054375-16055253
XLOC_010862	ppa007958m.g,ppa007991m.g	ppa007958m.g	AT2G04570.1	RS	RI	50.4451	1.19636	0.939966	1.45276	-5.39798	-13.3734	5e-05	0.00269945	GDSL-like Lipase/Acylhydrolase superfamily protein	scaffold_3:16092096-16107139
XLOC_011054	ppa011450m.g	ppa011450m.g	NA	RS	RI	48.0326	3.15578	2.49773	3.81383	-3.92794	-4.68949	5e-05	0.00269945	No description available	scaffold_3:18563325-18575827
XLOC_011139	ppa010654m.g	ATEXP15	AT2G03090.1	RS	RI	13.3675	1.23739	0.788559	1.68622	-3.43336	-9.52058	5e-05	0.00269945	expansin A15	scaffold_3:19591404-19592794
XLOC_011192	ppa016485m.g	ppa016485m.g	NA	RS	RI	0.293874	0	0	0	-Inf	NA	5e-05	0.00269945	Putative membrane lipoprotein	scaffold_3:20055448-20055991
XLOC_011341	ppa020194m.g	ppa020194m.g	AT3G48200.1	RS	RI	1.3966	0.313867	0.361897	0.265836	-2.15369	-4.90792	5e-05	0.00269945	No description available	scaffold_3:21452048-21458767
XLOC_011359	ppa012112m.g	ppa012112m.g	AT5G41050.1	RS	RI	3.78106	0	0	0	-Inf	NA	5e-05	0.00269945	Pollen Ole e 1 allergen and extensin family protein	scaffold_3:21601682-21603452
XLOC_011475	ppa005452m.g	ppa005452m.g	AT1G78990.1	RS	RI	17.0682	2.57261	2.33035	2.81487	-2.73001	-8.91385	5e-05	0.00269945	HXXXD-type acyl-transferase family protein	scaffold_3:1222814-1224663
XLOC_011517	ppa016854m.g	ppa016854m.g	NA	RS	RI	0.93773	27.1188	37.506	16.7315	4.85397	14.6568	5e-05	0.00269945	No description available	scaffold_3:2014891-2015275
XLOC_011800	ppa016477m.g	ppa016477m.g	AT5G25190.1	RS	RI	0	1.05292	1.48837	0.61748	Inf	NA	5e-05	0.00269945	Integrase-type DNA-binding superfamily protein	scaffold_3:6355360-6356182
XLOC_011878	ppa014688m.g	TBL43	AT2G30900.1	RS	RI	3.47598	0.596289	0.696323	0.496256	-2.54333	-5.88667	5e-05	0.00269945	TRICHOME BIREFRINGENCE-LIKE 43	scaffold_3:7807671-7810732
XLOC_012048	ppa023616m.g	ppa023616m.g	AT1G74670.1	RS	RI	4.59006	0	0	0	-Inf	NA	5e-05	0.00269945	Gibberellin-regulated family protein	scaffold_3:11227300-11228219
XLOC_012333	ppa009061m.g	ADS3	AT3G15850.1	RS	RI	12.7752	2.62175	3.29895	1.94456	-2.28474	-7.11283	5e-05	0.00269945	fatty acid desaturase 5	scaffold_3:16238708-16240073
XLOC_012503	ppa005351m.g	ppa005351m.g	AT5G15780.1	RS	RI	56.7587	2.71397	2.43169	2.99625	-4.38636	-13.2273	5e-05	0.00269945	Pollen Ole e 1 allergen and extensin family protein	scaffold_3:18563325-18575827
XLOC_012512	ppa005994m.g	ATBR6OX	AT3G30180.1	RS	RI	10.8027	2.10754	1.58993	2.62516	-2.35775	-7.17827	5e-05	0.00269945	brassinosteroid-6-oxidase 1	scaffold_3:18649055-18651790
XLOC_012797	ppa006048m.g	ppa006048m.g	AT1G54200.1	RS	RI	0	0.906309	1.11996	0.692655	Inf	NA	5e-05	0.00269945	No description available	scaffold_3:2219625-2221409
XLOC_012818	ppa010074m.g	ATOFP14	AT1G79960.1	RS	RI	0	0.618642	0.484547	0.752736	Inf	NA	5e-05	0.00269945	ovate family protein 14	scaffold_3:4221979-4222887
XLOC_012948	NA	NA	NA	RS	RI	32.4719	7.1369	8.5124	5.7614	-2.18582	-9.27267	5e-05	0.00269945	No Description Availabe	NA
XLOC_013146	ppa003423m.g	TPS02	AT4G16730.1	RS	RI	2.06333	35.4413	40.5645	30.318	4.10239	13.2715	5e-05	0.00269945	terpene synthase 02	scaffold_4:1390359-1392695
XLOC_013432	ppa019395m.g	ppa019395m.g	AT4G05430.1	RS	RI	0	0.373062	0.491588	0.254536	Inf	NA	5e-05	0.00269945	Carbohydrate-binding X8 domain superfamily protein	scaffold_4:4326513-4327581
XLOC_013836	ppa015343m.g	ppa015343m.g	AT5G66980.1	RS	RI	0	0.660923	0.983767	0.338079	Inf	NA	5e-05	0.00269945	AP2/B3-like transcriptional factor family protein	scaffold_4:10567644-10569263
XLOC_014744	ppa006608m.g	ATGPT2	AT1G61800.1	RS	RI	10.0315	86.0588	112.99	59.1274	3.10078	10.8277	5e-05	0.00269945	glucose-6-phosphate/phosphate translocator 2	scaffold_4:1157408-1160844
XLOC_014758	ppa026799m.g	ATGA2OX8	AT4G21200.1	RS	RI	0.759824	3.74578	4.22201	3.26954	2.30153	4.55359	5e-05	0.00269945	gibberellin 2-oxidase 8	scaffold_4:1229200-1231820
XLOC_015255	ppa026315m.g	ATMYB63	AT1G79180.1	RS	RI	8.35288	2.06862	1.22322	2.91403	-2.0136	-5.79905	5e-05	0.00269945	myb domain protein 63	scaffold_4:7546490-7549128
XLOC_015422	ppa014270m.g	CLE1	AT1G73165.1	RS	RI	0	0.302409	0.454813	0.150005	Inf	NA	5e-05	0.00269945	CLAVATA3/ESR-RELATED 1	scaffold_4:10071511-10072506
XLOC_015488	ppa016057m.g	ppa016057m.g	AT2G20820.1	RS	RI	0	1.16609	1.29548	1.0367	Inf	NA	5e-05	0.00269945	No description available	scaffold_4:11236424-11237034
XLOC_015842	NA	NA	NA	RS	RI	134.928	15.6048	1.76025	29.4494	-3.11213	-6.36448	5e-05	0.00269945	No Description Availabe	NA
XLOC_015887	ppa003183m.g	ppa003183m.g	AT3G21090.1	RS	RI	1.6916	0.362898	0.216244	0.509552	-2.22075	-4.33789	5e-05	0.00269945	ABC-2 type transporter family protein	scaffold_4:19409996-19420177
XLOC_016022	NA	NA	NA	RS	RI	56.6663	395.313	507.119	283.508	2.80243	9.02164	5e-05	0.00269945	No Description Availabe	NA
XLOC_016286	NA	NA	NA	RS	RI	0	20.981	28.4088	13.5533	Inf	NA	5e-05	0.00269945	No Description Availabe	NA
XLOC_016657	ppa026111m.g	RPM1	AT3G07040.1	RS	RI	6.14155	1.47369	0.521682	2.4257	-2.05917	-6.00772	5e-05	0.00269945	NB-ARC domain-containing disease resistance protein	scaffold_5:2840381-2843953
XLOC_017728	ppa012828m.g	ppa012828m.g	AT1G17200.1	RS	RI	38.0139	9.34631	10.9603	7.73227	-2.02406	-8.08549	5e-05	0.00269945	Uncharacterised protein family (UPF0497)	scaffold_5:1477288-1479505
XLOC_017874	ppa007828m.g	anac096	AT4G17980.1	RS	RI	0.866653	4.21763	5.72525	2.71001	2.28291	5.86389	5e-05	0.00269945	NAC domain containing protein 96	scaffold_5:4430088-4432484
XLOC_018142	ppa003422m.g	ppa003422m.g	AT1G12570.1	RS	RI	21.0858	0.998699	1.16859	0.828805	-4.40007	-12.7484	5e-05	0.00269945	Glucose-methanol-choline (GMC) oxidoreductase family protein	scaffold_5:9981558-9985108
XLOC_018346	ppa002995m.g	ppa002995m.g	AT1G32900.1	RS	RI	175.272	1175.02	1512.02	838.028	2.74502	8.4573	5e-05	0.00269945	UDP-Glycosyltransferase superfamily protein	scaffold_5:12749938-12754619
XLOC_018817	ppa009266m.g	ppa009266m.g	AT3G18050.1	RS	RI	5.7881	1.43426	1.62504	1.24348	-2.01278	-4.76739	5e-05	0.00269945	No description available	scaffold_5:17634511-17636495
XLOC_018929	NA	NA	NA	RS	RI	75.7615	3.91701	3.66865	4.16537	-4.27364	-23.7227	5e-05	0.00269945	No Description Availabe	NA
XLOC_019119	ppa005901m.g	ppa005901m.g	AT3G13620.1	RS	RI	13.3298	3.07864	2.83305	3.32423	-2.11429	-6.95305	5e-05	0.00269945	Amino acid permease family protein	scaffold_6:763301-764935
XLOC_019211	ppa013519m.g	ATLTP1	AT2G38540.1	RS	RI	286.107	42.8149	10.3885	75.2412	-2.74037	-17.1683	5e-05	0.00269945	lipid transfer protein 1	scaffold_6:2143991-2144348
XLOC_019468	ppa021836m.g	KCS3	AT1G07720.1	RS	RI	5.39178	0.903145	1.15238	0.653912	-2.57773	-6.64337	5e-05	0.00269945	3-ketoacyl-CoA synthase 3	scaffold_6:5859525-5860926
XLOC_020189	ppa025305m.g	ppa025305m.g	AT2G37210.1	RS	RI	6.73158	1.55343	0.942226	2.16462	-2.11549	-4.54372	5e-05	0.00269945	lysine decarboxylase family protein	scaffold_6:21827887-21832174
XLOC_020205	ppa022386m.g	ppa022386m.g	AT2G37130.1	RS	RI	5.09669	1.01757	0.523892	1.51126	-2.32443	-5.811	5e-05	0.00269945	Peroxidase superfamily protein	scaffold_6:22018504-22021143
XLOC_020311	ppa003992m.g	ppa003992m.g	AT3G53950.1	RS	RI	3.98682	0.680982	0.885411	0.476553	-2.54955	-6.25974	5e-05	0.00269945	glyoxal oxidase-related protein	scaffold_6:23476620-23478254
XLOC_020448	ppa013428m.g	ATLTP1	AT3G08770.1	RS	RI	99.96	4.42245	5.33567	3.50922	-4.49843	-16.8259	5e-05	0.00269945	lipid transfer protein 1	scaffold_6:25088832-25089632
XLOC_022246	ppa004498m.g	ATGPAT6	AT2G38110.1	RS	RI	55.1055	12.0099	15.4479	8.57197	-2.19797	-9.00935	5e-05	0.00269945	glycerol-3-phosphate acyltransferase 6	scaffold_6:23936063-23938232
XLOC_022732	NA	NA	NA	RS	RI	0	101.944	155.375	48.5135	Inf	NA	5e-05	0.00269945	No Description Availabe	NA
XLOC_022797	NA	NA	NA	RS	RI	0	3.08793	2.91362	3.26225	Inf	NA	5e-05	0.00269945	No Description Availabe	NA
XLOC_022836	ppa023522m.g	UBA2A	AT3G56860.2	RS	RI	0.477704	0	0	0	-Inf	NA	5e-05	0.00269945	UBP1-associated protein 2A	scaffold_6:18600414-18602061
XLOC_022854	NA	NA	NA	RS	RI	0	0.476845	0.609317	0.344373	Inf	NA	5e-05	0.00269945	No Description Availabe	NA
XLOC_023812	ppa013228m.g	ppa013228m.g	AT5G66780.1	RS	RI	0	0.862329	1.04543	0.679232	Inf	NA	5e-05	0.00269945	No description available	scaffold_7:16790612-16791305
XLOC_024205	NA	NA	NA	RS	RI	0	0.95706	1.77272	0.141398	Inf	NA	5e-05	0.00269945	No Description Availabe	NA
XLOC_024510	ppa021580m.g	ANNAT1	AT1G35720.1	RS	RI	0	0.301658	0.411411	0.191904	Inf	NA	5e-05	0.00269945	annexin 1	scaffold_7:3678657-3679984
XLOC_024755	ppa001730m.g	AtSIP2	AT3G57520.1	RS	RI	79.6475	14.4277	11.9407	16.9146	-2.46479	-9.4732	5e-05	0.00269945	seed imbibition 2	scaffold_7:9869885-9875854
XLOC_024954	ppa005104m.g	ppa005104m.g	AT3G52500.1	RS	RI	4.27586	0.883189	1.14463	0.621745	-2.27542	-5.84069	5e-05	0.00269945	Eukaryotic aspartyl protease family protein	scaffold_7:13306761-13308445
XLOC_025059	ppa004037m.g	ATCSLA09	AT5G03760.1	RS	RI	10.2488	1.19778	1.47321	0.922349	-3.09702	-8.28854	5e-05	0.00269945	Nucleotide-diphospho-sugar transferases superfamily protein	scaffold_7:14725278-14730331
XLOC_025122	ppa007987m.g	MAPKKK19	AT5G67080.1	RS	RI	9.13912	37.4049	48.7354	26.0745	2.0331	7.9685	5e-05	0.00269945	mitogen-activated protein kinase kinase kinase 19	scaffold_7:15498827-15499953
XLOC_025327	ppa007586m.g	ppa007586m.g	AT2G17570.1	RS	RI	191.755	1058.91	1364.38	753.434	2.46524	8.29078	5e-05	0.00269945	Undecaprenyl pyrophosphate synthetase family protein	scaffold_7:18119431-18122225
XLOC_025405	ppa014596m.g,ppa019215m.g	CYP75B1	AT5G07990.1	RS	RI	6.89946	0.818534	0.917966	0.719101	-3.07537	-6.80702	5e-05	0.00269945	Cytochrome P450 superfamily protein	scaffold_7:19030171-19038984
XLOC_025524	ppa021357m.g	ppa021357m.g	AT2G25737.1	RS	RI	0	1.25057	0.904534	1.5966	Inf	NA	5e-05	0.00269945	Sulfite exporter TauE/SafE family protein	scaffold_7:20299456-20299879
XLOC_025643	ppa010958m.g	ppa010958m.g	AT2G10940.2	RS	RI	78.6784	1.92993	2.25944	1.60043	-5.34934	-14.2156	5e-05	0.00269945	Bifunctional inhibitor/lipid-transfer protein/seed storage 2S albumin superfamily protein	scaffold_7:21508400-21510209
XLOC_025887	ppa005992m.g	ppa005992m.g	AT5G66460.1	RS	RI	0	91.8062	124.676	58.9367	Inf	NA	5e-05	0.00269945	Glycosyl hydrolase superfamily protein	scaffold_7:16986867-16989390
XLOC_025918	ppa022204m.g	YUC2	AT4G13260.1	RS	RI	0	0.714595	0.322102	1.10709	Inf	NA	5e-05	0.00269945	Flavin-binding monooxygenase family protein	scaffold_7:20664821-20667102
XLOC_026413	ppa013764m.g	ppa013764m.g	AT2G21220.1	RS	RI	13.7579	1.94491	1.79365	2.09616	-2.82248	-9.75214	5e-05	0.00269945	SAUR-like auxin-responsive protein family	scaffold_8:10769680-10770083
XLOC_026539	ppa002568m.g,ppa009382m.g	LACS2	AT1G49430.1	RS	RI	37.6992	8.95517	8.75347	9.15687	-2.07374	-5.30277	5e-05	0.00269945	long-chain acyl-CoA synthetase 2	scaffold_8:13137914-13171726
XLOC_026720	ppa024287m.g	ATCYCD1;1	AT1G70210.1	RS	RI	8.41991	2.02986	1.94087	2.11885	-2.05242	-6.04994	5e-05	0.00269945	Cyclin D1_1	scaffold_8:15461277-15462681
XLOC_026777	ppa008464m.g	ppa008464m.g	AT2G16630.1	RS	RI	22.5364	2.28821	2.92223	1.65419	-3.29996	-10.3103	5e-05	0.00269945	Pollen Ole e 1 allergen and extensin family protein	scaffold_8:16219106-16220450
XLOC_026827	ppa023317m.g	ppa023317m.g	AT1G21590.1	RS	RI	0.388375	0	0	0	-Inf	NA	5e-05	0.00269945	Protein kinase protein with adenine nucleotide alpha hydrolases-like domain	scaffold_8:16872470-16874002
XLOC_026925	ppa012938m.g	ppa012938m.g	NA	RS	RI	2.13409	11.539	14.7627	8.31529	2.43483	7.69281	5e-05	0.00269945	No description available	scaffold_8:18020530-18021060
XLOC_027791	ppa013834m.g	ppa013834m.g	AT5G18080.1	RS	RI	15.1799	1.66429	1.0279	2.30068	-3.18918	-10.7122	5e-05	0.00269945	SAUR-like auxin-responsive protein family	scaffold_8:10727785-10728168
XLOC_027842	ppa001363m.g	BGAL3	AT4G36360.1	RS	RI	8.5586	1.18083	1.39966	0.962003	-2.85757	-8.05434	5e-05	0.00269945	beta-galactosidase 3	scaffold_8:11532089-11538701
XLOC_027865	ppa007495m.g	ppa007495m.g	AT5G38020.1	RS	RI	0	1.44673	2.10038	0.793065	Inf	NA	5e-05	0.00269945	S-adenosyl-L-methionine-dependent methyltransferases superfamily protein	scaffold_8:11833173-11834861
XLOC_027888	ppa004500m.g	KCS4	AT1G19440.1	RS	RI	2.43809	0.599244	0.386873	0.811615	-2.02453	-4.78591	5e-05	0.00269945	3-ketoacyl-CoA synthase 4	scaffold_8:12086518-12088424
XLOC_027889	ppa014060m.g	ATRL1	AT2G21650.1	RS	RI	54.9885	7.25839	2.82588	11.6909	-2.92141	-10.9997	5e-05	0.00269945	RAD-like 1	scaffold_8:12098710-12099810
XLOC_027990	ppa020710m.g	ppa020710m.g	AT2G20142.1	RS	RI	0	0.395658	0.300922	0.490394	Inf	NA	5e-05	0.00269945	Toll-Interleukin-Resistance (TIR) domain family protein	scaffold_8:13912767-13914581
XLOC_028075	ppa015159m.g	ppa015159m.g	AT2G15220.1	RS	RI	31.7022	7.21165	8.46722	5.95609	-2.13618	-8.16775	5e-05	0.00269945	Plant basic secretory protein (BSP) family protein	scaffold_8:14914194-14915347
XLOC_028191	ppa008130m.g	ppa008130m.g	AT4G37850.1	RS	RI	8.14565	1.7506	0.932543	2.56866	-2.21818	-6.40901	5e-05	0.00269945	basic helix-loop-helix (bHLH) DNA-binding superfamily protein	scaffold_8:16038683-16041090
XLOC_028636	ppa013797m.g	ppa013797m.g	AT3G62950.1	RS	RI	0	0.420939	0.451576	0.390302	Inf	NA	5e-05	0.00269945	Thioredoxin superfamily protein	scaffold_8:20997622-20998256
XLOC_028725	NA	NA	NA	RS	RI	0	935.721	483.776	1387.66	Inf	NA	5e-05	0.00269945	No Description Availabe	NA
XLOC_028919	NA	NA	NA	RS	RI	20.5358	1.62973	1.80176	1.4577	-3.65544	-12.5256	5e-05	0.00269945	No Description Availabe	NA
XLOC_028920	NA	NA	NA	RS	RI	40.8411	3.0091	3.68039	2.33781	-3.76262	-15.4953	5e-05	0.00269945	No Description Availabe	NA
XLOC_029028	ppa022031m.g	ppa022031m.g	AT5G53390.1	RS	RI	0.24392	0	0	0	-Inf	NA	5e-05	0.00269945	O-acyltransferase (WSD1-like) family protein	scaffold_9:388050-392320
XLOC_000704	ppa003791m.g	ppa003791m.g	AT3G06130.1	RS	RI	2.65097	0.532326	0.716151	0.348502	-2.31614	-5.35369	0.0001	0.00492292	Heavy metal transport/detoxification superfamily protein	scaffold_1:11520141-11522243
XLOC_000758	NA	NA	NA	RS	RI	0	0.725152	1.4503	0	Inf	NA	0.0001	0.00492292	No Description Availabe	NA
XLOC_000849	ppb015435m.g	ppb015435m.g	NA	RS	RI	0.600641	0	0	0	-Inf	NA	0.0001	0.00492292	No description available	scaffold_1:15054055-15054472
XLOC_002064	ppa026128m.g	ATEXO70G1	AT4G31540.1	RS	RI	0.161374	1.2795	1.69739	0.861606	2.9871	5.58866	0.0001	0.00492292	exocyst subunit exo70 family protein G1	scaffold_1:35470410-35472809
XLOC_003504	ppa022172m.g	ppa022172m.g	AT5G18910.1	RS	RI	2.69414	0.176071	0.19254	0.159602	-3.93559	-7.33619	0.0001	0.00492292	Protein kinase superfamily protein	scaffold_1:10979579-10982005
XLOC_004834	ppa024627m.g	ppa024627m.g	AT4G31830.1	RS	RI	0	0.951296	1.3477	0.554895	Inf	NA	0.0001	0.00492292	No description available	scaffold_1:34087027-34087333
XLOC_011494	ppa018713m.g	ppa018713m.g	NA	RS	RI	0	0.820922	1.16263	0.47922	Inf	NA	0.0001	0.00492292	No description available	scaffold_3:1496026-1496596
XLOC_012018	ppa015479m.g	ppa015479m.g	NA	RS	RI	0.817616	0	0	0	-Inf	NA	0.0001	0.00492292	No description available	scaffold_3:10799243-10799519
XLOC_015183	ppa022004m.g	UFO	AT1G30950.1	RS	RI	0	51.8267	73.2269	30.4264	Inf	NA	0.0001	0.00492292	F-box family protein	scaffold_4:6383778-6383892
XLOC_016472	NA	NA	NA	RS	RI	180.098	934.805	1131.83	737.775	2.37588	183.086	0.0001	0.00492292	No Description Availabe	NA
XLOC_018487	ppa019259m.g	ppa019259m.g	NA	RS	RI	11.906	1.71276	2.25802	1.1675	-2.7973	-9.11603	0.0001	0.00492292	No description available	scaffold_5:14247707-14248118
XLOC_018749	ppa024512m.g	ppa024512m.g	AT1G75290.1	RS	RI	3.68537	0.443201	0.368952	0.517451	-3.05578	-6.69669	0.0001	0.00492292	NAD(P)-binding Rossmann-fold superfamily protein	scaffold_5:17050961-17054138
XLOC_003400	ppa024457m.g	ppa024457m.g	AT4G16260.1	RS	RI	3.72232	0.468137	0.139738	0.796537	-2.9912	-6.30179	0.00015	0.00694692	Glycosyl hydrolase superfamily protein	scaffold_1:9111998-9112686
XLOC_010615	ppa010041m.g	ATEXPB3	AT4G28250.1	RS	RI	4.30533	0.63241	0.195649	1.06917	-2.76719	-6.1924	0.00015	0.00694692	expansin B3	scaffold_3:12035135-12037388
XLOC_018338	ppa005388m.g	ppa005388m.g	AT4G24140.1	RS	RI	2.33659	0.223779	0.275976	0.171582	-3.38426	-6.55609	0.00015	0.00694692	alpha/beta-Hydrolases superfamily protein	scaffold_5:12644405-12646982
XLOC_018595	ppa018776m.g	ATVDAC1	AT3G01280.1	RS	RI	5.41793	0.256309	0.166788	0.345829	-4.40179	-8.5773	0.00015	0.00694692	voltage dependent anion channel 1	scaffold_5:15435239-15436573
XLOC_024250	ppa010601m.g	SHN1	AT1G15360.1	RS	RI	6.45479	0.308274	0.376368	0.24018	-4.38808	-8.87259	0.00015	0.00694692	Integrase-type DNA-binding superfamily protein	scaffold_7:21251825-21252701
XLOC_006669	ppa005966m.g	ppa005966m.g	AT5G07030.1	RS	RI	2.07657	0.202383	0.0874942	0.317272	-3.35904	-6.31338	0.0002	0.00874452	Eukaryotic aspartyl protease family protein	scaffold_2:2426090-2428720
XLOC_020511	ppa019963m.g	ppa019963m.g	NA	RS	RI	1.62983	11.676	14.74	8.61195	2.84076	9.79354	0.0002	0.00874452	No description available	scaffold_6:25849688-25850036
XLOC_021384	ppa025666m.g	CYP716A1	AT5G36110.1	RS	RI	1.85047	0.418491	0.215823	0.621159	-2.14462	-4.51102	0.0002	0.00874452	cytochrome P450, family 716, subfamily A, polypeptide 1	scaffold_6:8917954-8920890
XLOC_001065	ppa009789m.g	SAG29	AT5G13170.1	RS	RI	0.225195	1.4711	1.90533	1.03687	2.70765	5.13106	0.00025	0.0105529	senescence-associated gene 29	scaffold_1:22559662-22562042
XLOC_007437	ppa007695m.g	ppa007695m.g	NA	RS	RI	2.01405	0.489556	0.349404	0.629707	-2.04056	-4.44957	0.0003	0.0120891	No description available	scaffold_2:18840793-18842158
XLOC_028730	ppa010416m.g	ppa010416m.g	AT1G44000.1	RS	RI	8.77149	0.818963	0.804672	0.833254	-3.42095	-9.22813	0.0003	0.0120891	No description available	scaffold_8:828971-831405
XLOC_003483	ppa007249m.g	ppa007249m.g	AT3G26700.1	RS	RI	1.35307	0.28319	0.349822	0.216558	-2.2564	-4.08597	0.00035	0.0136263	Protein kinase superfamily protein	scaffold_1:10528403-10531239
XLOC_004966	ppa015059m.g	ppa015059m.g	AT5G43120.1	RS	RI	1.23965	0.169179	0.0731445	0.265213	-2.87331	-5.21441	0.00035	0.0136263	ARM-repeat/Tetratricopeptide repeat (TPR)-like protein	scaffold_1:35692358-35694492
XLOC_025723	ppa013266m.g	ppa013266m.g	NA	RS	RI	1.46338	6.15764	7.77504	4.54025	2.07308	5.94223	0.00035	0.0136263	No description available	scaffold_7:22281387-22281917
XLOC_027525	ppa005058m.g	ppa005058m.g	AT1G34060.1	RS	RI	2.26319	0.292218	0.0235371	0.560899	-2.95324	-5.49207	0.00035	0.0136263	Pyridoxal phosphate (PLP)-dependent transferases superfamily protein	scaffold_8:4292732-4296036
XLOC_004266	ppa026459m.g	CLE45	NA	RS	RI	0.532228	0	0	0	-Inf	NA	0.0004	0.0150338	CLAVATA3/ESR-RELATED 45	scaffold_1:27089083-27089377
XLOC_009064	ppa017413m.g	ppa017413m.g	NA	RS	RI	0.395909	0	0	0	-Inf	NA	0.0004	0.0150338	No description available	scaffold_2:19761079-19761418
XLOC_010408	ppa007768m.g	ADAP	AT1G16060.1	RS	RI	1.8919	0.208613	0.313773	0.103454	-3.18094	-5.80735	0.0004	0.0150338	ARIA-interacting double AP2 domain protein	scaffold_3:7344816-7347764
XLOC_019377	ppa024522m.g	ppa024522m.g	NA	RS	RI	1.02508	0	0	0	-Inf	NA	0.0004	0.0150338	No description available	scaffold_6:4481034-4481259
XLOC_026408	ppa024057m.g	ppa024057m.g	AT4G38840.1	RS	RI	0.488265	0	0	0	-Inf	NA	0.0004	0.0150338	SAUR-like auxin-responsive protein family	scaffold_8:10729307-10729613
XLOC_027789	ppa016758m.g	ppa016758m.g	AT4G38840.1	RS	RI	0.583887	0	0	0	-Inf	NA	0.0004	0.0150338	SAUR-like auxin-responsive protein family	scaffold_8:10718763-10719045
XLOC_014591	ppa007678m.g	ATCAD9	AT4G39330.1	RS	RI	2.35545	0.566312	0.669806	0.462818	-2.05633	-4.57634	0.00045	0.0164389	cinnamyl alcohol dehydrogenase 9	scaffold_4:29556253-29600356
XLOC_000955	ppa018624m.g,ppa026484m.g	ppa018624m.g	AT3G01680.1	RS	RI	13.1172	2.9713	2.26806	3.67454	-2.14229	-3.34589	0.0005	0.0179963	No description available	scaffold_1:19182268-19204364
XLOC_014404	ppa023886m.g	ppa023886m.g	AT1G52800.1	RS	RI	6.24291	0.232248	0.0776227	0.386873	-4.74848	-6.6022	0.00065	0.0221703	2-oxoglutarate (2OG) and Fe(II)-dependent oxygenase superfamily protein	scaffold_4:22772475-22775154
XLOC_009853	NA	NA	NA	RS	RI	1.71754	7.09499	8.41901	5.77098	2.04646	6.25463	0.0007	0.0236283	No Description Availabe	NA
XLOC_011144	ppa002364m.g	ATFTSH6	AT5G15250.1	RS	RI	0.113304	0.923709	0.911945	0.935473	3.02725	5.12341	0.00075	0.024802	FTSH protease 6	scaffold_3:19634692-19637215
XLOC_008128	ppa005162m.g	UGT78D2	AT5G17050.1	RS	RI	1.27598	0.257843	0.18763	0.328057	-2.30704	-4.48929	0.0008	0.0258861	UDP-glucosyl transferase 78D2	scaffold_2:26434774-26436492
XLOC_020052	ppa007656m.g	bHLH093	AT5G65640.1	RS	RI	1.1545	0.211627	0.0529449	0.370308	-2.44767	-4.23305	0.0008	0.0258861	beta HLH protein 93	scaffold_6:19996594-19998470
XLOC_011348	ppa015651m.g	ppa015651m.g	AT3G48660.1	RS	RI	2.91443	36.8621	49.0823	24.6419	3.66085	21.8975	0.0009	0.0283703	Protein of unknown function (DUF 3339)	scaffold_3:21486843-21487053
XLOC_013711	ppa004688m.g	PK3AT	AT1G53700.1	RS	RI	1.05718	0.213447	0.167136	0.259757	-2.30828	-4.30078	0.00095	0.029518	WAG 1	scaffold_4:8356609-8358285
XLOC_018495	ppa017339m.g	CYP71A25	AT3G48280.1	RS	RI	0.950654	0.16671	0.157584	0.175836	-2.51158	-4.42578	0.001	0.0307296	cytochrome P450, family 71, subfamily A, polypeptide 25	scaffold_5:14293123-14294789
XLOC_021214	ppa010367m.g	ATTIP1.3	AT4G01470.1	RS	RI	2.37737	0.539663	0.280275	0.799051	-2.13923	-4.60259	0.00115	0.0342616	tonoplast intrinsic protein 1,3	scaffold_6:5724755-5726009
XLOC_025624	ppa008723m.g	ppa008723m.g	AT2G41480.1	RS	RI	0.215878	2.36593	3.15315	1.5787	3.45412	6.18738	0.0012	0.0354272	Peroxidase superfamily protein	scaffold_7:21240369-21241643
XLOC_001574	ppa007015m.g	ppa007015m.g	AT1G23000.1	RS	RI	3.20252	0.109874	0.135504	0.0842451	-4.86528	-7.96857	0.00125	0.0362463	Heavy metal transport/detoxification superfamily protein	scaffold_1:29889181-29891155
XLOC_025424	ppa023789m.g	ATMYB123	AT5G35550.1	RS	RI	0.467399	2.28377	2.84135	1.7262	2.28869	4.88193	0.00125	0.0362463	Duplicated homeodomain-like superfamily protein	scaffold_7:19201085-19202060
XLOC_014317	ppa015879m.g	ppa015879m.g	AT3G49190.1	RS	RI	3.34686	0.110196	0.163811	0.0565804	-4.92467	-7.75756	0.0013	0.0368755	O-acyltransferase (WSD1-like) family protein	scaffold_4:20231159-20235303
XLOC_022012	ppa025017m.g	ppa025017m.g	AT4G24204.3	RS	RI	1.89689	0.410112	0.30666	0.513564	-2.20955	-3.44344	0.0013	0.0368755	RING/U-box superfamily protein	scaffold_6:21149767-21151521
XLOC_028084	ppa024899m.g	ppa024899m.g	AT2G14900.1	RS	RI	11.7009	0.57303	0.72804	0.418021	-4.35187	-3.95828	0.00145	0.0400266	Gibberellin-regulated family protein	scaffold_8:15029577-15033815
XLOC_020703	ppa007427m.g	ppa007427m.g	AT5G33370.1	RS	RI	64.2037	0.127781	0.107294	0.148269	-8.97283	-15.7112	0.0015	0.0412901	GDSL-like Lipase/Acylhydrolase superfamily protein	scaffold_6:28255748-28257263
XLOC_013644	ppa026654m.g	ppa026654m.g	AT1G55790.1	RS	RI	0.166674	1.33808	2.0536	0.622564	3.00507	3.90651	0.00175	0.046724	Domain of unknown function (DUF2431)	scaffold_4:7383790-7386827
XLOC_001232	ppa004002m.g	ppa004002m.g	AT1G60590.1	RS	RI	3.07052	0.0822111	0.086241	0.0781813	-5.223	-8.26503	0.0018	0.0477978	Pectin lyase-like superfamily protein	scaffold_1:25307218-25311678
XLOC_018279	ppa013941m.g	SLP3	AT2G19170.1	RS	RI	2.84255	0.316245	0.27542	0.357069	-3.16807	-4.31009	0.00185	0.04886	subtilisin-like serine protease 3	scaffold_5:11894252-11895145

## Sheet: DE RC vs RI total
Exp. Gene ID	Gene ID	Gene Name	A.thaliana Gene ID	sample_1	sample_2	value_1	value_2	Value2_r1	Value2_r2	log2_fold_change	test_stat	p_value	q_value	Gene Description	Scaffold_position
XLOC_017059	ppa000913m.g	ATRBOH F	AT1G64060.1	RS	RI	14.7765	7.61932	8.19368	7.04496	-0.955575	-3.53112	5e-05	0.00269945	respiratory burst oxidase protein F	scaffold_5:11332662-11341378
XLOC_000107	ppa012817m.g	ppa012817m.g	AT2G15580.1	RS	RI	3.51736	10.2604	10.5852	9.93563	1.54452	3.955	5e-05	0.00269945	RING/U-box superfamily protein	scaffold_1:1420323-1421419
XLOC_000121	ppa005353m.g	APS1	AT3G22890.1	RS	RI	39.5576	15.5536	14.4915	16.6157	-1.3467	-5.14459	5e-05	0.00269945	ATP sulfurylase 1	scaffold_1:1588126-1592234
XLOC_000145	ppa002391m.g,ppa015869m.g	ppa002391m.g	AT3G01680.1	RS	RI	43.5882	10.6824	11.8499	9.51487	-2.0287	-4.97421	5e-05	0.00269945	No description available	scaffold_1:2003546-2056993
XLOC_000321	ppa000646m.g	ppa000646m.g	AT4G29920.1	RS	RI	0.335287	1.2542	1.64338	0.865032	1.9033	4.32303	5e-05	0.00269945	Double Clp-N motif-containing P-loop nucleoside triphosphate hydrolases superfamily protein	scaffold_1:4604199-4608606
XLOC_000338	ppa009610m.g	XTH23	AT4G25810.1	RS	RI	18.028	63.347	66.0445	60.6495	1.81304	7.92238	5e-05	0.00269945	xyloglucan endotransglycosylase 6	scaffold_1:4914219-4915795
XLOC_000405	ppa003854m.g	4CL2	AT3G21240.1	RS	RI	55.5354	29.4788	26.184	32.7736	-0.913729	-3.58054	5e-05	0.00269945	4-coumarate:CoA ligase 2	scaffold_1:6102268-6107549
XLOC_000451	ppa008797m.g	ppa008797m.g	AT2G23910.1	RS	RI	1.78621	8.73921	11.0382	6.44028	2.29061	5.51847	5e-05	0.00269945	NAD(P)-binding Rossmann-fold superfamily protein	scaffold_1:7495640-7497674
XLOC_000559	ppa001718m.g	ATBXL1	AT5G49360.1	RS	RI	19.8328	45.0602	47.7072	42.4132	1.18396	4.66494	5e-05	0.00269945	beta-xylosidase 1	scaffold_1:9201474-9206434
XLOC_000587	ppa012651m.g	MLP423	AT1G24020.1	RS	RI	287.663	147.219	68.6746	225.763	-0.966418	-4.5011	5e-05	0.00269945	MLP-like protein 423	scaffold_1:9596676-9597702
XLOC_000591	ppa009759m.g	ppa009759m.g	AT4G39700.1	RS	RI	6.37864	21.2963	27.3749	15.2176	1.73928	4.63183	5e-05	0.00269945	Heavy metal transport/detoxification superfamily protein	scaffold_1:9609836-9618893
XLOC_000678	ppa001181m.g	ppa001181m.g	AT5G18860.1	RS	RI	7.14315	3.30062	2.12741	4.47384	-1.11382	-3.56744	5e-05	0.00269945	inosine-uridine preferring nucleoside hydrolase family protein	scaffold_1:10963348-10968771
XLOC_000822	ppa000838m.g	ppa000838m.g	AT3G28040.1	RS	RI	3.14582	1.021	0.835948	1.20604	-1.62346	-4.50394	5e-05	0.00269945	Leucine-rich receptor-like protein kinase family protein	scaffold_1:14102981-14106048
XLOC_000859	NA	NA	NA	RS	RI	0.716669	0	0	0	-Inf	NA	5e-05	0.00269945	No Description Availabe	NA
XLOC_001137	ppa006511m.g	ppa006511m.g	AT1G24360.1	RS	RI	7.71123	2.70438	1.73505	3.6737	-1.51166	-4.61917	5e-05	0.00269945	NAD(P)-binding Rossmann-fold superfamily protein	scaffold_1:23819097-23822233
XLOC_001147	ppa000215m.g	ATMRP3	AT3G13080.1	RS	RI	2.49095	9.23628	14.3791	4.0935	1.89062	4.4972	5e-05	0.00269945	multidrug resistance-associated protein 3	scaffold_1:23943127-23978676
XLOC_001202	ppa008529m.g,ppa008603m.g,ppa018960m.g	ppa008529m.g	AT1G59960.1	RS	RI	177.815	57.9523	36.5985	79.3062	-1.61744	-6.80416	5e-05	0.00269945	NAD(P)-linked oxidoreductase superfamily protein	scaffold_1:24833658-24919921
XLOC_001257	ppa009090m.g	XET	AT1G10550.1	RS	RI	70.4987	195.836	258.177	133.496	1.47398	5.63378	5e-05	0.00269945	xyloglucan:xyloglucosyl transferase 33	scaffold_1:25611304-25612872
XLOC_001357	ppa001460m.g	ppa001460m.g	AT5G39785.1	RS	RI	10.6345	5.04851	4.41687	5.68015	-1.07482	-3.8944	5e-05	0.00269945	Protein of unknown function (DUF1666)	scaffold_1:27077727-27081396
XLOC_001509	ppa003917m.g	ppa003917m.g	AT1G25510.1	RS	RI	11.9542	4.48638	4.75232	4.22043	-1.41389	-4.88464	5e-05	0.00269945	Eukaryotic aspartyl protease family protein	scaffold_1:29022907-29024594
XLOC_001517	ppa001168m.g	ATXYL1	AT1G68560.1	RS	RI	25.1947	11.7995	10.22	13.3791	-1.09439	-3.98383	5e-05	0.00269945	alpha-xylosidase 1	scaffold_1:29179341-29184269
XLOC_001519	ppa006758m.g	CER6	AT1G68530.1	RS	RI	77.0315	43.8002	49.1689	38.4314	-0.814512	-3.7175	5e-05	0.00269945	3-ketoacyl-CoA synthase 6	scaffold_1:29231664-29233227
XLOC_001520	ppa008512m.g	ATHMT-1	AT3G25900.1	RS	RI	5.20782	1.41508	1.3354	1.49476	-1.87979	-5.11863	5e-05	0.00269945	Homocysteine S-methyltransferase family protein	scaffold_1:29237610-29239475
XLOC_001582	ppa012272m.g	ppa012272m.g	AT1G71000.1	RS	RI	74.1391	184.88	234.932	134.828	1.31828	6.53685	5e-05	0.00269945	Chaperone DnaJ-domain superfamily protein	scaffold_1:29976388-29977962
XLOC_001802	NA	NA	NA	RS	RI	13.4371	6.19707	5.22346	7.17068	-1.11657	-4.11896	5e-05	0.00269945	No Description Availabe	NA
XLOC_001838	ppa007005m.g	JMT	AT1G19640.1	RS	RI	41.02	14.9616	16.6759	13.2474	-1.45506	-6.10332	5e-05	0.00269945	jasmonic acid carboxyl methyltransferase	scaffold_1:33092231-33094418
XLOC_001956	ppa014659m.g	ATGLR2.7	AT2G29120.1	RS	RI	61.8583	33.8361	24.8983	42.7738	-0.870407	-3.38448	5e-05	0.00269945	glutamate receptor 2.7	scaffold_1:34410324-34414079
XLOC_002015	NA	NA	NA	RS	RI	5.89675	27.9279	42.3926	13.4633	2.24372	8.17635	5e-05	0.00269945	No Description Availabe	NA
XLOC_002017	ppa006989m.g	ATZIP4	AT1G10970.1	RS	RI	19.7522	39.9488	48.2595	31.638	1.01614	3.7421	5e-05	0.00269945	zinc transporter 4 precursor	scaffold_1:34970595-34973380
XLOC_002086	ppa014086m.g	ppa014086m.g	AT5G59845.1	RS	RI	12.4488	27.2924	34.5321	20.0527	1.13249	3.65401	5e-05	0.00269945	Gibberellin-regulated family protein	scaffold_1:35709304-35710474
XLOC_002115	ppa007138m.g	ppa007138m.g	AT1G60060.1	RS	RI	9.13503	3.35336	3.20002	3.50669	-1.4458	-3.97013	5e-05	0.00269945	Serine/threonine-protein kinase WNK (With No Lysine)-related	scaffold_1:35950969-35952858
XLOC_002118	ppa002533m.g	ppa002533m.g	AT5G43020.1	RS	RI	17.0785	4.98754	3.10996	6.86512	-1.77578	-6.45592	5e-05	0.00269945	Leucine-rich repeat protein kinase family protein	scaffold_1:35973756-35977168
XLOC_002145	ppa006160m.g	AMY1	AT4G25000.1	RS	RI	101.637	27.6282	10.8676	44.3888	-1.87922	-7.92817	5e-05	0.00269945	alpha-amylase-like	scaffold_1:36219747-36221456
XLOC_002149	ppa024957m.g	ppa024957m.g	NA	RS	RI	0	3.27562	4.21959	2.33165	Inf	NA	5e-05	0.00269945	No description available	scaffold_1:36250720-36250936
XLOC_002248	ppa002275m.g	ATCSLC05	AT4G31590.1	RS	RI	3.00116	0.54084	0.491129	0.590552	-2.47225	-6.01271	5e-05	0.00269945	Cellulose-synthase-like C5	scaffold_1:37383758-37386752
XLOC_002326	ppa017996m.g	ppa017996m.g	AT5G20060.3	RS	RI	5.43447	19.8901	27.1128	12.6673	1.87184	6.61814	5e-05	0.00269945	alpha/beta-Hydrolases superfamily protein	scaffold_1:38376993-38380943
XLOC_002339	ppa011523m.g	ATRD22	AT5G25610.1	RS	RI	16.9442	5.34034	6.28043	4.40026	-1.66579	-5.85416	5e-05	0.00269945	BURP domain-containing protein	scaffold_1:38545199-38546068
XLOC_002421	ppa011817m.g	ppa011817m.g	NA	RS	RI	40.8926	7.84225	2.16202	13.5225	-2.3825	-8.68295	5e-05	0.00269945	No description available	scaffold_1:39962171-39963062
XLOC_002423	ppa003816m.g	ATNRAMP6	AT1G15960.1	RS	RI	5.98046	16.5614	21.7764	11.3463	1.4695	5.30032	5e-05	0.00269945	NRAMP metal ion transporter 6	scaffold_1:39972824-39976840
XLOC_002553	ppa001639m.g	ATISA3	AT4G09020.1	RS	RI	59.3166	123.482	149.174	97.7909	1.0578	4.07665	5e-05	0.00269945	isoamylase 3	scaffold_1:41905827-41918067
XLOC_002858	ppa013082m.g	ppa013082m.g	NA	RS	RI	66.718	25.3784	12.8109	37.946	-1.39447	-4.68876	5e-05	0.00269945	No description available	scaffold_1:46841325-46843295
XLOC_002968	ppa021744m.g	ppa021744m.g	AT3G22910.1	RS	RI	1.04159	0.199943	0.196428	0.203458	-2.38113	-4.92151	5e-05	0.00269945	ATPase E1-E2 type family protein / haloacid dehalogenase-like hydrolase family protein	scaffold_1:1592381-1595441
XLOC_003188	ppa000937m.g	AHA2	AT4G30190.1	RS	RI	2.9583	0.961882	0.910448	1.01332	-1.62084	-4.48694	5e-05	0.00269945	H(+)-ATPase 2	scaffold_1:5616548-5623364
XLOC_003235	ppa013440m.g	ppa013440m.g	AT4G25780.1	RS	RI	0.4791	0	0	0	-Inf	NA	5e-05	0.00269945	CAP (Cysteine-rich secretory proteins, Antigen 5, and Pathogenesis-related 1 protein) superfamily protein	scaffold_1:6426865-6427357
XLOC_003326	ppa000229m.g	ABCG37	AT3G53480.1	RS	RI	2.43854	10.5513	13.5965	7.50612	2.11333	7.07396	5e-05	0.00269945	pleiotropic drug resistance 9	scaffold_1:8128553-8135718
XLOC_003528	ppa023469m.g	ppa023469m.g	AT3G23600.1	RS	RI	79.5222	14.2034	12.0137	16.3931	-2.48512	-11.0126	5e-05	0.00269945	alpha/beta-Hydrolases superfamily protein	scaffold_1:11263076-11265869
XLOC_003612	ppa005434m.g	GAE6	AT3G23820.1	RS	RI	23.8215	12.0968	12.0635	12.1302	-0.977636	-3.95087	5e-05	0.00269945	UDP-D-glucuronate 4-epimerase 6	scaffold_1:12818875-12820701
XLOC_003657	ppa008144m.g,ppa008145m.g,ppa008163m.g,ppa024588m.g	ATB2	AT1G60710.1	RS	RI	360.303	133.542	101.819	165.266	-1.43191	-5.67989	5e-05	0.00269945	NAD(P)-linked oxidoreductase superfamily protein	scaffold_1:13814788-13871056
XLOC_003905	ppa010947m.g	ATCHITIV	AT3G54420.1	RS	RI	51.4637	2.517	0.416407	4.61759	-4.35378	-13.1532	5e-05	0.00269945	homolog of carrot EP3-3 chitinase	scaffold_1:19681810-19682966
XLOC_003907	ppa010952m.g	ATCHITIV	AT3G54420.1	RS	RI	14.4496	0.501688	0.039568	0.963809	-4.84809	-10.362	5e-05	0.00269945	homolog of carrot EP3-3 chitinase	scaffold_1:19780772-19782248
XLOC_004152	ppa006187m.g	ACLA-2	AT1G60810.1	RS	RI	267.63	144.45	131.827	157.073	-0.889671	-3.88663	5e-05	0.00269945	ATP-citrate lyase A-2	scaffold_1:25251552-25255442
XLOC_004184	ppa012809m.g	MLP423	AT1G24020.1	RS	RI	45.2321	1.21008	1.39292	1.02725	-5.22417	-15.6015	5e-05	0.00269945	MLP-like protein 423	scaffold_1:25817254-25818085
XLOC_004275	ppa010379m.g	AT-EXP1	AT1G69530.2	RS	RI	179.315	27.0374	24.5581	29.5166	-2.72947	-12.0284	5e-05	0.00269945	expansin A1	scaffold_1:27209426-27211285
XLOC_004288	ppa016990m.g	ppa016990m.g	AT1G14040.1	RS	RI	6.12526	19.5667	23.1039	16.0295	1.67556	4.7071	5e-05	0.00269945	EXS (ERD1/XPR1/SYG1) family protein	scaffold_1:27305796-27320226
XLOC_004388	ppa012865m.g	ppa012865m.g	AT3G43430.1	RS	RI	30.5638	5.48894	5.90468	5.07319	-2.47723	-5.5867	5e-05	0.00269945	RING/U-box superfamily protein	scaffold_1:28629529-28630243
XLOC_004430	ppa008777m.g	ppa008777m.g	AT1G68540.1	RS	RI	8.30811	20.1917	23.8065	16.5769	1.28117	4.79914	5e-05	0.00269945	NAD(P)-binding Rossmann-fold superfamily protein	scaffold_1:29194750-29196273
XLOC_004529	ppa011318m.g	ppa011318m.g	AT2G01610.1	RS	RI	15.4625	3.73957	4.41857	3.06056	-2.04783	-6.81191	5e-05	0.00269945	Plant invertase/pectin methylesterase inhibitor superfamily protein	scaffold_1:30396999-30397995
XLOC_004575	ppa024837m.g	ppa024837m.g	AT1G14630.1	RS	RI	115.078	236.828	299.156	174.499	1.04122	3.70747	5e-05	0.00269945	No description available	scaffold_1:31003103-31006680
XLOC_004602	ppa023986m.g	ppa023986m.g	AT1G68040.1	RS	RI	19.2061	1.4113	0.686868	2.13573	-3.76647	-10.5843	5e-05	0.00269945	S-adenosyl-L-methionine-dependent methyltransferases superfamily protein	scaffold_1:31356477-31357930
XLOC_004671	ppa009528m.g,ppa009531m.g	ppa009528m.g	AT1G75900.1	RS	RI	7.43873	1.17242	1.34655	0.998284	-2.66557	-6.3434	5e-05	0.00269945	GDSL-like Lipase/Acylhydrolase superfamily protein	scaffold_1:32320783-32331460
XLOC_004679	ppa000363m.g	PGP13	AT1G27940.1	RS	RI	6.82865	2.4395	2.91563	1.96336	-1.48502	-5.03272	5e-05	0.00269945	P-glycoprotein 13	scaffold_1:32396174-32401251
XLOC_004767	ppa007442m.g	ppa007442m.g	AT5G42760.1	RS	RI	78.7594	168.368	190.396	146.341	1.0961	3.81433	5e-05	0.00269945	Leucine carboxyl methyltransferase	scaffold_1:33274325-33278901
XLOC_004790	ppa022051m.g	ppa022051m.g	AT4G19390.1	RS	RI	8.36325	52.1774	63.9557	40.3992	2.64129	8.30313	5e-05	0.00269945	Uncharacterised protein family (UPF0114)	scaffold_1:33621801-33623308
XLOC_004797	ppa017795m.g,ppa022174m.g,ppa023495m.g	CYP82C4	AT4G31940.1	RS	RI	4.74978	1.32939	0.822044	1.83673	-1.8371	-5.01231	5e-05	0.00269945	cytochrome P450, family 82, subfamily C, polypeptide 4	scaffold_1:33681880-33707249
XLOC_004863	ppa004011m.g	FDH	AT2G26250.1	RS	RI	33.1979	7.63624	7.26081	8.01166	-2.12016	-8.26205	5e-05	0.00269945	3-ketoacyl-CoA synthase 10	scaffold_1:34465238-34468221
XLOC_004875	ppa004276m.g	ATCKX5	AT5G21482.1	RS	RI	6.70742	17.2756	20.9532	13.5979	1.36491	4.51786	5e-05	0.00269945	cytokinin oxidase 7	scaffold_1:34611152-34615474
XLOC_004964	ppa006816m.g	AWI31	AT4G24220.1	RS	RI	23.5044	2.16298	0.936692	3.38926	-3.44184	-10.3793	5e-05	0.00269945	NAD(P)-binding Rossmann-fold superfamily protein	scaffold_1:35687204-35688550
XLOC_005028	ppa021018m.g	ppa021018m.g	AT2G15780.1	RS	RI	0.97775	0	0	0	-Inf	NA	5e-05	0.00269945	Cupredoxin superfamily protein	scaffold_1:36530096-36530704
XLOC_005100	ppa011048m.g	ppa011048m.g	AT5G26220.1	RS	RI	48.612	22.5349	17.7374	27.3325	-1.10915	-4.81752	5e-05	0.00269945	ChaC-like family protein	scaffold_1:37299305-37302230
XLOC_005153	ppa024900m.g	ppa024900m.g	AT1G52800.1	RS	RI	0	0.27595	0.34862	0.203281	Inf	NA	5e-05	0.00269945	2-oxoglutarate (2OG) and Fe(II)-dependent oxygenase superfamily protein	scaffold_1:38001147-38003311
XLOC_005225	ppa017473m.g	ppa017473m.g	AT2G45180.1	RS	RI	276.681	56.2952	68.6834	43.907	-2.29714	-12.1696	5e-05	0.00269945	Bifunctional inhibitor/lipid-transfer protein/seed storage 2S albumin superfamily protein	scaffold_1:39282741-39284696
XLOC_005258	ppa001811m.g	ppa001811m.g	AT1G77280.1	RS	RI	9.70223	4.07028	4.16842	3.97214	-1.25319	-4.20016	5e-05	0.00269945	Protein kinase protein with adenine nucleotide alpha hydrolases-like domain	scaffold_1:39741081-39745207
XLOC_005554	ppa001692m.g	ATBXL4	AT5G64570.1	RS	RI	11.9497	3.68062	1.57633	5.78491	-1.69895	-4.88418	5e-05	0.00269945	beta-D-xylosidase 4	scaffold_1:44134297-44138708
XLOC_005764	NA	NA	NA	RS	RI	0	2.06294	2.5803	1.54559	Inf	NA	5e-05	0.00269945	No Description Availabe	NA
XLOC_005828	ppa022172m.g	ppa022172m.g	AT5G18910.1	RS	RI	14.9561	0	0	0	-Inf	NA	5e-05	0.00269945	Protein kinase superfamily protein	scaffold_1:10979579-10982005
XLOC_005841	NA	NA	NA	RS	RI	0	42.0769	18.8639	65.2898	Inf	NA	5e-05	0.00269945	No Description Availabe	NA
XLOC_006154	ppa018075m.g	AtWRKY47	AT4G01720.1	RS	RI	15.4453	6.22892	3.17925	9.27859	-1.31011	-4.21401	5e-05	0.00269945	WRKY family transcription factor	scaffold_10:162784-165574
XLOC_006162	ppa010066m.g	AB140	AT1G29930.1	RS	RI	211.946	106.191	89.1907	123.191	-0.997037	-4.85959	5e-05	0.00269945	chlorophyll A/B binding protein 1	scaffold_10:271763-272765
XLOC_006168	ppa002104m.g	ppa002104m.g	AT2G47160.1	RS	RI	34.2668	111.694	142.671	80.7181	1.70467	7.03517	5e-05	0.00269945	HCO3- transporter family	scaffold_10:333821-338385
XLOC_006216	ppa025497m.g	AtSAM2	AT4G01850.2	RS	RI	303.098	141.638	116.661	166.615	-1.09757	-4.86498	5e-05	0.00269945	S-adenosylmethionine synthetase 2	scaffold_10:264999-267200
XLOC_006429	ppa004802m.g	EDA38	AT4G14040.1	RS	RI	227.062	84.124	48.764	119.484	-1.4325	-5.28235	5e-05	0.00269945	selenium-binding protein 2	scaffold_15:10156-14548
XLOC_006573	ppa009772m.g	ppa009772m.g	AT5G13720.1	RS	RI	211.298	423.094	507.976	338.212	1.0017	4.8294	5e-05	0.00269945	Uncharacterised protein family (UPF0114)	scaffold_2:375650-378764
XLOC_007045	ppa011115m.g,ppb024827m.g	ATGSTU7	AT3G09270.1	RS	RI	105.779	51.0548	42.7047	59.405	-1.05094	-4.04352	5e-05	0.00269945	glutathione S-transferase tau 7	scaffold_2:12965065-12970005
XLOC_007109	ppa003058m.g	NRT1.5	AT1G32450.1	RS	RI	3.31004	29.8399	36.9202	22.7596	3.17232	6.00806	5e-05	0.00269945	nitrate transporter 1.5	scaffold_2:14106753-14111995
XLOC_007204	ppa024897m.g	cycp3;1	AT2G45080.1	RS	RI	7.79571	1.90338	2.22348	1.58327	-2.03412	-5.98046	5e-05	0.00269945	Cyclin P3_1	scaffold_2:15827685-15828480
XLOC_007344	ppa009292m.g	ppa009292m.g	AT3G61220.1	RS	RI	45.0098	20.5775	15.6263	25.5287	-1.12918	-4.85896	5e-05	0.00269945	NAD(P)-binding Rossmann-fold superfamily protein	scaffold_2:17687217-17689314
XLOC_007346	ppa009290m.g	ppa009290m.g	AT3G61220.1	RS	RI	32.9362	11.5317	8.64728	14.4161	-1.51407	-6.08154	5e-05	0.00269945	NAD(P)-binding Rossmann-fold superfamily protein	scaffold_2:17693303-17695477
XLOC_007347	ppa026931m.g	ppa026931m.g	AT3G61220.1	RS	RI	9.06534	0.803257	0.331193	1.27532	-3.49643	-8.5467	5e-05	0.00269945	NAD(P)-binding Rossmann-fold superfamily protein	scaffold_2:17695960-17697535
XLOC_007439	ppa000511m.g	ATBAG6	AT2G46240.1	RS	RI	7.07667	13.72	15.1307	12.3094	0.955139	3.55061	5e-05	0.00269945	BCL-2-associated athanogene 6	scaffold_2:18869579-18873987
XLOC_007523	ppa006041m.g	ppa006041m.g	AT2G46810.1	RS	RI	7.20818	0.399335	0.427536	0.371134	-4.17396	-9.86961	5e-05	0.00269945	basic helix-loop-helix (bHLH) DNA-binding superfamily protein	scaffold_2:20039068-20041459
XLOC_007661	ppa010364m.g	ATTIP1.3	AT4G01470.1	RS	RI	36.6025	7.06944	3.53955	10.5993	-2.37227	-6.11068	5e-05	0.00269945	tonoplast intrinsic protein 1,3	scaffold_2:21879517-21892290
XLOC_007724	ppa002172m.g,ppa020430m.g,ppa023961m.g	ppa002172m.g	AT3G46850.1	RS	RI	0.306837	1.53113	2.04987	1.0124	2.31905	4.61581	5e-05	0.00269945	subtilase family protein	scaffold_2:22526615-22568659
XLOC_007756	ppa005060m.g	CBB3	AT5G05690.1	RS	RI	193.693	103.61	106.107	101.114	-0.902603	-4.02824	5e-05	0.00269945	Cytochrome P450 superfamily protein	scaffold_2:22880856-22884712
XLOC_007928	ppa016904m.g	CYP704A2	AT2G45510.1	RS	RI	0.327713	0	0	0	-Inf	NA	5e-05	0.00269945	cytochrome P450, family 704, subfamily A, polypeptide 2	scaffold_2:24610183-24612418
XLOC_007941	ppa022942m.g	AGL6	AT2G45650.1	RS	RI	0	3.05082	4.29704	1.80459	Inf	NA	5e-05	0.00269945	AGAMOUS-like 6	scaffold_2:24694323-24696726
XLOC_007975	ppa001989m.g	LTI65	AT5G52300.2	RS	RI	0.876816	3.3963	4.29465	2.49796	1.95362	4.68155	5e-05	0.00269945	CAP160 protein	scaffold_2:25019767-25022810
XLOC_008008	ppa002187m.g	ATHS83	AT5G52640.1	RS	RI	1.08163	3.96758	4.16939	3.76578	1.87506	5.16654	5e-05	0.00269945	heat shock protein 90.1	scaffold_2:25330591-25333550
XLOC_008057	ppa009719m.g	ppa009719m.g	AT5G53420.1	RS	RI	101.504	376.761	489.504	264.018	1.89212	7.03277	5e-05	0.00269945	CCT motif family protein	scaffold_2:25810379-25814026
XLOC_008513	ppa022332m.g	ppa022332m.g	AT1G03940.1	RS	RI	3.56127	0.891523	0.956833	0.826212	-1.99805	-5.06627	5e-05	0.00269945	HXXXD-type acyl-transferase family protein	scaffold_2:9648688-9650128
XLOC_008524	ppa018082m.g	CYP705A3	AT4G15360.1	RS	RI	18.0759	7.89362	6.37893	9.40831	-1.19531	-4.52355	5e-05	0.00269945	cytochrome P450, family 705, subfamily A, polypeptide 3	scaffold_2:9862109-9863940
XLOC_008531	ppa013260m.g	ppa013260m.g	AT5G42850.2	RS	RI	99.4585	54.1134	46.8154	61.4114	-0.878108	-4.42106	5e-05	0.00269945	Thioredoxin superfamily protein	scaffold_2:9938020-9939931
XLOC_008559	ppa003559m.g	ppa003559m.g	AT2G44260.1	RS	RI	3.14813	7.97752	9.5693	6.38573	1.34145	4.3434	5e-05	0.00269945	Plant protein of unknown function (DUF946)	scaffold_2:10392755-10394683
XLOC_008573	ppa004373m.g	CYP77A4	AT5G04660.1	RS	RI	57.6197	14.2168	14.4734	13.9603	-2.01896	-8.50589	5e-05	0.00269945	cytochrome P450, family 77, subfamily A, polypeptide 4	scaffold_2:10893437-10894989
XLOC_008881	ppa006158m.g	AGP8	AT2G45470.1	RS	RI	22.6619	4.41812	5.14787	3.68837	-2.35876	-8.28474	5e-05	0.00269945	FASCICLIN-like arabinogalactan protein 8	scaffold_2:16807727-16809005
XLOC_009152	ppa002328m.g	ATPAL1	AT2G37040.1	RS	RI	110.124	53.1359	51.4492	54.8226	-1.05137	-4.1072	5e-05	0.00269945	PHE ammonia lyase 1	scaffold_2:20819296-20822886
XLOC_009213	ppa001878m.g	ppa001878m.g	AT5G13580.1	RS	RI	5.36568	2.11921	2.73559	1.50283	-1.34023	-4.12433	5e-05	0.00269945	ABC-2 type transporter family protein	scaffold_2:21633040-21635528
XLOC_009227	ppa013960m.g	ppa013960m.g	AT3G55240.1	RS	RI	11.7615	3.01669	2.32342	3.70997	-1.96303	-6.47753	5e-05	0.00269945	Plant protein 1589 of unknown function	scaffold_2:21738921-21740277
XLOC_009262	ppa010198m.g	ATEXP4	AT2G39700.1	RS	RI	96.9452	25.0047	7.59437	42.415	-1.95497	-8.23059	5e-05	0.00269945	expansin A4	scaffold_2:22246887-22248581
XLOC_009276	ppa005096m.g	ppa005096m.g	AT3G11420.1	RS	RI	7.52041	17.5571	22.6355	12.4788	1.22317	4.6273	5e-05	0.00269945	Protein of unknown function (DUF604)	scaffold_2:22393854-22397108
XLOC_009292	ppa004724m.g	ATROPGEF5	AT5G05940.1	RS	RI	12.947	4.79506	5.50665	4.08346	-1.43299	-5.18931	5e-05	0.00269945	ROP guanine nucleotide exchange factor 5	scaffold_2:22585854-22589558
XLOC_009434	ppa004465m.g,ppa016853m.g,ppa023229m.g	ppa004465m.g	AT5G61520.1	RS	RI	75.7552	40.4472	25.3297	55.5648	-0.905304	-3.48507	5e-05	0.00269945	Major facilitator superfamily protein	scaffold_2:24083498-24091508
XLOC_009453	ppa011831m.g	ppa011831m.g	AT5G62350.1	RS	RI	5.82792	1.87726	1.88068	1.87385	-1.63435	-4.6323	5e-05	0.00269945	Plant invertase/pectin methylesterase inhibitor superfamily protein	scaffold_2:24346318-24347190
XLOC_009511	ppa011367m.g	ppa011367m.g	AT5G23750.2	RS	RI	110.724	309.071	407.218	210.925	1.48097	7.21321	5e-05	0.00269945	Remorin family protein	scaffold_2:24997063-24999001
XLOC_009518	ppa011685m.g	ppa011685m.g	AT5G52390.1	RS	RI	164.001	56.7107	22.6885	90.7329	-1.53201	-6.96122	5e-05	0.00269945	PAR1 protein	scaffold_2:25050995-25052154
XLOC_009529	ppa005774m.g	DCR	AT5G23940.1	RS	RI	41.997	5.13448	5.45667	4.8123	-3.032	-9.59807	5e-05	0.00269945	HXXXD-type acyl-transferase family protein	scaffold_2:25210571-25212408
XLOC_009530	ppa008472m.g	ppa008472m.g	AT3G49070.1	RS	RI	2.34181	7.55693	8.45961	6.65424	1.69017	4.99519	5e-05	0.00269945	Protein of unknown function (DUF677)	scaffold_2:25215771-25216793
XLOC_009538	ppa014767m.g	ATFRO4	AT5G23980.1	RS	RI	3.45414	9.22982	11.3578	7.10187	1.41797	4.36298	5e-05	0.00269945	ferric reduction oxidase 4	scaffold_2:25273086-25276778
XLOC_009588	ppa003047m.g	ppa003047m.g	AT3G49220.1	RS	RI	79.6265	22.2229	24.5179	19.9279	-1.8412	-7.94914	5e-05	0.00269945	Plant invertase/pectin methylesterase inhibitor superfamily	scaffold_2:25786425-25789558
XLOC_009624	ppa009612m.g	ppa009612m.g	AT5G24490.1	RS	RI	67.568	126.469	117.759	135.179	0.904375	4.32314	5e-05	0.00269945	30S ribosomal protein, putative	scaffold_2:26189945-26192071
XLOC_009764	NA	NA	NA	RS	RI	0	4.0976	6.26394	1.93125	Inf	NA	5e-05	0.00269945	No Description Availabe	NA
XLOC_009901	ppa020964m.g	OVA6	AT5G52520.1	RS	RI	0	25.4472	46.5116	4.3828	Inf	NA	5e-05	0.00269945	Class II aaRS and biotin synthetases superfamily protein	scaffold_2:25256976-25261135
XLOC_010012	ppa013491m.g	ppa013491m.g	NA	RS	RI	15.035	2.66933	2.39712	2.94154	-2.49378	-8.37715	5e-05	0.00269945	No description available	scaffold_3:1199492-1200156
XLOC_010033	ppa001661m.g	ppa001661m.g	AT3G14240.1	RS	RI	11.6623	3.78156	3.45824	4.10488	-1.6248	-5.77897	5e-05	0.00269945	Subtilase family protein	scaffold_3:1532378-1535033
XLOC_010064	ppa007512m.g	ppa007512m.g	AT3G14130.1	RS	RI	24.0941	9.96418	4.72655	15.2018	-1.27386	-4.07152	5e-05	0.00269945	Aldolase-type TIM barrel family protein	scaffold_3:1818902-1821701
XLOC_010084	ppa013885m.g	ppa013885m.g	NA	RS	RI	76.9274	29.4286	37.2598	21.5974	-1.38628	-6.86165	5e-05	0.00269945	No description available	scaffold_3:2110311-2111385
XLOC_010096	ppa001233m.g	APM1	AT4G33090.1	RS	RI	9.18665	3.45096	1.91585	4.98608	-1.41254	-4.4974	5e-05	0.00269945	aminopeptidase M1	scaffold_3:2333034-2339142
XLOC_010128	ppa024360m.g	CYP90D1	AT3G13730.1	RS	RI	23.5256	11.4025	10.1442	12.6608	-1.04488	-3.70837	5e-05	0.00269945	cytochrome P450, family 90, subfamily D, polypeptide 1	scaffold_3:2724877-2730849
XLOC_010133	ppa000217m.g	ATMRP6	AT3G21250.1	RS	RI	33.4075	64.1681	77.812	50.5243	0.941684	3.66369	5e-05	0.00269945	multidrug resistance-associated protein 6	scaffold_3:2788117-2794977
XLOC_010159	ppa007650m.g	ppa007650m.g	AT3G16370.1	RS	RI	97.3116	15.7747	18.0256	13.5238	-2.625	-9.48922	5e-05	0.00269945	GDSL-like Lipase/Acylhydrolase superfamily protein	scaffold_3:3131383-3133611
XLOC_010244	ppa011935m.g	IAA19	AT3G15540.1	RS	RI	9.79539	2.28598	2.29761	2.27435	-2.09929	-6.33238	5e-05	0.00269945	indole-3-acetic acid inducible 19	scaffold_3:4620366-4623705
XLOC_010367	ppa006945m.g,ppa008280m.g,ppa019920m.g	ATCCR1	AT1G15950.1	RS	RI	136.329	72.473	71.9954	72.9506	-0.911574	-3.63295	5e-05	0.00269945	cinnamoyl coa reductase 1	scaffold_3:6537908-6621583
XLOC_010375	ppa022441m.g	ppa022441m.g	AT2G23060.1	RS	RI	0	0.395472	0.554515	0.236429	Inf	NA	5e-05	0.00269945	Acyl-CoA N-acyltransferases (NAT) superfamily protein	scaffold_3:6700316-6702807
XLOC_010383	ppa005872m.g	HCT	AT5G48930.1	RS	RI	22.3525	48.9459	53.0093	44.8825	1.13075	4.91605	5e-05	0.00269945	hydroxycinnamoyl-CoA shikimate/quinate hydroxycinnamoyl transferase	scaffold_3:6872014-6875224
XLOC_010394	ppa005910m.g	HCT	AT5G48930.1	RS	RI	34.5753	11.0295	9.1433	12.9158	-1.64837	-6.67318	5e-05	0.00269945	hydroxycinnamoyl-CoA shikimate/quinate hydroxycinnamoyl transferase	scaffold_3:7059556-7062982
XLOC_010424	ppa003747m.g	4CL2	AT3G21240.1	RS	RI	72.7901	33.9604	31.6567	36.2642	-1.09989	-4.87367	5e-05	0.00269945	4-coumarate:CoA ligase 2	scaffold_3:7695431-7699005
XLOC_010517	ppa010522m.g	ppa010522m.g	AT1G20030.2	RS	RI	588.22	260.723	87.2595	434.186	-1.17384	-5.50599	5e-05	0.00269945	Pathogenesis-related thaumatin superfamily protein	scaffold_3:9889230-9890101
XLOC_010518	ppa010473m.g	ppa010473m.g	AT1G20030.2	RS	RI	292.805	134.514	49.4847	219.542	-1.12219	-5.04081	5e-05	0.00269945	Pathogenesis-related thaumatin superfamily protein	scaffold_3:9897781-9898863
XLOC_010719	ppa007979m.g	ppa007979m.g	AT2G42990.1	RS	RI	0.243663	0	0	0	-Inf	NA	5e-05	0.00269945	GDSL-like Lipase/Acylhydrolase superfamily protein	scaffold_3:14103635-14105181
XLOC_010859	ppa015785m.g	ATSIRB	AT1G50170.1	RS	RI	0	4.68942	5.01958	4.35925	Inf	NA	5e-05	0.00269945	sirohydrochlorin ferrochelatase B	scaffold_3:16054375-16055253
XLOC_010861	ppa007953m.g	ppa007953m.g	AT2G42990.1	RS	RI	5.53634	1.45691	1.73495	1.17887	-1.92602	-5.24715	5e-05	0.00269945	GDSL-like Lipase/Acylhydrolase superfamily protein	scaffold_3:16085394-16087893
XLOC_010862	ppa007958m.g,ppa007991m.g	ppa007958m.g	AT2G04570.1	RS	RI	50.4451	1.19636	0.939966	1.45276	-5.39798	-13.3734	5e-05	0.00269945	GDSL-like Lipase/Acylhydrolase superfamily protein	scaffold_3:16092096-16107139
XLOC_011054	ppa011450m.g	ppa011450m.g	NA	RS	RI	48.0326	3.15578	2.49773	3.81383	-3.92794	-4.68949	5e-05	0.00269945	No description available	scaffold_3:18563325-18575827
XLOC_011094	ppa019116m.g,ppa020867m.g	ppa019116m.g	AT3G02100.1	RS	RI	11.0855	3.13614	3.49577	2.7765	-1.82161	-5.78451	5e-05	0.00269945	UDP-Glycosyltransferase superfamily protein	scaffold_3:19097909-19106720
XLOC_011108	ppa000855m.g	APG6	AT5G15450.1	RS	RI	76.8673	164.124	188.515	139.734	1.09435	4.38532	5e-05	0.00269945	casein lytic proteinase B3	scaffold_3:19208677-19213930
XLOC_011139	ppa010654m.g	ATEXP15	AT2G03090.1	RS	RI	13.3675	1.23739	0.788559	1.68622	-3.43336	-9.52058	5e-05	0.00269945	expansin A15	scaffold_3:19591404-19592794
XLOC_011192	ppa016485m.g	ppa016485m.g	NA	RS	RI	0.293874	0	0	0	-Inf	NA	5e-05	0.00269945	Putative membrane lipoprotein	scaffold_3:20055448-20055991
XLOC_011245	ppa005221m.g	ATNRT2.7	AT5G14570.1	RS	RI	106.816	50.131	52.0356	48.2264	-1.09135	-4.68518	5e-05	0.00269945	high affinity nitrate transporter 2.7	scaffold_3:20667308-20671285
XLOC_011329	ppa006507m.g	MPL1	AT5G14180.1	RS	RI	1.18448	4.62327	5.93318	3.31336	1.96465	5.15703	5e-05	0.00269945	Myzus persicae-induced lipase 1	scaffold_3:21370240-21372875
XLOC_011341	ppa020194m.g	ppa020194m.g	AT3G48200.1	RS	RI	1.3966	0.313867	0.361897	0.265836	-2.15369	-4.90792	5e-05	0.00269945	No description available	scaffold_3:21452048-21458767
XLOC_011359	ppa012112m.g	ppa012112m.g	AT5G41050.1	RS	RI	3.78106	0	0	0	-Inf	NA	5e-05	0.00269945	Pollen Ole e 1 allergen and extensin family protein	scaffold_3:21601682-21603452
XLOC_011422	ppa009966m.g	AtMYB20	AT1G66230.1	RS	RI	22.3083	7.32372	6.12686	8.52058	-1.60693	-6.00347	5e-05	0.00269945	myb domain protein 20	scaffold_3:363411-365221
XLOC_011475	ppa005452m.g	ppa005452m.g	AT1G78990.1	RS	RI	17.0682	2.57261	2.33035	2.81487	-2.73001	-8.91385	5e-05	0.00269945	HXXXD-type acyl-transferase family protein	scaffold_3:1222814-1224663
XLOC_011517	ppa016854m.g	ppa016854m.g	NA	RS	RI	0.93773	27.1188	37.506	16.7315	4.85397	14.6568	5e-05	0.00269945	No description available	scaffold_3:2014891-2015275
XLOC_011571	ppa001382m.g	BGAL1	AT3G13750.1	RS	RI	22.7744	6.1322	6.6889	5.5755	-1.89294	-7.39658	5e-05	0.00269945	beta galactosidase 1	scaffold_3:2678996-2685811
XLOC_011590	ppa017450m.g	ppa017450m.g	AT1G51800.1	RS	RI	5.2561	1.73886	1.43053	2.04718	-1.59585	-4.89956	5e-05	0.00269945	Leucine-rich repeat protein kinase family protein	scaffold_3:2972765-2976825
XLOC_011800	ppa016477m.g	ppa016477m.g	AT5G25190.1	RS	RI	0	1.05292	1.48837	0.61748	Inf	NA	5e-05	0.00269945	Integrase-type DNA-binding superfamily protein	scaffold_3:6355360-6356182
XLOC_011827	ppa012860m.g	J8	AT1G80920.1	RS	RI	64.7821	161.065	177.418	144.713	1.31398	6.56531	5e-05	0.00269945	Chaperone DnaJ-domain superfamily protein	scaffold_3:6827633-6829570
XLOC_011878	ppa014688m.g	TBL43	AT2G30900.1	RS	RI	3.47598	0.596289	0.696323	0.496256	-2.54333	-5.88667	5e-05	0.00269945	TRICHOME BIREFRINGENCE-LIKE 43	scaffold_3:7807671-7810732
XLOC_012005	ppa010479m.g	ppa010479m.g	AT1G20030.2	RS	RI	617.876	252.837	95.6451	410.029	-1.28911	-5.58088	5e-05	0.00269945	Pathogenesis-related thaumatin superfamily protein	scaffold_3:10476679-10477739
XLOC_012048	ppa023616m.g	ppa023616m.g	AT1G74670.1	RS	RI	4.59006	0	0	0	-Inf	NA	5e-05	0.00269945	Gibberellin-regulated family protein	scaffold_3:11227300-11228219
XLOC_012099	ppa013959m.g	ppa013959m.g	AT1G74670.1	RS	RI	91.8742	32.9211	6.65348	59.1887	-1.48065	-4.80828	5e-05	0.00269945	Gibberellin-regulated family protein	scaffold_3:12709391-12710397
XLOC_012223	ppb004684m.g	ppb004684m.g	AT3G22120.1	RS	RI	89.3711	32.3037	13.8501	50.7573	-1.46811	-5.36616	5e-05	0.00269945	Bifunctional inhibitor/lipid-transfer protein/seed storage 2S albumin superfamily protein	scaffold_3:14565856-14567736
XLOC_012333	ppa009061m.g	ADS3	AT3G15850.1	RS	RI	12.7752	2.62175	3.29895	1.94456	-2.28474	-7.11283	5e-05	0.00269945	fatty acid desaturase 5	scaffold_3:16238708-16240073
XLOC_012347	ppa001889m.g	ATCSLB03	AT2G32530.1	RS	RI	8.62912	2.43232	1.97708	2.88756	-1.82688	-5.42155	5e-05	0.00269945	cellulose synthase-like B3	scaffold_3:16424564-16428291
XLOC_012503	ppa005351m.g	ppa005351m.g	AT5G15780.1	RS	RI	56.7587	2.71397	2.43169	2.99625	-4.38636	-13.2273	5e-05	0.00269945	Pollen Ole e 1 allergen and extensin family protein	scaffold_3:18563325-18575827
XLOC_012512	ppa005994m.g	ATBR6OX	AT3G30180.1	RS	RI	10.8027	2.10754	1.58993	2.62516	-2.35775	-7.17827	5e-05	0.00269945	brassinosteroid-6-oxidase 1	scaffold_3:18649055-18651790
XLOC_012797	ppa006048m.g	ppa006048m.g	AT1G54200.1	RS	RI	0	0.906309	1.11996	0.692655	Inf	NA	5e-05	0.00269945	No description available	scaffold_3:2219625-2221409
XLOC_012818	ppa010074m.g	ATOFP14	AT1G79960.1	RS	RI	0	0.618642	0.484547	0.752736	Inf	NA	5e-05	0.00269945	ovate family protein 14	scaffold_3:4221979-4222887
XLOC_012948	NA	NA	NA	RS	RI	32.4719	7.1369	8.5124	5.7614	-2.18582	-9.27267	5e-05	0.00269945	No Description Availabe	NA
XLOC_013090	ppa003924m.g	APA1	AT1G11910.1	RS	RI	6.10503	17.3132	21.0718	13.5546	1.5038	4.95089	5e-05	0.00269945	aspartic proteinase A1	scaffold_4:828971-833562
XLOC_013102	ppa008503m.g	PRXR1	AT4G21960.1	RS	RI	126.513	33.1269	39.3338	26.9201	-1.93321	-7.4622	5e-05	0.00269945	Peroxidase superfamily protein	scaffold_4:992506-994670
XLOC_013134	ppb018758m.g	CRK14	AT4G23220.1	RS	RI	19.8465	45.0541	56.626	33.4822	1.18277	5.235	5e-05	0.00269945	cysteine-rich RLK (RECEPTOR-like protein kinase) 14	scaffold_4:1320579-1321350
XLOC_013146	ppa003423m.g	TPS02	AT4G16730.1	RS	RI	2.06333	35.4413	40.5645	30.318	4.10239	13.2715	5e-05	0.00269945	terpene synthase 02	scaffold_4:1390359-1392695
XLOC_013150	ppa002670m.g	ATTPS14	AT1G61680.1	RS	RI	26.4912	67.2547	85.1931	49.3163	1.34412	5.74988	5e-05	0.00269945	terpene synthase 14	scaffold_4:1412456-1415947
XLOC_013185	ppa003286m.g	NDB3	AT4G21490.1	RS	RI	5.17637	12.6278	14.4299	10.8258	1.28659	4.67588	5e-05	0.00269945	NAD(P)H dehydrogenase B3	scaffold_4:1754533-1759055
XLOC_013204	ppa022943m.g	ppa022943m.g	NA	RS	RI	341.157	101.885	29.752	174.019	-1.74349	-6.74563	5e-05	0.00269945	No description available	scaffold_4:1972532-1974342
XLOC_013362	ppa010914m.g	COR314-TM2	AT1G29390.1	RS	RI	116.767	350.249	443.199	257.298	1.58475	7.3707	5e-05	0.00269945	cold regulated 314 thylakoid membrane 2	scaffold_4:3642538-3646854
XLOC_013432	ppa019395m.g	ppa019395m.g	AT4G05430.1	RS	RI	0	0.373062	0.491588	0.254536	Inf	NA	5e-05	0.00269945	Carbohydrate-binding X8 domain superfamily protein	scaffold_4:4326513-4327581
XLOC_013537	ppa025263m.g	anac042	AT2G43000.1	RS	RI	31.35	9.35711	7.63404	11.0802	-1.74433	-5.56233	5e-05	0.00269945	NAC domain containing protein 42	scaffold_4:6014717-6016069
XLOC_013550	ppa021949m.g	ppa021949m.g	NA	RS	RI	107.114	56.0878	48.445	63.7306	-0.933382	-4.77205	5e-05	0.00269945	VQ motif-containing protein	scaffold_4:6273250-6274031
XLOC_013576	ppa011141m.g	ATPCAP1	AT4G20260.3	RS	RI	32.0411	72.5921	79.3358	65.8484	1.17989	4.51767	5e-05	0.00269945	plasma-membrane associated cation-binding protein 1	scaffold_4:6563698-6565337
XLOC_013593	ppa002621m.g	ppa002621m.g	AT1G30820.1	RS	RI	4.69967	14.7506	18.2605	11.2408	1.65015	5.62102	5e-05	0.00269945	CTP synthase family protein	scaffold_4:6733149-6739895
XLOC_013698	ppa008801m.g	anac021	AT1G56010.2	RS	RI	15.2417	35.4195	37.2577	33.5813	1.21652	5.08609	5e-05	0.00269945	NAC domain containing protein 1	scaffold_4:8224219-8228164
XLOC_013716	ppa011202m.g	ATGSTU19	AT1G78380.1	RS	RI	182.644	381.974	467.783	296.165	1.06444	5.76697	5e-05	0.00269945	glutathione S-transferase TAU 19	scaffold_4:8387288-8388054
XLOC_013721	ppa011371m.g	ATGSTU19	AT1G78380.1	RS	RI	540.287	197.629	108.707	286.551	-1.45093	-6.80405	5e-05	0.00269945	glutathione S-transferase TAU 19	scaffold_4:8411970-8413376
XLOC_013812	ppa001903m.g	ppa001903m.g	AT3G15095.1	RS	RI	14.149	5.51915	5.62554	5.41276	-1.35818	-5.05551	5e-05	0.00269945	No description available	scaffold_4:10243470-10245898
XLOC_013836	ppa015343m.g	ppa015343m.g	AT5G66980.1	RS	RI	0	0.660923	0.983767	0.338079	Inf	NA	5e-05	0.00269945	AP2/B3-like transcriptional factor family protein	scaffold_4:10567644-10569263
XLOC_013933	ppa001824m.g	ppa001824m.g	AT4G27290.1	RS	RI	9.88681	2.87106	2.80387	2.93825	-1.78392	-5.63894	5e-05	0.00269945	S-locus lectin protein kinase family protein	scaffold_4:11846707-11850216
XLOC_013945	ppa011617m.g	ppa011617m.g	AT4G27270.1	RS	RI	308.197	141.769	126.74	156.799	-1.12031	-5.5545	5e-05	0.00269945	Quinone reductase family protein	scaffold_4:11975727-11979536
XLOC_013958	ppa005190m.g	CYP71A25	AT3G48280.1	RS	RI	42.6527	20.0267	12.4523	27.6011	-1.09072	-3.92769	5e-05	0.00269945	cytochrome P450, family 71, subfamily A, polypeptide 25	scaffold_4:12146757-12149843
XLOC_014037	ppa005352m.g	APR3	AT4G21990.1	RS	RI	21.9209	10.6601	9.13454	12.1856	-1.04009	-3.68221	5e-05	0.00269945	APS reductase 3	scaffold_4:13509382-13511897
XLOC_014052	ppa016544m.g	BE1	AT3G20440.2	RS	RI	6.74981	13.2116	15.8253	10.5978	0.968885	3.5019	5e-05	0.00269945	Alpha amylase family protein	scaffold_4:13758832-13767838
XLOC_014408	ppa021625m.g	ppa021625m.g	AT1G52800.1	RS	RI	8.6811	2.72603	2.8648	2.58726	-1.67108	-5.10091	5e-05	0.00269945	2-oxoglutarate (2OG) and Fe(II)-dependent oxygenase superfamily protein	scaffold_4:22809672-22811321
XLOC_014677	ppa012576m.g	ppa012576m.g	NA	RS	RI	43.8725	85.9253	112.542	59.308	0.969765	4.40699	5e-05	0.00269945	No description available	scaffold_4:483975-485491
XLOC_014744	ppa006608m.g	ATGPT2	AT1G61800.1	RS	RI	10.0315	86.0588	112.99	59.1274	3.10078	10.8277	5e-05	0.00269945	glucose-6-phosphate/phosphate translocator 2	scaffold_4:1157408-1160844
XLOC_014758	ppa026799m.g	ATGA2OX8	AT4G21200.1	RS	RI	0.759824	3.74578	4.22201	3.26954	2.30153	4.55359	5e-05	0.00269945	gibberellin 2-oxidase 8	scaffold_4:1229200-1231820
XLOC_014828	ppb020871m.g	ppb020871m.g	NA	RS	RI	203.438	90.6288	56.2541	125.004	-1.16655	-4.12375	5e-05	0.00269945	No description available	scaffold_4:1982863-1986116
XLOC_014875	ppa018416m.g	ppa018416m.g	NA	RS	RI	44.5078	17.8713	6.46007	29.2825	-1.31641	-5.55299	5e-05	0.00269945	No description available	scaffold_4:2492187-2492886
XLOC_014878	ppa009581m.g	ppa009581m.g	NA	RS	RI	238.872	91.2988	31.2268	151.371	-1.38757	-5.83057	5e-05	0.00269945	No description available	scaffold_4:2514335-2515615
XLOC_015255	ppa026315m.g	ATMYB63	AT1G79180.1	RS	RI	8.35288	2.06862	1.22322	2.91403	-2.0136	-5.79905	5e-05	0.00269945	myb domain protein 63	scaffold_4:7546490-7549128
XLOC_015290	ppb009348m.g	ATGSTU19	AT1G78380.1	RS	RI	121.397	36.4998	12.2883	60.7113	-1.73378	-8.20284	5e-05	0.00269945	glutathione S-transferase TAU 19	scaffold_4:8397726-8398544
XLOC_015291	ppa018201m.g	ATGSTU19	AT1G78380.1	RS	RI	890.809	276.58	90.2815	462.878	-1.68742	-8.23461	5e-05	0.00269945	glutathione S-transferase TAU 19	scaffold_4:8408182-8409381
XLOC_015306	ppa008414m.g	ATGA2OX1	AT1G78440.1	RS	RI	3.29732	8.51191	10.654	6.36982	1.36819	4.31949	5e-05	0.00269945	Arabidopsis thaliana gibberellin 2-oxidase 1	scaffold_4:8581869-8583642
XLOC_015332	ppa007600m.g	ATSRG1	AT1G17020.1	RS	RI	12.6839	4.26778	2.57175	5.96382	-1.57144	-5.17358	5e-05	0.00269945	senescence-related gene 1	scaffold_4:8871136-8873846
XLOC_015350	ppa022459m.g	TBL38	AT1G29050.1	RS	RI	16.6781	4.64942	3.38085	5.918	-1.84283	-5.24165	5e-05	0.00269945	TRICHOME BIREFRINGENCE-LIKE 38	scaffold_4:9001518-9005200
XLOC_015422	ppa014270m.g	CLE1	AT1G73165.1	RS	RI	0	0.302409	0.454813	0.150005	Inf	NA	5e-05	0.00269945	CLAVATA3/ESR-RELATED 1	scaffold_4:10071511-10072506
XLOC_015488	ppa016057m.g	ppa016057m.g	AT2G20820.1	RS	RI	0	1.16609	1.29548	1.0367	Inf	NA	5e-05	0.00269945	No description available	scaffold_4:11236424-11237034
XLOC_015511	ppa013314m.g	PBP1	AT4G27280.1	RS	RI	65.3454	26.2989	24.4141	28.1838	-1.31308	-7.31577	5e-05	0.00269945	pinoid-binding protein 1	scaffold_4:11596727-11597120
XLOC_015523	ppa006039m.g	ppa006039m.g	AT5G54630.1	RS	RI	21.062	6.53988	7.9535	5.12626	-1.68731	-6.22041	5e-05	0.00269945	zinc finger protein-related	scaffold_4:12459335-12461325
XLOC_015842	NA	NA	NA	RS	RI	134.928	15.6048	1.76025	29.4494	-3.11213	-6.36448	5e-05	0.00269945	No Description Availabe	NA
XLOC_015887	ppa003183m.g	ppa003183m.g	AT3G21090.1	RS	RI	1.6916	0.362898	0.216244	0.509552	-2.22075	-4.33789	5e-05	0.00269945	ABC-2 type transporter family protein	scaffold_4:19409996-19420177
XLOC_015895	ppa007999m.g	ppa007999m.g	AT4G16260.1	RS	RI	496.787	196.543	128.425	264.661	-1.33778	-5.78097	5e-05	0.00269945	Glycosyl hydrolase superfamily protein	scaffold_4:19752123-19753853
XLOC_016022	NA	NA	NA	RS	RI	56.6663	395.313	507.119	283.508	2.80243	9.02164	5e-05	0.00269945	No Description Availabe	NA
XLOC_016032	ppa026001m.g	ppa026001m.g	AT1G52800.1	RS	RI	19.4202	7.04484	7.23816	6.85152	-1.46292	-5.40707	5e-05	0.00269945	2-oxoglutarate (2OG) and Fe(II)-dependent oxygenase superfamily protein	scaffold_4:23086328-23087589
XLOC_016139	ppa025554m.g	ATPAD4	AT3G52430.1	RS	RI	81.3883	40.95	32.9969	48.9031	-0.990958	-4.32113	5e-05	0.00269945	alpha/beta-Hydrolases superfamily protein	scaffold_4:26690601-26696512
XLOC_016286	NA	NA	NA	RS	RI	0	20.981	28.4088	13.5533	Inf	NA	5e-05	0.00269945	No Description Availabe	NA
XLOC_016597	ppa006668m.g	ppa006668m.g	AT4G19420.1	RS	RI	35.5867	16.6044	14.4586	18.7503	-1.09977	-4.07907	5e-05	0.00269945	Pectinacetylesterase family protein	scaffold_5:1682301-1686647
XLOC_016657	ppa026111m.g	RPM1	AT3G07040.1	RS	RI	6.14155	1.47369	0.521682	2.4257	-2.05917	-6.00772	5e-05	0.00269945	NB-ARC domain-containing disease resistance protein	scaffold_5:2840381-2843953
XLOC_016888	ppa004852m.g	ppa004852m.g	AT4G16563.1	RS	RI	6.95617	19.7644	24.6491	14.8796	1.50654	5.58732	5e-05	0.00269945	Eukaryotic aspartyl protease family protein	scaffold_5:8565048-8566515
XLOC_016912	ppa003224m.g	SKU5	AT4G12420.1	RS	RI	16.826	6.75026	6.83591	6.66461	-1.31768	-4.50166	5e-05	0.00269945	Cupredoxin superfamily protein	scaffold_5:8963329-8967584
XLOC_017005	ppa025116m.g	ppa025116m.g	AT4G23050.1	RS	RI	7.23601	14.9364	18.2026	11.6703	1.04557	3.61462	5e-05	0.00269945	PAS domain-containing protein tyrosine kinase family protein	scaffold_5:10283364-10288130
XLOC_017116	ppa002939m.g	AtGH9C2	AT1G64390.1	RS	RI	41.9802	10.4954	3.21997	17.7709	-1.99995	-7.01186	5e-05	0.00269945	glycosyl hydrolase 9C2	scaffold_5:11939083-11943570
XLOC_017162	ppa002524m.g	ATYSL1	AT4G24120.1	RS	RI	58.6239	24.9977	18.9511	31.0443	-1.22969	-4.74705	5e-05	0.00269945	YELLOW STRIPE like 1	scaffold_5:12520791-12523964
XLOC_017594	ppa026181m.g	ATGSTU8	AT3G09270.1	RS	RI	164.647	53.8091	31.409	76.2093	-1.61345	-6.07332	5e-05	0.00269945	glutathione S-transferase TAU 8	scaffold_5:17521865-17522762
XLOC_017680	ppa010445m.g	ppa010445m.g	AT1G21000.1	RS	RI	48.5337	107.212	130.662	83.7627	1.14341	5.09209	5e-05	0.00269945	PLATZ transcription factor family protein	scaffold_5:297511-299720
XLOC_017728	ppa012828m.g	ppa012828m.g	AT1G17200.1	RS	RI	38.0139	9.34631	10.9603	7.73227	-2.02406	-8.08549	5e-05	0.00269945	Uncharacterised protein family (UPF0497)	scaffold_5:1477288-1479505
XLOC_017874	ppa007828m.g	anac096	AT4G17980.1	RS	RI	0.866653	4.21763	5.72525	2.71001	2.28291	5.86389	5e-05	0.00269945	NAC domain containing protein 96	scaffold_5:4430088-4432484
XLOC_018123	ppa008639m.g	ATCCS	AT1G12520.1	RS	RI	138.289	48.2281	11.1044	85.3517	-1.51974	-5.28328	5e-05	0.00269945	copper chaperone for SOD1	scaffold_5:9712759-9715559
XLOC_018142	ppa003422m.g	ppa003422m.g	AT1G12570.1	RS	RI	21.0858	0.998699	1.16859	0.828805	-4.40007	-12.7484	5e-05	0.00269945	Glucose-methanol-choline (GMC) oxidoreductase family protein	scaffold_5:9981558-9985108
XLOC_018250	ppa012062m.g	ppa012062m.g	AT1G64160.1	RS	RI	32.2259	10.035	2.48932	17.5808	-1.68317	-6.41665	5e-05	0.00269945	Disease resistance-responsive (dirigent-like protein) family protein	scaffold_5:11556103-11556716
XLOC_018337	ppa003882m.g	CYP78A6	AT1G01190.1	RS	RI	20.7039	42.249	52.4098	32.0882	1.02901	4.38411	5e-05	0.00269945	cytochrome P450, family 78, subfamily A, polypeptide 6	scaffold_5:12562193-12564053
XLOC_018346	ppa002995m.g	ppa002995m.g	AT1G32900.1	RS	RI	175.272	1175.02	1512.02	838.028	2.74502	8.4573	5e-05	0.00269945	UDP-Glycosyltransferase superfamily protein	scaffold_5:12749938-12754619
XLOC_018347	ppa014460m.g	ppa014460m.g	NA	RS	RI	36.724	98.5722	127.574	69.5699	1.42446	7.00442	5e-05	0.00269945	No description available	scaffold_5:12758501-12759372
XLOC_018453	ppa006897m.g	ppa006897m.g	AT3G48460.1	RS	RI	45.3315	22.763	26.2687	19.2572	-0.993826	-4.34537	5e-05	0.00269945	GDSL-like Lipase/Acylhydrolase superfamily protein	scaffold_5:14003604-14005071
XLOC_018474	ppa011809m.g	ATMSRA1	AT5G61640.1	RS	RI	269.808	126.128	107.116	145.14	-1.09705	-5.49295	5e-05	0.00269945	peptidemethionine sulfoxide reductase 1	scaffold_5:14175325-14176880
XLOC_018477	ppa006392m.g	ppa006392m.g	AT5G63180.1	RS	RI	20.994	6.23976	2.04675	10.4328	-1.75041	-6.13767	5e-05	0.00269945	Pectin lyase-like superfamily protein	scaffold_5:14193449-14195729
XLOC_018589	ppa003155m.g	ppa003155m.g	AT5G62680.1	RS	RI	91.3022	43.9213	40.431	47.4115	-1.05573	-4.59229	5e-05	0.00269945	Major facilitator superfamily protein	scaffold_5:15383686-15386393
XLOC_018817	ppa009266m.g	ppa009266m.g	AT3G18050.1	RS	RI	5.7881	1.43426	1.62504	1.24348	-2.01278	-4.76739	5e-05	0.00269945	No description available	scaffold_5:17634511-17636495
XLOC_018929	NA	NA	NA	RS	RI	75.7615	3.91701	3.66865	4.16537	-4.27364	-23.7227	5e-05	0.00269945	No Description Availabe	NA
XLOC_019079	ppa005835m.g	ATCAX3	AT3G51860.1	RS	RI	26.3385	8.57675	8.6312	8.52229	-1.61867	-6.34018	5e-05	0.00269945	cation exchanger 3	scaffold_6:140489-143922
XLOC_019119	ppa005901m.g	ppa005901m.g	AT3G13620.1	RS	RI	13.3298	3.07864	2.83305	3.32423	-2.11429	-6.95305	5e-05	0.00269945	Amino acid permease family protein	scaffold_6:763301-764935
XLOC_019210	ppa023836m.g	ATLTP1	AT2G38540.1	RS	RI	175.054	83.3389	73.4233	93.2546	-1.07074	-7.28674	5e-05	0.00269945	lipid transfer protein 1	scaffold_6:2141696-2142193
XLOC_019211	ppa013519m.g	ATLTP1	AT2G38540.1	RS	RI	286.107	42.8149	10.3885	75.2412	-2.74037	-17.1683	5e-05	0.00269945	lipid transfer protein 1	scaffold_6:2143991-2144348
XLOC_019249	ppa014408m.g	ppa014408m.g	NA	RS	RI	9.179	31.2368	40.1054	22.3682	1.76684	7.04787	5e-05	0.00269945	No description available	scaffold_6:2743205-2743842
XLOC_019418	ppa010180m.g	ATEXP4	AT2G39700.1	RS	RI	45.4393	18.3356	4.95699	31.7142	-1.30929	-4.53771	5e-05	0.00269945	expansin A4	scaffold_6:5140904-5144094
XLOC_019468	ppa021836m.g	KCS3	AT1G07720.1	RS	RI	5.39178	0.903145	1.15238	0.653912	-2.57773	-6.64337	5e-05	0.00269945	3-ketoacyl-CoA synthase 3	scaffold_6:5859525-5860926
XLOC_019501	ppa009811m.g	ppa009811m.g	AT2G28510.1	RS	RI	4.77987	11.3997	14.7494	8.04991	1.25395	4.22686	5e-05	0.00269945	Dof-type zinc finger DNA-binding family protein	scaffold_6:6370574-6372671
XLOC_019594	ppa009729m.g	CSD2	AT2G28190.1	RS	RI	326.052	117.709	70.2323	165.186	-1.46988	-7.08443	5e-05	0.00269945	copper/zinc superoxide dismutase 2	scaffold_6:8123260-8128289
XLOC_019748	ppa012991m.g	HEL	AT3G04720.1	RS	RI	260.306	80.4229	34.5629	126.283	-1.69453	-8.28185	5e-05	0.00269945	pathogenesis-related 4	scaffold_6:11409982-11410896
XLOC_019881	ppa015480m.g	ATWRKY51	AT5G64810.1	RS	RI	5.41409	15.4532	13.2843	17.6222	1.51312	4.08212	5e-05	0.00269945	WRKY DNA-binding protein 51	scaffold_6:15635180-15637614
XLOC_020030	ppa025098m.g	ppa025098m.g	AT3G59850.1	RS	RI	5.42574	15.7498	18.915	12.5846	1.53744	5.43878	5e-05	0.00269945	Pectin lyase-like superfamily protein	scaffold_6:19150474-19153384
XLOC_020055	ppa002424m.g	PCK1	AT4G37870.1	RS	RI	24.7909	11.4902	13.3013	9.67906	-1.10941	-4.12583	5e-05	0.00269945	phosphoenolpyruvate carboxykinase 1	scaffold_6:20066598-20072111
XLOC_020115	ppa007060m.g	ATBT4	AT5G67480.2	RS	RI	128.516	451.865	584.78	318.951	1.81395	6.65652	5e-05	0.00269945	BTB and TAZ domain protein 4	scaffold_6:20859299-20862975
XLOC_020129	ppa001701m.g	ARA12	AT5G67360.1	RS	RI	21.391	11.6846	11.6911	11.678	-0.872403	-3.55377	5e-05	0.00269945	Subtilase family protein	scaffold_6:21064361-21066695
XLOC_020143	ppa019965m.g,ppa023786m.g	CYP81D8	AT4G37370.1	RS	RI	35.3519	14.5703	12.1061	17.0345	-1.27876	-4.7738	5e-05	0.00269945	cytochrome P450, family 81, subfamily D, polypeptide 8	scaffold_6:21243338-21262372
XLOC_020189	ppa025305m.g	ppa025305m.g	AT2G37210.1	RS	RI	6.73158	1.55343	0.942226	2.16462	-2.11549	-4.54372	5e-05	0.00269945	lysine decarboxylase family protein	scaffold_6:21827887-21832174
XLOC_020205	ppa022386m.g	ppa022386m.g	AT2G37130.1	RS	RI	5.09669	1.01757	0.523892	1.51126	-2.32443	-5.811	5e-05	0.00269945	Peroxidase superfamily protein	scaffold_6:22018504-22021143
XLOC_020240	ppa025921m.g	ppa025921m.g	AT2G39490.1	RS	RI	33.4919	13.4372	11.1355	15.7389	-1.31758	-4.67047	5e-05	0.00269945	F-box family protein	scaffold_6:22606355-22608418
XLOC_020299	ppa008899m.g	ppa008899m.g	AT2G37770.2	RS	RI	28.528	57.7499	73.9634	41.5364	1.01744	3.69311	5e-05	0.00269945	NAD(P)-linked oxidoreductase superfamily protein	scaffold_6:23361087-23367337
XLOC_020311	ppa003992m.g	ppa003992m.g	AT3G53950.1	RS	RI	3.98682	0.680982	0.885411	0.476553	-2.54955	-6.25974	5e-05	0.00269945	glyoxal oxidase-related protein	scaffold_6:23476620-23478254
XLOC_020344	ppa003646m.g	ATLMCO4	AT2G38080.1	RS	RI	5.45055	1.52159	1.61354	1.42963	-1.84083	-5.20522	5e-05	0.00269945	Laccase/Diphenol oxidase family protein	scaffold_6:23866822-23869576
XLOC_020408	ppa026412m.g	ppa026412m.g	AT2G38330.1	RS	RI	39.7656	74.4174	87.8708	60.9641	0.90412	3.55709	5e-05	0.00269945	MATE efflux family protein	scaffold_6:24553549-24556787
XLOC_020427	ppa008642m.g	ppa008642m.g	AT5G05340.1	RS	RI	110.045	28.0038	19.0613	36.9462	-1.9744	-9.00756	5e-05	0.00269945	Peroxidase superfamily protein	scaffold_6:24875553-24877461
XLOC_020448	ppa013428m.g	ATLTP1	AT3G08770.1	RS	RI	99.96	4.42245	5.33567	3.50922	-4.49843	-16.8259	5e-05	0.00269945	lipid transfer protein 1	scaffold_6:25088832-25089632
XLOC_020467	ppa008002m.g,ppa018820m.g,ppa020089m.g	ppa008002m.g	AT1G06840.1	RS	RI	9.48265	3.58322	2.35172	4.81471	-1.40404	-4.22231	5e-05	0.00269945	Leucine-rich repeat protein kinase family protein	scaffold_6:25252770-25301905
XLOC_020638	ppa011581m.g	ppa011581m.g	AT4G14746.1	RS	RI	37.1619	11.9755	6.76369	17.1874	-1.63373	-6.50388	5e-05	0.00269945	No description available	scaffold_6:27610446-27612576
XLOC_020714	ppa005364m.g	ATPUB9	AT3G07360.1	RS	RI	8.6523	20.0202	25.0208	15.0196	1.2103	4.12309	5e-05	0.00269945	plant U-box 9	scaffold_6:28324115-28327071
XLOC_020766	ppa004875m.g	ppa004875m.g	AT1G65450.1	RS	RI	41.9832	11.6692	12.8817	10.4566	-1.84711	-7.54665	5e-05	0.00269945	HXXXD-type acyl-transferase family protein	scaffold_6:28753883-28755732
XLOC_020860	ppa006284m.g	ppa006284m.g	AT1G55360.1	RS	RI	43.469	22.026	18.5312	25.5208	-0.98078	-4.21681	5e-05	0.00269945	Protein of Unknown Function (DUF239)	scaffold_6:960155-963620
XLOC_020867	ppa009156m.g	ppa009156m.g	AT4G26370.1	RS	RI	71.226	176.744	192.292	161.196	1.31119	5.1548	5e-05	0.00269945	antitermination NusB domain-containing protein	scaffold_6:1052634-1055847
XLOC_021001	ppa008513m.g	ppa008513m.g	AT1G55760.1	RS	RI	5.52391	13.3162	15.3951	11.2373	1.26942	4.48933	5e-05	0.00269945	BTB/POZ domain-containing protein	scaffold_6:2777767-2779913
XLOC_021136	ppa010064m.g	ppa010064m.g	AT1G07440.1	RS	RI	77.9868	33.7776	21.4162	46.1391	-1.20716	-5.68961	5e-05	0.00269945	NAD(P)-binding Rossmann-fold superfamily protein	scaffold_6:4764811-4766662
XLOC_021156	ppa021807m.g	ATGRAS2	AT2G29060.1	RS	RI	6.33925	2.48461	1.56978	3.39943	-1.35129	-4.17808	5e-05	0.00269945	SCARECROW-like 14	scaffold_6:4985526-4987587
XLOC_021584	ppa025914m.g	ppa025914m.g	AT5G20950.2	RS	RI	6.06671	2.15548	1.03431	3.27664	-1.49291	-3.97271	5e-05	0.00269945	Glycosyl hydrolase family protein	scaffold_6:13028376-13032197
XLOC_021832	ppa008251m.g	SNRK2-7	AT1G78290.3	RS	RI	58.5972	199.775	259.3	140.249	1.76947	6.78909	5e-05	0.00269945	SNF1-related protein kinase 2.7	scaffold_6:18078845-18081952
XLOC_021833	ppa006265m.g	GCL1	AT5G65280.1	RS	RI	33.6417	67.8173	77.5526	58.082	1.0114	3.94881	5e-05	0.00269945	GCR2-like 1	scaffold_6:18095362-18099876
XLOC_022097	ppa020577m.g	ppa020577m.g	AT2G37240.1	RS	RI	86.1951	217.75	266.171	169.328	1.33699	6.41858	5e-05	0.00269945	Thioredoxin superfamily protein	scaffold_6:22310725-22313541
XLOC_022246	ppa004498m.g	ATGPAT6	AT2G38110.1	RS	RI	55.1055	12.0099	15.4479	8.57197	-2.19797	-9.00935	5e-05	0.00269945	glycerol-3-phosphate acyltransferase 6	scaffold_6:23936063-23938232
XLOC_022262	ppa010655m.g	ppa010655m.g	AT5G01520.1	RS	RI	9.49563	25.4029	31.3693	19.4364	1.41966	5.53844	5e-05	0.00269945	RING/U-box superfamily protein	scaffold_6:24144839-24147161
XLOC_022265	ppa006043m.g	ATCAX1	AT3G51860.1	RS	RI	14.5377	6.67158	5.2219	8.12125	-1.1237	-3.65652	5e-05	0.00269945	cation exchanger 1	scaffold_6:24174794-24178089
XLOC_022332	ppa025482m.g	ATWNK5	AT3G51630.1	RS	RI	13.4161	6.40506	7.44496	5.36517	-1.06668	-3.45923	5e-05	0.00269945	with no lysine (K) kinase 5	scaffold_6:25016052-25019994
XLOC_022391	NA	NA	NA	RS	RI	9.14739	27.6721	35.8628	19.4813	1.597	3.84215	5e-05	0.00269945	No Description Availabe	NA
XLOC_022567	ppa012845m.g	CSD1	AT1G08830.2	RS	RI	1413.19	565.971	320.377	811.565	-1.32015	-3.90906	5e-05	0.00269945	copper/zinc superoxide dismutase 1	scaffold_6:27243488-27246581
XLOC_022732	NA	NA	NA	RS	RI	0	101.944	155.375	48.5135	Inf	NA	5e-05	0.00269945	No Description Availabe	NA
XLOC_022797	NA	NA	NA	RS	RI	0	3.08793	2.91362	3.26225	Inf	NA	5e-05	0.00269945	No Description Availabe	NA
XLOC_022836	ppa023522m.g	UBA2A	AT3G56860.2	RS	RI	0.477704	0	0	0	-Inf	NA	5e-05	0.00269945	UBP1-associated protein 2A	scaffold_6:18600414-18602061
XLOC_022854	NA	NA	NA	RS	RI	0	0.476845	0.609317	0.344373	Inf	NA	5e-05	0.00269945	No Description Availabe	NA
XLOC_022860	NA	NA	NA	RS	RI	104.029	193.448	231.753	155.143	0.894957	5.13175	5e-05	0.00269945	No Description Availabe	NA
XLOC_023265	ppa005150m.g	GPDHC1	AT2G41540.3	RS	RI	6.8805	2.29223	2.36809	2.21637	-1.58576	-4.40116	5e-05	0.00269945	6-phosphogluconate dehydrogenase family protein	scaffold_7:8804055-8808443
XLOC_023294	ppa004177m.g	ppa004177m.g	AT3G57400.1	RS	RI	11.094	5.09695	5.71887	4.47504	-1.12208	-3.90748	5e-05	0.00269945	No description available	scaffold_7:9432556-9434134
XLOC_023809	ppa004565m.g	CLM	AT3G50660.1	RS	RI	13.5767	5.8765	4.74211	7.01089	-1.20811	-3.86569	5e-05	0.00269945	Cytochrome P450 superfamily protein	scaffold_7:16765368-16769046
XLOC_023812	ppa013228m.g	ppa013228m.g	AT5G66780.1	RS	RI	0	0.862329	1.04543	0.679232	Inf	NA	5e-05	0.00269945	No description available	scaffold_7:16790612-16791305
XLOC_023869	ppa002271m.g	BGAL3	AT4G36360.2	RS	RI	9.45813	3.53459	2.57465	4.49453	-1.42001	-4.66487	5e-05	0.00269945	beta-galactosidase 3	scaffold_7:17225209-17231599
XLOC_023878	ppa004260m.g	CYP84A1	AT4G36220.1	RS	RI	8.01281	3.22451	3.50436	2.94467	-1.31323	-4.2134	5e-05	0.00269945	ferulic acid 5-hydroxylase 1	scaffold_7:17328022-17329804
XLOC_024205	NA	NA	NA	RS	RI	0	0.95706	1.77272	0.141398	Inf	NA	5e-05	0.00269945	No Description Availabe	NA
XLOC_024211	ppa000236m.g	ATPDR4	AT2G26910.1	RS	RI	9.61158	3.16202	3.20378	3.12027	-1.60393	-5.61988	5e-05	0.00269945	pleiotropic drug resistance 4	scaffold_7:20857020-20864677
XLOC_024327	ppa019682m.g	ppa019682m.g	AT1G11330.1	RS	RI	9.87252	4.6313	2.497	6.7656	-1.092	-3.56872	5e-05	0.00269945	S-locus lectin protein kinase family protein	scaffold_7:21977093-21981052
XLOC_024510	ppa021580m.g	ANNAT1	AT1G35720.1	RS	RI	0	0.301658	0.411411	0.191904	Inf	NA	5e-05	0.00269945	annexin 1	scaffold_7:3678657-3679984
XLOC_024637	ppa003922m.g	ppa003922m.g	AT2G41190.1	RS	RI	35.7721	69.5412	82.3637	56.7188	0.959035	3.75654	5e-05	0.00269945	Transmembrane amino acid transporter family protein	scaffold_7:7151438-7156692
XLOC_024755	ppa001730m.g	AtSIP2	AT3G57520.1	RS	RI	79.6475	14.4277	11.9407	16.9146	-2.46479	-9.4732	5e-05	0.00269945	seed imbibition 2	scaffold_7:9869885-9875854
XLOC_024946	ppa1027169m.g	PUB23	NA	RS	RI	6.22388	17.0837	15.2975	18.8698	1.45673	5.2656	5e-05	0.00269945	plant U-box 23	scaffold_7:13065180-13066398
XLOC_024954	ppa005104m.g	ppa005104m.g	AT3G52500.1	RS	RI	4.27586	0.883189	1.14463	0.621745	-2.27542	-5.84069	5e-05	0.00269945	Eukaryotic aspartyl protease family protein	scaffold_7:13306761-13308445
XLOC_025034	ppa005956m.g	ATPAP20	AT3G52780.1	RS	RI	14.6153	7.03338	5.82057	8.24619	-1.05519	-3.91066	5e-05	0.00269945	Purple acid phosphatases superfamily protein	scaffold_7:14304998-14308023
XLOC_025059	ppa004037m.g	ATCSLA09	AT5G03760.1	RS	RI	10.2488	1.19778	1.47321	0.922349	-3.09702	-8.28854	5e-05	0.00269945	Nucleotide-diphospho-sugar transferases superfamily protein	scaffold_7:14725278-14730331
XLOC_025083	ppa004804m.g	DOGT1	AT2G36800.1	RS	RI	20.5707	7.28412	5.88227	8.68598	-1.49777	-5.65666	5e-05	0.00269945	don-glucosyltransferase 1	scaffold_7:15046916-15048540
XLOC_025122	ppa007987m.g	MAPKKK19	AT5G67080.1	RS	RI	9.13912	37.4049	48.7354	26.0745	2.0331	7.9685	5e-05	0.00269945	mitogen-activated protein kinase kinase kinase 19	scaffold_7:15498827-15499953
XLOC_025125	ppa006667m.g	ppa006667m.g	AT5G67020.1	RS	RI	11.0226	3.75865	3.56995	3.94735	-1.55218	-5.10607	5e-05	0.00269945	No description available	scaffold_7:15571152-15572385
XLOC_025165	ppa018866m.g,ppa021591m.g	ATMES3	AT2G23610.1	RS	RI	387.644	144.032	61.6545	226.41	-1.42834	-5.26682	5e-05	0.00269945	methyl esterase 3	scaffold_7:16069138-16082927
XLOC_025310	ppa008859m.g	ATHCHIB	AT3G12500.1	RS	RI	12.8419	5.28193	3.4378	7.12607	-1.28172	-4.37429	5e-05	0.00269945	basic chitinase	scaffold_7:17991604-17993043
XLOC_025327	ppa007586m.g	ppa007586m.g	AT2G17570.1	RS	RI	191.755	1058.91	1364.38	753.434	2.46524	8.29078	5e-05	0.00269945	Undecaprenyl pyrophosphate synthetase family protein	scaffold_7:18119431-18122225
XLOC_025384	ppa000117m.g	ppa000117m.g	AT2G03140.1	RS	RI	24.9457	46.9898	54.7831	39.1966	0.91356	3.53532	5e-05	0.00269945	alpha/beta-Hydrolases superfamily protein	scaffold_7:18760787-18768514
XLOC_025402	ppa001798m.g	ppa001798m.g	AT2G05920.1	RS	RI	12.56	3.62312	3.65016	3.59608	-1.79353	-6.34192	5e-05	0.00269945	Subtilase family protein	scaffold_7:18986517-18989119
XLOC_025405	ppa014596m.g,ppa019215m.g	CYP75B1	AT5G07990.1	RS	RI	6.89946	0.818534	0.917966	0.719101	-3.07537	-6.80702	5e-05	0.00269945	Cytochrome P450 superfamily protein	scaffold_7:19030171-19038984
XLOC_025416	ppa011385m.g,ppa011460m.g	ATGER3	AT5G20630.1	RS	RI	271.628	95.6072	109.175	82.039	-1.50644	-5.54177	5e-05	0.00269945	germin 3	scaffold_7:19115808-19127506
XLOC_025417	ppa011467m.g	ATGER3	AT5G20630.1	RS	RI	279.67	74.8598	95.3451	54.3745	-1.90146	-4.68497	5e-05	0.00269945	germin 3	scaffold_7:19115808-19127506
XLOC_025510	ppa003142m.g	ATNADP-ME1	AT2G19900.1	RS	RI	99.4423	46.6976	41.9734	51.4217	-1.09051	-4.31871	5e-05	0.00269945	NADP-malic enzyme 1	scaffold_7:20169290-20173992
XLOC_025524	ppa021357m.g	ppa021357m.g	AT2G25737.1	RS	RI	0	1.25057	0.904534	1.5966	Inf	NA	5e-05	0.00269945	Sulfite exporter TauE/SafE family protein	scaffold_7:20299456-20299879
XLOC_025643	ppa010958m.g	ppa010958m.g	AT2G10940.2	RS	RI	78.6784	1.92993	2.25944	1.60043	-5.34934	-14.2156	5e-05	0.00269945	Bifunctional inhibitor/lipid-transfer protein/seed storage 2S albumin superfamily protein	scaffold_7:21508400-21510209
XLOC_025766	ppa003184m.g	MTHFR2	AT2G44160.1	RS	RI	80.3378	42.0574	35.5339	48.5809	-0.933719	-4.04396	5e-05	0.00269945	methylenetetrahydrofolate reductase 2	scaffold_7:22642894-22647664
XLOC_025887	ppa005992m.g	ppa005992m.g	AT5G66460.1	RS	RI	0	91.8062	124.676	58.9367	Inf	NA	5e-05	0.00269945	Glycosyl hydrolase superfamily protein	scaffold_7:16986867-16989390
XLOC_025918	ppa022204m.g	YUC2	AT4G13260.1	RS	RI	0	0.714595	0.322102	1.10709	Inf	NA	5e-05	0.00269945	Flavin-binding monooxygenase family protein	scaffold_7:20664821-20667102
XLOC_026287	ppa021086m.g	ATOPT4	AT5G64410.1	RS	RI	64.5575	36.5218	27.2848	45.7588	-0.821827	-3.23262	5e-05	0.00269945	oligopeptide transporter 4	scaffold_8:7288967-7294147
XLOC_026413	ppa013764m.g	ppa013764m.g	AT2G21220.1	RS	RI	13.7579	1.94491	1.79365	2.09616	-2.82248	-9.75214	5e-05	0.00269945	SAUR-like auxin-responsive protein family	scaffold_8:10769680-10770083
XLOC_026451	ppa002840m.g	ppa002840m.g	AT2G21520.1	RS	RI	60.9104	33.478	32.1632	34.7927	-0.863475	-3.45142	5e-05	0.00269945	Sec14p-like phosphatidylinositol transfer family protein	scaffold_8:11745757-11752766
XLOC_026539	ppa002568m.g,ppa009382m.g	LACS2	AT1G49430.1	RS	RI	37.6992	8.95517	8.75347	9.15687	-2.07374	-5.30277	5e-05	0.00269945	long-chain acyl-CoA synthetase 2	scaffold_8:13137914-13171726
XLOC_026630	ppa010497m.g	CCoAOMT1	AT4G34050.1	RS	RI	286.534	100.222	84.1082	116.337	-1.5155	-7.31042	5e-05	0.00269945	S-adenosyl-L-methionine-dependent methyltransferases superfamily protein	scaffold_8:14441367-14442897
XLOC_026650	ppa019354m.g	UGT73B3	AT4G34131.1	RS	RI	27.4117	11.0953	6.98396	15.2067	-1.30484	-5.12561	5e-05	0.00269945	UDP-glucosyl transferase 73B3	scaffold_8:14613675-14615109
XLOC_026651	ppa008725m.g	ppa008725m.g	AT5G67210.1	RS	RI	24.133	10.7517	10.6864	10.817	-1.16644	-4.62272	5e-05	0.00269945	Protein of unknown function (DUF579)	scaffold_8:14617992-14619046
XLOC_026669	ppa023959m.g	ppa023959m.g	AT2G15020.1	RS	RI	312.322	673.725	708.52	638.929	1.10912	4.20234	5e-05	0.00269945	No description available	scaffold_8:14937944-14939583
XLOC_026720	ppa024287m.g	ATCYCD1;1	AT1G70210.1	RS	RI	8.41991	2.02986	1.94087	2.11885	-2.05242	-6.04994	5e-05	0.00269945	Cyclin D1_1	scaffold_8:15461277-15462681
XLOC_026768	ppa013344m.g	ppa013344m.g	AT2G21180.1	RS	RI	18.8064	7.32353	8.1099	6.53716	-1.36061	-5.02434	5e-05	0.00269945	No description available	scaffold_8:16156606-16157433
XLOC_026777	ppa008464m.g	ppa008464m.g	AT2G16630.1	RS	RI	22.5364	2.28821	2.92223	1.65419	-3.29996	-10.3103	5e-05	0.00269945	Pollen Ole e 1 allergen and extensin family protein	scaffold_8:16219106-16220450
XLOC_026827	ppa023317m.g	ppa023317m.g	AT1G21590.1	RS	RI	0.388375	0	0	0	-Inf	NA	5e-05	0.00269945	Protein kinase protein with adenine nucleotide alpha hydrolases-like domain	scaffold_8:16872470-16874002
XLOC_026895	ppa016444m.g,ppa020804m.g	UGT74E2	AT1G05680.1	RS	RI	81.7791	40.3914	25.924	54.8589	-1.01768	-3.92283	5e-05	0.00269945	Uridine diphosphate glycosyltransferase 74E2	scaffold_8:17634121-17638924
XLOC_026925	ppa012938m.g	ppa012938m.g	NA	RS	RI	2.13409	11.539	14.7627	8.31529	2.43483	7.69281	5e-05	0.00269945	No description available	scaffold_8:18020530-18021060
XLOC_027007	ppa003618m.g	ppa003618m.g	AT2G44260.1	RS	RI	1.89422	5.7609	6.82962	4.69218	1.60469	4.74284	5e-05	0.00269945	Plant protein of unknown function (DUF946)	scaffold_8:18885679-18887637
XLOC_027050	ppa009628m.g	anac074	AT4G28530.1	RS	RI	3.36197	10.3262	11.1602	9.49232	1.61894	4.29651	5e-05	0.00269945	NAC domain containing protein 74	scaffold_8:19371266-19375030
XLOC_027315	ppa004719m.g	ATCEL3	AT1G71380.1	RS	RI	13.4276	6.10393	5.42741	6.78046	-1.13739	-4.10517	5e-05	0.00269945	cellulase 3	scaffold_8:470219-472480
XLOC_027791	ppa013834m.g	ppa013834m.g	AT5G18080.1	RS	RI	15.1799	1.66429	1.0279	2.30068	-3.18918	-10.7122	5e-05	0.00269945	SAUR-like auxin-responsive protein family	scaffold_8:10727785-10728168
XLOC_027842	ppa001363m.g	BGAL3	AT4G36360.1	RS	RI	8.5586	1.18083	1.39966	0.962003	-2.85757	-8.05434	5e-05	0.00269945	beta-galactosidase 3	scaffold_8:11532089-11538701
XLOC_027857	ppa012739m.g	AtbZIP44	AT4G34590.1	RS	RI	79.856	222.313	296.802	147.825	1.47712	7.48087	5e-05	0.00269945	basic leucine-zipper 44	scaffold_8:11718444-11719220
XLOC_027865	ppa007495m.g	ppa007495m.g	AT5G38020.1	RS	RI	0	1.44673	2.10038	0.793065	Inf	NA	5e-05	0.00269945	S-adenosyl-L-methionine-dependent methyltransferases superfamily protein	scaffold_8:11833173-11834861
XLOC_027876	ppa008220m.g	ppa008220m.g	AT4G39230.1	RS	RI	234.057	101.302	91.1626	111.442	-1.20819	-5.57928	5e-05	0.00269945	NmrA-like negative transcriptional regulator family protein	scaffold_8:11981048-11982896
XLOC_027888	ppa004500m.g	KCS4	AT1G19440.1	RS	RI	2.43809	0.599244	0.386873	0.811615	-2.02453	-4.78591	5e-05	0.00269945	3-ketoacyl-CoA synthase 4	scaffold_8:12086518-12088424
XLOC_027889	ppa014060m.g	ATRL1	AT2G21650.1	RS	RI	54.9885	7.25839	2.82588	11.6909	-2.92141	-10.9997	5e-05	0.00269945	RAD-like 1	scaffold_8:12098710-12099810
XLOC_027990	ppa020710m.g	ppa020710m.g	AT2G20142.1	RS	RI	0	0.395658	0.300922	0.490394	Inf	NA	5e-05	0.00269945	Toll-Interleukin-Resistance (TIR) domain family protein	scaffold_8:13912767-13914581
XLOC_028009	ppa021861m.g	ATCXE13	AT3G48700.1	RS	RI	12.2982	34.1905	46.1127	22.2682	1.47515	5.94083	5e-05	0.00269945	carboxyesterase 13	scaffold_8:14029000-14029951
XLOC_028025	ppa006152m.g	AMY1	AT4G25000.1	RS	RI	75.4672	32.4019	16.9346	47.8693	-1.21977	-5.23052	5e-05	0.00269945	alpha-amylase-like	scaffold_8:14280621-14282706
XLOC_028068	ppa007736m.g	ATCAD4	AT4G34230.1	RS	RI	163.102	60.0305	46.9949	73.0662	-1.44201	-6.45078	5e-05	0.00269945	GroES-like zinc-binding alcohol dehydrogenase family protein	scaffold_8:14829766-14831918
XLOC_028075	ppa015159m.g	ppa015159m.g	AT2G15220.1	RS	RI	31.7022	7.21165	8.46722	5.95609	-2.13618	-8.16775	5e-05	0.00269945	Plant basic secretory protein (BSP) family protein	scaffold_8:14914194-14915347
XLOC_028157	ppa018679m.g	ATPRB1	AT2G14580.1	RS	RI	10.1864	29.1705	20.8636	37.4775	1.51786	6.14368	5e-05	0.00269945	basic pathogenesis-related protein 1	scaffold_8:15817467-15818161
XLOC_028191	ppa008130m.g	ppa008130m.g	AT4G37850.1	RS	RI	8.14565	1.7506	0.932543	2.56866	-2.21818	-6.40901	5e-05	0.00269945	basic helix-loop-helix (bHLH) DNA-binding superfamily protein	scaffold_8:16038683-16041090
XLOC_028256	ppa003929m.g	ppa003929m.g	AT1G47670.1	RS	RI	25.8429	49.3394	46.8073	51.8714	0.932968	4.09105	5e-05	0.00269945	Transmembrane amino acid transporter family protein	scaffold_8:16924346-16927234
XLOC_028372	ppa004095m.g,ppa004569m.g,ppa016050m.g	CYP82G1	AT3G25180.1	RS	RI	34.7533	12.5412	12.2454	12.837	-1.47047	-6.03455	5e-05	0.00269945	cytochrome P450, family 82, subfamily G, polypeptide 1	scaffold_8:18076892-18095254
XLOC_028636	ppa013797m.g	ppa013797m.g	AT3G62950.1	RS	RI	0	0.420939	0.451576	0.390302	Inf	NA	5e-05	0.00269945	Thioredoxin superfamily protein	scaffold_8:20997622-20998256
XLOC_028690	ppa017879m.g	TBL6	AT3G62390.1	RS	RI	12.9524	3.86226	4.63177	3.09274	-1.74571	-5.60579	5e-05	0.00269945	TRICHOME BIREFRINGENCE-LIKE 6	scaffold_8:21533106-21536308
XLOC_028692	ppa004056m.g	TBL6	AT3G62390.1	RS	RI	3.62262	1.19827	1.31688	1.07966	-1.59608	-4.23911	5e-05	0.00269945	TRICHOME BIREFRINGENCE-LIKE 6	scaffold_8:21541612-21543755
XLOC_028725	NA	NA	NA	RS	RI	0	935.721	483.776	1387.66	Inf	NA	5e-05	0.00269945	No Description Availabe	NA
XLOC_028919	NA	NA	NA	RS	RI	20.5358	1.62973	1.80176	1.4577	-3.65544	-12.5256	5e-05	0.00269945	No Description Availabe	NA
XLOC_028920	NA	NA	NA	RS	RI	40.8411	3.0091	3.68039	2.33781	-3.76262	-15.4953	5e-05	0.00269945	No Description Availabe	NA
XLOC_029028	ppa022031m.g	ppa022031m.g	AT5G53390.1	RS	RI	0.24392	0	0	0	-Inf	NA	5e-05	0.00269945	O-acyltransferase (WSD1-like) family protein	scaffold_9:388050-392320
XLOC_029106	NA	NA	NA	RS	RI	34.2168	13.9377	2.18996	25.6854	-1.29571	-4.84775	5e-05	0.00269945	No Description Availabe	NA
XLOC_000478	ppa008651m.g	ppa008651m.g	NA	RS	RI	1.6646	6.52558	8.35734	4.69382	1.97093	5.52397	0.0001	0.00492292	Late embryogenesis abundant protein (LEA) family protein	scaffold_1:7990165-7991865
XLOC_000704	ppa003791m.g	ppa003791m.g	AT3G06130.1	RS	RI	2.65097	0.532326	0.716151	0.348502	-2.31614	-5.35369	0.0001	0.00492292	Heavy metal transport/detoxification superfamily protein	scaffold_1:11520141-11522243
XLOC_000758	NA	NA	NA	RS	RI	0	0.725152	1.4503	0	Inf	NA	0.0001	0.00492292	No Description Availabe	NA
XLOC_000849	ppb015435m.g	ppb015435m.g	NA	RS	RI	0.600641	0	0	0	-Inf	NA	0.0001	0.00492292	No description available	scaffold_1:15054055-15054472
XLOC_001962	ppa006394m.g	ppa006394m.g	AT3G43540.1	RS	RI	22.6289	41.1064	45.1143	37.0985	0.861197	3.29605	0.0001	0.00492292	Protein of unknown function (DUF1350)	scaffold_1:34445553-34448537
XLOC_001969	ppa009136m.g	ppa009136m.g	AT4G33180.1	RS	RI	12.2586	4.59516	4.90443	4.28588	-1.4156	-3.90286	0.0001	0.00492292	alpha/beta-Hydrolases superfamily protein	scaffold_1:34530403-34532193
XLOC_002064	ppa026128m.g	ATEXO70G1	AT4G31540.1	RS	RI	0.161374	1.2795	1.69739	0.861606	2.9871	5.58866	0.0001	0.00492292	exocyst subunit exo70 family protein G1	scaffold_1:35470410-35472809
XLOC_002445	ppa006965m.g,ppa015908m.g,ppa017062m.g,ppa017577m.g	ppa006965m.g	AT3G26430.1	RS	RI	318.135	165.255	110.104	220.405	-0.944945	-4.53781	0.0001	0.00492292	GDSL-like Lipase/Acylhydrolase superfamily protein	scaffold_1:40228847-40286520
XLOC_003504	ppa022172m.g	ppa022172m.g	AT5G18910.1	RS	RI	2.69414	0.176071	0.19254	0.159602	-3.93559	-7.33619	0.0001	0.00492292	Protein kinase superfamily protein	scaffold_1:10979579-10982005
XLOC_003732	ppa011682m.g	ATGPX3	AT2G31570.1	RS	RI	248.73	140.172	112.877	167.466	-0.827385	-3.2607	0.0001	0.00492292	glutathione peroxidase 3	scaffold_1:15973146-15976749
XLOC_004834	ppa024627m.g	ppa024627m.g	AT4G31830.1	RS	RI	0	0.951296	1.3477	0.554895	Inf	NA	0.0001	0.00492292	No description available	scaffold_1:34087027-34087333
XLOC_006024	ppa006980m.g	WIN2	AT4G31750.1	RS	RI	7.70679	25.1409	30.1868	20.0949	1.70583	8.51762	0.0001	0.00492292	HOPW1-1-interacting 2	scaffold_1:34293155-34299145
XLOC_007849	ppa000661m.g	ppa000661m.g	AT1G17360.1	RS	RI	8.70735	4.49078	3.8262	5.15535	-0.955269	-3.51143	0.0001	0.00492292	No description available	scaffold_2:23775165-23780731
XLOC_009151	ppa008210m.g	ADK2	AT5G03300.1	RS	RI	28.0228	14.3026	12.4805	16.1248	-0.970322	-3.99306	0.0001	0.00492292	adenosine kinase 2	scaffold_2:20814029-20817707
XLOC_011246	ppa011008m.g	ppa011008m.g	AT5G23240.1	RS	RI	73.3252	145.635	179.069	112.201	0.989977	4.07673	0.0001	0.00492292	DNAJ heat shock N-terminal domain-containing protein	scaffold_3:20672012-20683494
XLOC_011364	ppa006994m.g	ppa006994m.g	AT3G02040.1	RS	RI	9.19948	27.5363	35.4412	19.6313	1.58171	3.32013	0.0001	0.00492292	PLC-like phosphodiesterases superfamily protein	scaffold_3:21629970-21632406
XLOC_011494	ppa018713m.g	ppa018713m.g	NA	RS	RI	0	0.820922	1.16263	0.47922	Inf	NA	0.0001	0.00492292	No description available	scaffold_3:1496026-1496596
XLOC_012018	ppa015479m.g	ppa015479m.g	NA	RS	RI	0.817616	0	0	0	-Inf	NA	0.0001	0.00492292	No description available	scaffold_3:10799243-10799519
XLOC_013382	ppa009139m.g	ppa009139m.g	NA	RS	RI	158.7	285.622	324.069	247.175	0.847801	4.02457	0.0001	0.00492292	No description available	scaffold_4:3795937-3798142
XLOC_014000	ppa026191m.g	ppa026191m.g	AT1G56400.1	RS	RI	11.0335	4.71537	2.18646	7.24429	-1.22644	-4.03309	0.0001	0.00492292	F-box family protein	scaffold_4:12959074-12960650
XLOC_014851	ppa001031m.g	ATUBC24	AT2G33770.1	RS	RI	25.4048	46.371	49.8991	42.8429	0.868123	3.68918	0.0001	0.00492292	phosphate 2	scaffold_4:2252306-2256576
XLOC_015183	ppa022004m.g	UFO	AT1G30950.1	RS	RI	0	51.8267	73.2269	30.4264	Inf	NA	0.0001	0.00492292	F-box family protein	scaffold_4:6383778-6383892
XLOC_015352	ppa010388m.g	TBL41	AT3G14850.1	RS	RI	4.99435	1.55865	1.32973	1.78757	-1.68	-4.57747	0.0001	0.00492292	TRICHOME BIREFRINGENCE-LIKE 41	scaffold_4:9009362-9012115
XLOC_016472	NA	NA	NA	RS	RI	180.098	934.805	1131.83	737.775	2.37588	183.086	0.0001	0.00492292	No Description Availabe	NA
XLOC_018282	ppa009005m.g	ppa009005m.g	AT1G64380.1	RS	RI	12.4193	5.79395	6.76652	4.82138	-1.09996	-3.91419	0.0001	0.00492292	Integrase-type DNA-binding superfamily protein	scaffold_5:11915545-11917173
XLOC_018487	ppa019259m.g	ppa019259m.g	NA	RS	RI	11.906	1.71276	2.25802	1.1675	-2.7973	-9.11603	0.0001	0.00492292	No description available	scaffold_5:14247707-14248118
XLOC_018681	ppa001102m.g	ATHSP101	AT1G74310.1	RS	RI	14.6274	27.3328	31.2128	23.4528	0.901962	3.74867	0.0001	0.00492292	heat shock protein 101	scaffold_5:16360020-16364358
XLOC_018749	ppa024512m.g	ppa024512m.g	AT1G75290.1	RS	RI	3.68537	0.443201	0.368952	0.517451	-3.05578	-6.69669	0.0001	0.00492292	NAD(P)-binding Rossmann-fold superfamily protein	scaffold_5:17050961-17054138
XLOC_019979	ppa008698m.g,ppa018671m.g	ppa008698m.g	AT2G22420.1	RS	RI	10.4229	22.5184	26.5512	18.4855	1.11135	3.51836	0.0001	0.00492292	Peroxidase superfamily protein	scaffold_6:18058349-18065881
XLOC_020284	ppa002522m.g	ATBP-1	AT1G07540.1	RS	RI	14.9931	27.4593	33.5008	21.4178	0.872992	3.31865	0.0001	0.00492292	telomeric DNA binding protein 1	scaffold_6:23092409-23098350
XLOC_020896	ppa026887m.g	ATFER2	AT2G40300.1	RS	RI	7.92086	2.16974	2.09275	2.24672	-1.86814	-5.65595	0.0001	0.00492292	ferritin 2	scaffold_6:1633633-1635368
XLOC_022421	ppa012574m.g	SVB	AT1G09310.1	RS	RI	301.1	167.645	182.852	152.438	-0.844836	-4.35653	0.0001	0.00492292	Protein of unknown function, DUF538	scaffold_6:25967797-25968613
XLOC_022651	ppa007610m.g	ppa007610m.g	AT5G18460.1	RS	RI	6.13062	2.2597	2.40934	2.11006	-1.4399	-3.74956	0.0001	0.00492292	Protein of Unknown Function (DUF239)	scaffold_6:28191582-28195579
XLOC_022898	ppa001899m.g	PAP3	AT1G09530.2	RS	RI	30.3216	67.4228	84.4621	50.3836	1.15289	5.9666	0.0001	0.00492292	phytochrome interacting factor 3	scaffold_6:25628612-25633463
XLOC_023285	ppa014675m.g	AT-HSFB3	AT2G41690.1	RS	RI	44.9611	21.0779	16.2684	25.8874	-1.09294	-3.87027	0.0001	0.00492292	heat shock transcription factor B3	scaffold_7:9198106-9200384
XLOC_000432	ppa026853m.g,ppa1027121m.g	ATGLR2.8	AT2G29110.1	RS	RI	15.9938	7.21023	2.50555	11.9149	-1.1494	-4.06082	0.00015	0.00694692	glutamate receptor 2.8	scaffold_1:6890056-6922474
XLOC_002020	ppa018120m.g	CGA1	AT4G26150.1	RS	RI	22.3776	43.3708	49.7837	36.958	0.954669	4.20509	0.00015	0.00694692	cytokinin-responsive gata factor 1	scaffold_1:34983672-34985153
XLOC_002377	NA	NA	NA	RS	RI	0.716555	2.41493	2.8206	2.00926	1.75283	4.18976	0.00015	0.00694692	No Description Availabe	NA
XLOC_003311	ppa004486m.g	ppa004486m.g	AT1G62290.2	RS	RI	35.5095	19.7874	21.5207	18.0541	-0.843624	-3.17446	0.00015	0.00694692	Saposin-like aspartyl protease family protein	scaffold_1:7779403-7782912
XLOC_003400	ppa024457m.g	ppa024457m.g	AT4G16260.1	RS	RI	3.72232	0.468137	0.139738	0.796537	-2.9912	-6.30179	0.00015	0.00694692	Glycosyl hydrolase superfamily protein	scaffold_1:9111998-9112686
XLOC_004250	ppa017536m.g	AtMYB88	AT1G14350.2	RS	RI	10.5232	5.07525	3.4484	6.7021	-1.05203	-3.40748	0.00015	0.00694692	myb domain protein 88	scaffold_1:26845216-26849945
XLOC_006187	ppa026536m.g	ppa026536m.g	AT4G01995.1	RS	RI	35.6362	63.8376	72.8542	54.8211	0.841063	3.15729	0.00015	0.00694692	No description available	scaffold_10:682319-684153
XLOC_007320	ppa002801m.g	ppa002801m.g	AT4G00750.1	RS	RI	13.8211	26.2018	28.8257	23.5779	0.922792	3.82092	0.00015	0.00694692	S-adenosyl-L-methionine-dependent methyltransferases superfamily protein	scaffold_2:17422799-17427234
XLOC_009056	ppa003997m.g	CYP78A8	AT1G01190.1	RS	RI	0.878487	2.6353	3.26614	2.00446	1.58487	3.93999	0.00015	0.00694692	cytochrome P450, family 78, subfamily A, polypeptide 8	scaffold_2:19670770-19672552
XLOC_009404	ppa004268m.g	CYP714A1	AT5G24910.1	RS	RI	83.8281	47.4071	41.7037	53.1105	-0.822333	-3.29314	0.00015	0.00694692	cytochrome P450, family 714, subfamily A, polypeptide 1	scaffold_2:23762681-23766060
XLOC_010615	ppa010041m.g	ATEXPB3	AT4G28250.1	RS	RI	4.30533	0.63241	0.195649	1.06917	-2.76719	-6.1924	0.00015	0.00694692	expansin B3	scaffold_3:12035135-12037388
XLOC_013720	ppb013116m.g	ATGSTU19	AT1G78380.1	RS	RI	21.6244	8.39803	4.16951	12.6265	-1.36454	-5.22825	0.00015	0.00694692	glutathione S-transferase TAU 19	scaffold_4:8406617-8407864
XLOC_014905	ppa005640m.g	ppa005640m.g	AT1G28680.1	RS	RI	23.1716	11.2378	9.757	12.7187	-1.04399	-4.13112	0.00015	0.00694692	HXXXD-type acyl-transferase family protein	scaffold_4:2747399-2749078
XLOC_016352	ppa004597m.g	ppa004597m.g	AT1G16350.1	RS	RI	374.212	158.666	68.0234	249.31	-1.23786	-19.8234	0.00015	0.00694692	Aldolase-type TIM barrel family protein	scaffold_4:7129922-7133658
XLOC_017469	ppa011784m.g	ppa011784m.g	AT1G18720.1	RS	RI	66.5332	35.9473	27.8007	44.0939	-0.888191	-4.22635	0.00015	0.00694692	Protein of unknown function (DUF962)	scaffold_5:15862341-15863877
XLOC_018338	ppa005388m.g	ppa005388m.g	AT4G24140.1	RS	RI	2.33659	0.223779	0.275976	0.171582	-3.38426	-6.55609	0.00015	0.00694692	alpha/beta-Hydrolases superfamily protein	scaffold_5:12644405-12646982
XLOC_018595	ppa018776m.g	ATVDAC1	AT3G01280.1	RS	RI	5.41793	0.256309	0.166788	0.345829	-4.40179	-8.5773	0.00015	0.00694692	voltage dependent anion channel 1	scaffold_5:15435239-15436573
XLOC_018755	ppa004467m.g,ppa010131m.g	CYP94D2	AT3G56630.1	RS	RI	83.5918	207.326	306.11	108.542	1.31047	6.35135	0.00015	0.00694692	cytochrome P450, family 94, subfamily D, polypeptide 2	scaffold_5:17098467-17114479
XLOC_019212	ppa005500m.g	CYP718	AT2G42850.1	RS	RI	3.16628	0.93593	0.352525	1.51934	-1.75832	-3.70599	0.00015	0.00694692	cytochrome P450, family 718	scaffold_6:2150009-2151989
XLOC_020367	ppa010206m.g	ppa010206m.g	AT3G51890.1	RS	RI	6.15951	14.001	14.9166	13.0853	1.18464	4.18866	0.00015	0.00694692	Clathrin light chain protein	scaffold_6:24110759-24111909
XLOC_022049	ppa014907m.g	ppa014907m.g	NA	RS	RI	101.202	193.112	228.926	157.298	0.932203	3.34621	0.00015	0.00694692	No description available	scaffold_6:21787051-21787827
XLOC_024250	ppa010601m.g	SHN1	AT1G15360.1	RS	RI	6.45479	0.308274	0.376368	0.24018	-4.38808	-8.87259	0.00015	0.00694692	Integrase-type DNA-binding superfamily protein	scaffold_7:21251825-21252701
XLOC_025560	ppa014271m.g	ppa014271m.g	NA	RS	RI	4.18947	10.9358	13.3743	8.49729	1.38422	3.71943	0.00015	0.00694692	No description available	scaffold_7:20612343-20613426
XLOC_026910	ppa012975m.g	ppa012975m.g	AT5G48500.1	RS	RI	3.2954	9.50537	11.469	7.54175	1.52829	4.78888	0.00015	0.00694692	No description available	scaffold_8:17813902-17815073
XLOC_027700	ppa011654m.g	ppa011654m.g	AT2G14095.1	RS	RI	3.19552	9.11672	10.089	8.14445	1.51247	3.53453	0.00015	0.00694692	No description available	scaffold_8:8305008-8306240
XLOC_000461	ppa010448m.g	ppa010448m.g	AT2G23970.1	RS	RI	1.25019	4.02337	5.05468	2.99207	1.68625	3.62205	0.0002	0.00874452	Class I glutamine amidotransferase-like superfamily protein	scaffold_1:7626917-7628156
XLOC_000584	ppa012646m.g	MLP423	NA	RS	RI	13.652	5.68154	4.24319	7.11989	-1.26475	-4.39906	0.0002	0.00874452	MLP-like protein 423	scaffold_1:9565713-9566578
XLOC_004446	ppa012591m.g	ppa012591m.g	AT1G68300.1	RS	RI	293.821	522.685	615.001	430.368	0.831004	3.18376	0.0002	0.00874452	Adenine nucleotide alpha hydrolases-like superfamily protein	scaffold_1:29356471-29358768
XLOC_004574	ppa021046m.g	ppa021046m.g	AT5G14880.1	RS	RI	6.69778	2.78736	1.86378	3.71095	-1.26478	-3.65256	0.0002	0.00874452	Potassium transporter family protein	scaffold_1:30979720-30988872
XLOC_004663	ppa006064m.g	ppa006064m.g	AT1G60420.1	RS	RI	18.6832	34.6719	41.9109	27.433	0.892024	3.77867	0.0002	0.00874452	DC1 domain-containing protein	scaffold_1:32257702-32261275
XLOC_005216	ppa023908m.g	SHN2	AT5G11190.1	RS	RI	20.3283	8.9256	10.8087	7.04247	-1.18747	-4.56894	0.0002	0.00874452	Integrase-type DNA-binding superfamily protein	scaffold_1:39157971-39158845
XLOC_005651	ppa017170m.g	ppa017170m.g	AT5G65660.1	RS	RI	2.68794	7.91388	9.63897	6.18879	1.55789	4.78755	0.0002	0.00874452	hydroxyproline-rich glycoprotein family protein	scaffold_1:45645084-45645989
XLOC_006669	ppa005966m.g	ppa005966m.g	AT5G07030.1	RS	RI	2.07657	0.202383	0.0874942	0.317272	-3.35904	-6.31338	0.0002	0.00874452	Eukaryotic aspartyl protease family protein	scaffold_2:2426090-2428720
XLOC_013413	ppa005492m.g	ATCIPK23	AT1G30270.1	RS	RI	36.4561	19.6509	17.6498	21.652	-0.891563	-3.7986	0.0002	0.00874452	CBL-interacting protein kinase 23	scaffold_4:4166008-4171632
XLOC_013683	ppa006622m.g	ppa006622m.g	AT4G37690.1	RS	RI	7.15366	2.02846	0.763822	3.29309	-1.8183	-5.12245	0.0002	0.00874452	Galactosyl transferase GMA12/MNN10 family protein	scaffold_4:7855099-7856507
XLOC_014852	NA	NA	NA	RS	RI	30.1978	62.022	65.1462	58.8977	1.03833	2.96539	0.0002	0.00874452	No Description Availabe	NA
XLOC_015934	ppa018402m.g,ppa019148m.g	ADS1	AT3G15850.1	RS	RI	4.96897	1.25972	1.07842	1.44103	-1.97984	-3.96668	0.0002	0.00874452	delta 9 desaturase 1	scaffold_4:20544605-20602159
XLOC_018146	ppa007923m.g	ppa007923m.g	AT1G12600.1	RS	RI	9.4907	3.88491	2.69612	5.07369	-1.28863	-4.09867	0.0002	0.00874452	UDP-N-acetylglucosamine (UAA) transporter family	scaffold_5:10038629-10041158
XLOC_018654	ppa004836m.g	ppa004836m.g	AT1G18660.1	RS	RI	55.1336	98.3047	115.683	80.9267	0.834329	3.25301	0.0002	0.00874452	zinc finger (C3HC4-type RING finger) family protein	scaffold_5:16011139-16018358
XLOC_019282	ppa001952m.g	ATCSLE1	AT1G55850.1	RS	RI	80.6646	39.0475	26.0525	52.0425	-1.04671	-3.11539	0.0002	0.00874452	cellulose synthase like E1	scaffold_6:3200582-3203865
XLOC_019406	ppa003296m.g	ATLAC2	AT2G29130.1	RS	RI	1.70919	0.439825	0.453506	0.426143	-1.95831	-4.34573	0.0002	0.00874452	laccase 2	scaffold_6:4899350-4901808
XLOC_019771	ppa002898m.g	ppa002898m.g	AT5G22090.1	RS	RI	11.8004	21.406	26.3274	16.4846	0.859182	3.18977	0.0002	0.00874452	Protein of unknown function (DUF3049)	scaffold_6:11968225-11970971
XLOC_020094	ppa022767m.g	ATPSK2	AT2G22860.1	RS	RI	46.0102	13.6483	9.56305	17.7336	-1.75323	-10.4618	0.0002	0.00874452	phytosulfokine 2 precursor	scaffold_6:20575980-20576454
XLOC_020511	ppa019963m.g	ppa019963m.g	NA	RS	RI	1.62983	11.676	14.74	8.61195	2.84076	9.79354	0.0002	0.00874452	No description available	scaffold_6:25849688-25850036
XLOC_021384	ppa025666m.g	CYP716A1	AT5G36110.1	RS	RI	1.85047	0.418491	0.215823	0.621159	-2.14462	-4.51102	0.0002	0.00874452	cytochrome P450, family 716, subfamily A, polypeptide 1	scaffold_6:8917954-8920890
XLOC_023978	ppa003613m.g	HMG1	AT1G76490.1	RS	RI	5.69767	2.41573	1.33633	3.49513	-1.23792	-3.31606	0.0002	0.00874452	hydroxy methylglutaryl CoA reductase 1	scaffold_7:18474017-18476982
XLOC_026061	ppa010660m.g	ppa010660m.g	AT1G78780.2	RS	RI	37.7346	18.2237	12.3173	24.1302	-1.05007	-4.46194	0.0002	0.00874452	pathogenesis-related family protein	scaffold_8:1884467-1885761
XLOC_026730	ppa006621m.g	ATEGY3	AT1G17870.1	RS	RI	14.7375	27.7497	31.4577	24.0416	0.912978	3.17392	0.0002	0.00874452	ethylene-dependent gravitropism-deficient and yellow-green-like 3	scaffold_8:15633819-15636407
XLOC_027406	ppa001042m.g	ppa001042m.g	AT5G48940.1	RS	RI	4.01141	1.89617	2.15147	1.64087	-1.08102	-3.4006	0.0002	0.00874452	Leucine-rich repeat transmembrane protein kinase family protein	scaffold_8:1994530-1998384
XLOC_028198	ppb013496m.g	ATPIP1	AT3G61430.2	RS	RI	8.67939	2.96645	3.39568	2.53722	-1.54886	-4.78601	0.0002	0.00874452	plasma membrane intrinsic protein 1A	scaffold_8:16093894-16095488
XLOC_001065	ppa009789m.g	SAG29	AT5G13170.1	RS	RI	0.225195	1.4711	1.90533	1.03687	2.70765	5.13106	0.00025	0.0105529	senescence-associated gene 29	scaffold_1:22559662-22562042
XLOC_001224	ppa002639m.g	CRK2	AT1G70520.1	RS	RI	50.9298	29.3333	23.7819	34.8848	-0.795968	-3.12926	0.00025	0.0105529	cysteine-rich RLK (RECEPTOR-like protein kinase) 2	scaffold_1:25197403-25201621
XLOC_001607	ppa023240m.g	MLP28	AT1G70830.4	RS	RI	26.4023	9.42281	8.23662	10.609	-1.48643	-3.64244	0.00025	0.0105529	MLP-like protein 28	scaffold_1:30289293-30290078
XLOC_002544	ppa003048m.g	ppa003048m.g	AT1G22410.1	RS	RI	77.9175	43.1728	38.1891	48.1565	-0.851825	-3.06141	0.00025	0.0105529	Class-II DAHP synthetase family protein	scaffold_1:41773500-41778370
XLOC_002607	ppa011519m.g	ppa011519m.g	AT1G15380.2	RS	RI	172.243	98.7078	89.7149	107.701	-0.803212	-3.98541	0.00025	0.0105529	Lactoylglutathione lyase / glyoxalase I family protein	scaffold_1:42780997-42782521
XLOC_004010	ppa023302m.g	ppa023302m.g	AT3G02040.1	RS	RI	5.61539	2.13709	2.12467	2.14951	-1.39374	-4.01829	0.00025	0.0105529	PLC-like phosphodiesterases superfamily protein	scaffold_1:22536528-22538685
XLOC_004742	ppa012507m.g	AtbZIP44	AT1G75390.1	RS	RI	21.0989	40.5019	51.5494	29.4545	0.940826	4.00914	0.00025	0.0105529	basic leucine-zipper 44	scaffold_1:33026578-33028018
XLOC_006036	NA	NA	NA	RS	RI	5.05063	15.1867	17.7752	12.5982	1.58827	5.90572	0.00025	0.0105529	No Description Availabe	NA
XLOC_008815	ppa023094m.g	ppa023094m.g	AT4G25170.1	RS	RI	41.2895	75.134	86.462	63.806	0.863691	3.23182	0.00025	0.0105529	Uncharacterised conserved protein (UCP012943)	scaffold_2:15644818-15646882
XLOC_011958	ppa005846m.g	MEE31	AT3G02570.1	RS	RI	39.1308	21.6764	21.0684	22.2843	-0.852179	-3.23591	0.00025	0.0105529	Mannose-6-phosphate isomerase, type I	scaffold_3:9664116-9667358
XLOC_012588	ppa024124m.g	ppa024124m.g	AT5G15140.1	RS	RI	45.1759	25.2402	20.0917	30.3886	-0.839832	-3.11107	0.00025	0.0105529	Galactose mutarotase-like superfamily protein	scaffold_3:19817679-19820075
XLOC_016136	ppa007526m.g	AtSRT2	AT5G09230.7	RS	RI	36.7395	65.7017	74.6263	56.7771	0.838597	3.76829	0.00025	0.0105529	sirtuin 2	scaffold_4:26654259-26661059
XLOC_016677	ppa012437m.g	ppa012437m.g	AT2G35470.1	RS	RI	16.3246	7.24371	7.86397	6.62345	-1.17225	-4.28581	0.00025	0.0105529	No description available	scaffold_5:3469222-3470205
XLOC_024363	ppa015930m.g	ppa015930m.g	AT1G21500.1	RS	RI	33.4295	13.9675	10.9166	17.0185	-1.25905	-5.80887	0.00025	0.0105529	No description available	scaffold_7:22410744-22411335
XLOC_025555	ppa004555m.g	ALDH1A	AT3G24503.1	RS	RI	60.6487	35.6379	34.817	36.4589	-0.767064	-3.01358	0.00025	0.0105529	aldehyde dehydrogenase 2C4	scaffold_7:20591664-20596391
XLOC_026706	ppa010961m.g	AKN1	AT2G14750.1	RS	RI	17.6009	8.6269	10.3152	6.93856	-1.02873	-3.85131	0.00025	0.0105529	APS kinase	scaffold_8:15361270-15364048
XLOC_000707	ppa006071m.g	ppa006071m.g	AT1G03220.1	RS	RI	9.21457	17.7555	16.1006	19.4105	0.946281	3.63219	0.0003	0.0120891	Eukaryotic aspartyl protease family protein	scaffold_1:11566367-11567893
XLOC_001010	ppa011967m.g	HYH	AT3G17609.2	RS	RI	188.823	319.192	358.232	280.152	0.757389	2.85889	0.0003	0.0120891	HY5-homolog	scaffold_1:21293151-21294582
XLOC_001191	ppa013598m.g	ppa013598m.g	AT5G40460.1	RS	RI	48.0574	25.132	21.1702	29.0938	-0.935232	-4.24437	0.0003	0.0120891	No description available	scaffold_1:24693221-24694040
XLOC_002361	ppa022706m.g	PNP-A	AT2G18660.1	RS	RI	148.957	77.4745	42.0887	112.86	-0.943101	-5.64237	0.0003	0.0120891	plant natriuretic peptide A	scaffold_1:39086717-39088861
XLOC_005469	ppa024829m.g	ppa024829m.g	NA	RS	RI	18.3464	7.18914	6.22796	8.15033	-1.35161	-5.27732	0.0003	0.0120891	No description available	scaffold_1:42650516-42651023
XLOC_007437	ppa007695m.g	ppa007695m.g	NA	RS	RI	2.01405	0.489556	0.349404	0.629707	-2.04056	-4.44957	0.0003	0.0120891	No description available	scaffold_2:18840793-18842158
XLOC_007588	ppa008391m.g	ppa008391m.g	AT5G19290.1	RS	RI	27.5101	14.0107	10.8949	17.1264	-0.973437	-3.95008	0.0003	0.0120891	alpha/beta-Hydrolases superfamily protein	scaffold_2:20953469-20954657
XLOC_009000	ppa026927m.g	ATCHIA	AT5G24090.1	RS	RI	33.3565	16.8284	19.0212	14.6356	-0.987069	-3.47428	0.0003	0.0120891	chitinase A	scaffold_2:18851350-18860571
XLOC_009544	ppa009001m.g	B1	AT4G25700.1	RS	RI	128.011	219.467	255.962	182.972	0.77774	3.55647	0.0003	0.0120891	beta-hydroxylase 1	scaffold_2:25312910-25315249
XLOC_010513	ppa022282m.g	ppa022282m.g	AT1G67050.1	RS	RI	5.84921	1.93393	1.69716	2.1707	-1.59671	-4.56245	0.0003	0.0120891	No description available	scaffold_3:9826076-9827353
XLOC_011998	ppa005895m.g	ppa005895m.g	AT5G38200.1	RS	RI	25.3274	13.9364	13.7885	14.0843	-0.861836	-3.52669	0.0003	0.0120891	Class I glutamine amidotransferase-like superfamily protein	scaffold_3:10315756-10317765
XLOC_014097	ppa009289m.g	ppa009289m.g	AT1G50590.1	RS	RI	41.6342	22.9336	20.6088	25.2584	-0.860307	-3.78907	0.0003	0.0120891	RmlC-like cupins superfamily protein	scaffold_4:14703200-14705918
XLOC_019918	ppa005032m.g	AAT	AT2G22250.3	RS	RI	27.1281	14.3617	12.6083	16.115	-0.917566	-3.31628	0.0003	0.0120891	aspartate aminotransferase	scaffold_6:16632932-16637561
XLOC_020206	ppa002125m.g	ppa002125m.g	AT3G53380.1	RS	RI	5.80084	2.6379	2.72916	2.54663	-1.13687	-3.65364	0.0003	0.0120891	Concanavalin A-like lectin protein kinase family protein	scaffold_6:22024355-22026812
XLOC_022183	ppa017976m.g,ppa018476m.g	ppa017976m.g	AT2G37730.1	RS	RI	6.78982	2.90282	0.808719	4.99692	-1.22592	-3.30942	0.0003	0.0120891	Protein of unknown function (DUF604)	scaffold_6:23233845-23241376
XLOC_022319	ppa005092m.g	AGT3	AT2G38400.1	RS	RI	5.57368	11.423	13.3157	9.53035	1.03524	3.69624	0.0003	0.0120891	alanine:glyoxylate aminotransferase 3	scaffold_6:24821061-24825276
XLOC_023728	ppa018440m.g	ppa018440m.g	AT3G50560.1	RS	RI	7.35215	15.563	17.5356	13.5904	1.08188	3.1778	0.0003	0.0120891	NAD(P)-binding Rossmann-fold superfamily protein	scaffold_7:15778258-15779680
XLOC_023941	ppa003832m.g,ppa024762m.g	AAE1	AT1G20560.1	RS	RI	19.1743	9.11487	4.86604	13.3637	-1.07288	-3.57715	0.0003	0.0120891	acyl activating enzyme 1	scaffold_7:17995864-18003152
XLOC_024146	ppa006997m.g	ppa006997m.g	AT4G15450.1	RS	RI	5.52335	12.0944	14.874	9.3147	1.13072	3.29856	0.0003	0.0120891	Senescence/dehydration-associated protein-related	scaffold_7:20134592-20136376
XLOC_024443	ppa007201m.g	CS26	AT3G03630.1	RS	RI	30.0658	52.5705	62.0178	43.1233	0.80613	3.03655	0.0003	0.0120891	cysteine synthase 26	scaffold_7:2126163-2133329
XLOC_027088	ppa005666m.g	ATGAT1	AT1G08230.2	RS	RI	2.20259	0.572488	0.243511	0.901464	-1.94388	-3.70899	0.0003	0.0120891	Transmembrane amino acid transporter family protein	scaffold_8:19843106-19845249
XLOC_028730	ppa010416m.g	ppa010416m.g	AT1G44000.1	RS	RI	8.77149	0.818963	0.804672	0.833254	-3.42095	-9.22813	0.0003	0.0120891	No description available	scaffold_8:828971-831405
XLOC_001543	ppa025252m.g	ppa025252m.g	NA	RS	RI	15.972	34.0573	34.732	33.3825	1.09242	4.80965	0.00035	0.0136263	No description available	scaffold_1:29548059-29548650
XLOC_002958	ppa011739m.g,ppa011747m.g	ELIP	AT3G22840.1	RS	RI	3319.86	10091	12685.7	7496.34	1.60387	3.63461	0.00035	0.0136263	Chlorophyll A-B binding family protein	scaffold_1:1448867-1517543
XLOC_003483	ppa007249m.g	ppa007249m.g	AT3G26700.1	RS	RI	1.35307	0.28319	0.349822	0.216558	-2.2564	-4.08597	0.00035	0.0136263	Protein kinase superfamily protein	scaffold_1:10528403-10531239
XLOC_004356	ppa017695m.g,ppa023815m.g	ppa017695m.g	AT1G69170.1	RS	RI	26.7941	56.6706	69.851	43.4901	1.08068	3.09652	0.00035	0.0136263	Squamosa promoter-binding protein-like (SBP domain) transcription factor family protein	scaffold_1:27925299-27930011
XLOC_004896	ppa007300m.g	ATHSFA2	AT2G26150.1	RS	RI	11.5185	22.9652	24.3542	21.5763	0.995497	3.46498	0.00035	0.0136263	heat shock transcription factor A2	scaffold_1:34896508-34898888
XLOC_004966	ppa015059m.g	ppa015059m.g	AT5G43120.1	RS	RI	1.23965	0.169179	0.0731445	0.265213	-2.87331	-5.21441	0.00035	0.0136263	ARM-repeat/Tetratricopeptide repeat (TPR)-like protein	scaffold_1:35692358-35694492
XLOC_007782	ppa019802m.g	GORK	AT5G37500.1	RS	RI	12.9423	5.98664	6.10214	5.87114	-1.11228	-3.31461	0.00035	0.0136263	gated outwardly-rectifying K+ channel	scaffold_2:23194313-23195899
XLOC_009269	ppa004743m.g	ATGPAT5	AT3G11430.1	RS	RI	0.597284	2.1985	2.78315	1.61386	1.88003	4.3326	0.00035	0.0136263	glycerol-3-phosphate acyltransferase 5	scaffold_2:22324846-22326543
XLOC_011642	ppa005737m.g	ppa005737m.g	AT3G16170.1	RS	RI	29.5037	16.7572	15.784	17.7305	-0.81611	-3.05833	0.00035	0.0136263	AMP-dependent synthetase and ligase family protein	scaffold_3:3819876-3824921
XLOC_017738	ppa003643m.g	ATROPGEF14	AT1G31650.1	RS	RI	4.05379	1.61625	1.40655	1.82595	-1.32662	-3.45738	0.00035	0.0136263	RHO guanyl-nucleotide exchange factor 14	scaffold_5:1638932-1645719
XLOC_018848	ppa011098m.g	ATMKK9	AT1G73500.1	RS	RI	39.0053	70.202	78.4895	61.9144	0.847842	3.27839	0.00035	0.0136263	MAP kinase kinase 9	scaffold_5:17916660-17917966
XLOC_020444	ppa013554m.g,ppa023110m.g	LTP3	AT5G59320.1	RS	RI	6112.06	3104.14	3227.13	2981.16	-0.977464	-5.30616	0.00035	0.0136263	lipid transfer protein 3	scaffold_6:25072563-25078059
XLOC_023062	ppa001783m.g	ATCIMS	AT5G17920.2	RS	RI	411.291	220.698	206.72	234.675	-0.898089	-3.14392	0.00035	0.0136263	Cobalamin-independent synthase family protein	scaffold_7:3600152-3605146
XLOC_023672	ppa008732m.g	ATMYB38	AT5G57620.1	RS	RI	6.7213	2.46658	1.22125	3.71191	-1.44623	-4.14287	0.00035	0.0136263	Duplicated homeodomain-like superfamily protein	scaffold_7:15307240-15308734
XLOC_025085	ppa018454m.g	UGT73C1	AT2G36750.1	RS	RI	27.8563	14.7203	13.0821	16.3585	-0.920197	-3.78987	0.00035	0.0136263	UDP-glucosyl transferase 73C1	scaffold_7:15053096-15054557
XLOC_025723	ppa013266m.g	ppa013266m.g	NA	RS	RI	1.46338	6.15764	7.77504	4.54025	2.07308	5.94223	0.00035	0.0136263	No description available	scaffold_7:22281387-22281917
XLOC_027525	ppa005058m.g	ppa005058m.g	AT1G34060.1	RS	RI	2.26319	0.292218	0.0235371	0.560899	-2.95324	-5.49207	0.00035	0.0136263	Pyridoxal phosphate (PLP)-dependent transferases superfamily protein	scaffold_8:4292732-4296036
XLOC_001274	ppa007913m.g	ppa007913m.g	AT5G40240.1	RS	RI	7.66341	3.69342	3.61247	3.77438	-1.05303	-3.03963	0.0004	0.0150338	nodulin MtN21 /EamA-like transporter family protein	scaffold_1:25796877-25800213
XLOC_001917	ppa006790m.g	ppa006790m.g	AT4G31890.1	RS	RI	3.03527	1.04953	0.83487	1.26418	-1.53209	-3.95402	0.0004	0.0150338	ARM repeat superfamily protein	scaffold_1:33956176-33958440
XLOC_003430	ppa008563m.g	ATEBP	AT3G16770.1	RS	RI	3.31265	7.61256	9.46421	5.76091	1.20039	3.18793	0.0004	0.0150338	ethylene-responsive element binding protein	scaffold_1:9682322-9684425
XLOC_003570	ppa023527m.g	ATSTP13	AT5G26340.1	RS	RI	4.68681	1.78248	2.21114	1.35381	-1.39472	-3.904	0.0004	0.0150338	Major facilitator superfamily protein	scaffold_1:11999706-12002134
XLOC_004266	ppa026459m.g	CLE45	NA	RS	RI	0.532228	0	0	0	-Inf	NA	0.0004	0.0150338	CLAVATA3/ESR-RELATED 45	scaffold_1:27089083-27089377
XLOC_005616	ppa020605m.g	ppa020605m.g	AT1G22810.1	RS	RI	4.58962	13.1917	14.9551	11.4284	1.52319	5.46943	0.0004	0.0150338	Integrase-type DNA-binding superfamily protein	scaffold_1:45190344-45190845
XLOC_007461	ppa008326m.g	GT72B1	AT4G01070.1	RS	RI	108.034	62.9482	52.0492	73.8472	-0.779249	-3.76121	0.0004	0.0150338	UDP-Glycosyltransferase superfamily protein	scaffold_2:19046070-19047341
XLOC_009064	ppa017413m.g	ppa017413m.g	NA	RS	RI	0.395909	0	0	0	-Inf	NA	0.0004	0.0150338	No description available	scaffold_2:19761079-19761418
XLOC_010408	ppa007768m.g	ADAP	AT1G16060.1	RS	RI	1.8919	0.208613	0.313773	0.103454	-3.18094	-5.80735	0.0004	0.0150338	ARIA-interacting double AP2 domain protein	scaffold_3:7344816-7347764
XLOC_012537	ppa000827m.g	ppa000827m.g	AT3G29320.1	RS	RI	11.935	20.478	22.0402	18.9157	0.778877	3.00842	0.0004	0.0150338	Glycosyl transferase, family 35	scaffold_3:19171125-19177948
XLOC_018280	ppa015041m.g	ppa015041m.g	AT2G26730.1	RS	RI	0.904689	3.18337	3.63021	2.73652	1.81506	4.45085	0.0004	0.0150338	Leucine-rich repeat protein kinase family protein	scaffold_5:11898809-11900408
XLOC_019377	ppa024522m.g	ppa024522m.g	NA	RS	RI	1.02508	0	0	0	-Inf	NA	0.0004	0.0150338	No description available	scaffold_6:4481034-4481259
XLOC_019543	ppa012473m.g	ppa012473m.g	AT5G60680.1	RS	RI	3.45602	9.27412	11.7533	6.79489	1.4241	4.49546	0.0004	0.0150338	Protein of unknown function, DUF584	scaffold_6:7070424-7071121
XLOC_021003	ppa027120m.g	ppa027120m.g	NA	RS	RI	208.22	111.605	78.5452	144.664	-0.899711	-5.99759	0.0004	0.0150338	Heavy metal transport/detoxification superfamily protein	scaffold_6:2786531-2830877
XLOC_025692	ppa018340m.g	ppa018340m.g	AT4G19810.1	RS	RI	4.2245	1.2803	0.697955	1.86265	-1.72229	-4.40268	0.0004	0.0150338	Glycosyl hydrolase family protein with chitinase insertion domain	scaffold_7:21975089-21976342
XLOC_026408	ppa024057m.g	ppa024057m.g	AT4G38840.1	RS	RI	0.488265	0	0	0	-Inf	NA	0.0004	0.0150338	SAUR-like auxin-responsive protein family	scaffold_8:10729307-10729613
XLOC_026644	ppa019699m.g	UGT73B3	AT4G34131.1	RS	RI	314.926	173.726	122.52	224.932	-0.858202	-3.14597	0.0004	0.0150338	UDP-glucosyl transferase 73B3	scaffold_8:14580390-14591426
XLOC_027789	ppa016758m.g	ppa016758m.g	AT4G38840.1	RS	RI	0.583887	0	0	0	-Inf	NA	0.0004	0.0150338	SAUR-like auxin-responsive protein family	scaffold_8:10718763-10719045
XLOC_002112	ppa015335m.g	ppa015335m.g	AT4G34215.2	RS	RI	4.24852	1.10361	0.578637	1.62859	-1.94473	-4.86309	0.00045	0.0164389	Domain of unknown function (DUF303)	scaffold_1:35906585-35907641
XLOC_004548	ppa002863m.g	ADO3	AT1G68050.1	RS	RI	19.0487	32.6514	39.9163	25.3864	0.777451	2.91801	0.00045	0.0164389	flavin-binding, kelch repeat, f box 1	scaffold_1:30621739-30624397
XLOC_004796	ppa004169m.g,ppa004175m.g,ppa004179m.g	CYP82C4	AT4G31940.1	RS	RI	51.3893	30.1111	25.5551	34.6671	-0.771173	-3.08387	0.00045	0.0164389	cytochrome P450, family 82, subfamily C, polypeptide 4	scaffold_1:33658661-33679558
XLOC_009313	ppa005392m.g	ppa005392m.g	AT3G47080.1	RS	RI	5.23118	10.1557	11.1591	9.15227	0.957081	3.04244	0.00045	0.0164389	Tetratricopeptide repeat (TPR)-like superfamily protein	scaffold_2:22787964-22790177
XLOC_010030	ppa012970m.g	ppa012970m.g	AT1G53903.1	RS	RI	24.5064	47.09	56.8586	37.3215	0.942264	3.05356	0.00045	0.0164389	Protein of unknown function (DUF581)	scaffold_3:1506839-1507828
XLOC_012185	ppa010042m.g	ppa010042m.g	AT1G31300.2	RS	RI	4.40177	9.30205	9.57217	9.03193	1.07947	3.631	0.00045	0.0164389	TRAM, LAG1 and CLN8 (TLC) lipid-sensing domain containing protein	scaffold_3:14169850-14173000
XLOC_013601	ppa003664m.g	ECT8	AT1G79270.1	RS	RI	88.8483	156.494	177.64	135.347	0.816689	3.13081	0.00045	0.0164389	evolutionarily conserved C-terminal region 8	scaffold_4:6818478-6823492
XLOC_014591	ppa007678m.g	ATCAD9	AT4G39330.1	RS	RI	2.35545	0.566312	0.669806	0.462818	-2.05633	-4.57634	0.00045	0.0164389	cinnamyl alcohol dehydrogenase 9	scaffold_4:29556253-29600356
XLOC_019621	ppa003918m.g	ATCSLA02	AT5G22740.1	RS	RI	13.1719	6.10844	2.12629	10.0906	-1.10859	-3.4106	0.00045	0.0164389	cellulose synthase-like A02	scaffold_6:8677698-8683665
XLOC_020244	ppa027031m.g	ppa027031m.g	AT2G37440.1	RS	RI	7.05835	3.34288	2.05325	4.6325	-1.07824	-3.17223	0.00045	0.0164389	DNAse I-like superfamily protein	scaffold_6:22644653-22650694
XLOC_020780	ppa000609m.g	ppa000609m.g	AT2G29970.1	RS	RI	56.786	99.0043	119.35	78.659	0.801955	3.04952	0.00045	0.0164389	Double Clp-N motif-containing P-loop nucleoside triphosphate hydrolases superfamily protein	scaffold_6:71014-75305
XLOC_020835	ppa001019m.g	ppa001019m.g	AT5G59020.1	RS	RI	6.02485	3.07958	3.17031	2.98886	-0.968191	-3.13651	0.00045	0.0164389	Protein of unknown function (DUF3527)	scaffold_6:661688-666548
XLOC_023704	ppa009274m.g	AT-HSFB1	AT4G36990.1	RS	RI	75.3153	44.0995	38.3738	49.8252	-0.772182	-3.4578	0.00045	0.0164389	heat shock factor 4	scaffold_7:15596574-15599036
XLOC_024700	ppa008126m.g	BG1	AT3G57270.1	RS	RI	219.023	117.594	36.3251	198.863	-0.897265	-3.21339	0.00045	0.0164389	beta-1,3-glucanase 1	scaffold_7:8608002-8609538
XLOC_028990	ppa009489m.g	ppa009489m.g	AT4G32480.1	RS	RI	53.573	91.5072	111.58	71.4344	0.77238	3.74701	0.00045	0.0164389	Protein of unknown function (DUF506)	scaffold_9:1709455-1710718
XLOC_000527	ppa011560m.g	ppa011560m.g	AT3G17130.1	RS	RI	1.07898	3.74191	4.62663	2.85719	1.79411	4.54355	0.0005	0.0179963	Plant invertase/pectin methylesterase inhibitor superfamily protein	scaffold_1:8591917-8592766
XLOC_000955	ppa018624m.g,ppa026484m.g	ppa018624m.g	AT3G01680.1	RS	RI	13.1172	2.9713	2.26806	3.67454	-2.14229	-3.34589	0.0005	0.0179963	No description available	scaffold_1:19182268-19204364
XLOC_002111	ppa018867m.g	ppa018867m.g	AT3G53010.1	RS	RI	8.41534	3.36915	2.3484	4.3899	-1.32064	-4.08696	0.0005	0.0179963	Domain of unknown function (DUF303)	scaffold_1:35903880-35905584
XLOC_012144	ppa002417m.g	ATRHM1	AT1G78570.1	RS	RI	13.2264	7.31006	6.99775	7.62237	-0.855468	-3.23928	0.0005	0.0179963	rhamnose biosynthesis 1	scaffold_3:13631192-13634600
XLOC_016599	ppa006718m.g	ppa006718m.g	AT4G19420.1	RS	RI	63.7929	37.3283	35.8888	38.7678	-0.773125	-3.07182	0.0005	0.0179963	Pectinacetylesterase family protein	scaffold_5:1688458-1694894
XLOC_018580	ppa002246m.g	ppa002246m.g	AT1G74790.1	RS	RI	8.92487	4.64192	3.96468	5.31916	-0.943108	-3.04281	0.0005	0.0179963	catalytics	scaffold_5:15303387-15307224
XLOC_024085	ppa003540m.g	ATPAO5	AT4G29720.1	RS	RI	5.03852	2.21619	2.47826	1.95413	-1.18492	-3.50505	0.0005	0.0179963	polyamine oxidase 5	scaffold_7:19619236-19620940
XLOC_025706	ppa002580m.g	ppa002580m.g	AT5G58000.1	RS	RI	2.34676	0.856965	0.81514	0.89879	-1.45337	-3.3896	0.0005	0.0179963	Reticulon family protein	scaffold_7:22126514-22130423
XLOC_000521	ppa008986m.g	ppa008986m.g	AT1G47980.1	RS	RI	7.27725	2.67199	1.81992	3.52405	-1.44548	-4.2956	0.00055	0.019544	No description available	scaffold_1:8559589-8560948
XLOC_001916	ppa000846m.g	CLPB-M	AT2G25140.1	RS	RI	10.4689	17.9095	18.9854	16.8337	0.774621	3.13306	0.00055	0.019544	casein lytic proteinase B4	scaffold_1:33948833-33953437
XLOC_012938	NA	NA	NA	RS	RI	61.828	24.7518	29.8892	19.6145	-1.32073	-9.01009	0.00055	0.019544	No Description Availabe	NA
XLOC_015866	ppa023872m.g	ppa023872m.g	AT1G75280.1	RS	RI	49.1583	83.5008	93.3948	73.6068	0.764355	2.96337	0.00055	0.019544	NmrA-like negative transcriptional regulator family protein	scaffold_4:18769654-18771456
XLOC_018827	ppa004742m.g	NMT1	AT3G18000.1	RS	RI	23.476	13.2666	11.3271	15.206	-0.823393	-2.96188	0.00055	0.019544	S-adenosyl-L-methionine-dependent methyltransferases superfamily protein	scaffold_5:17722726-17727207
XLOC_019103	ppa001354m.g	ATPHS2	AT3G46970.1	RS	RI	87.4675	153.351	191.18	115.522	0.810018	3.2251	0.00055	0.019544	alpha-glucan phosphorylase 2	scaffold_6:431435-437710
XLOC_020023	ppa013386m.g	ppa013386m.g	AT4G38060.2	RS	RI	72.9769	120.977	137.449	104.506	0.729227	2.87952	0.00055	0.019544	No description available	scaffold_6:19090636-19093372
XLOC_002913	ppa009986m.g	ppa009986m.g	AT2G32150.1	RS	RI	0.747918	2.59279	3.22696	1.95862	1.79355	4.1865	0.0006	0.0208655	Haloacid dehalogenase-like hydrolase (HAD) superfamily protein	scaffold_1:892718-894683
XLOC_004792	ppa009203m.g	ppa009203m.g	AT1G48460.1	RS	RI	15.682	28.3467	32.1581	24.5352	0.854066	3.01918	0.0006	0.0208655	No description available	scaffold_1:33626695-33628980
XLOC_004858	ppa022249m.g	ATGDU3	AT5G24920.1	RS	RI	5.6726	13.7261	16.7593	10.6929	1.27484	4.51441	0.0006	0.0208655	glutamine dumper 3	scaffold_1:34321535-34322132
XLOC_012131	ppa017871m.g	ATPEPR1	AT1G73080.1	RS	RI	0.719874	1.7655	2.11627	1.41472	1.29426	3.32206	0.0006	0.0208655	PEP1 receptor 1	scaffold_3:13334842-13338189
XLOC_014729	ppa012541m.g	ppa012541m.g	AT1G11700.1	RS	RI	147.786	243.734	262.569	224.898	0.721794	3.68454	0.0006	0.0208655	Protein of unknown function, DUF584	scaffold_4:1010658-1011518
XLOC_018201	ppa007177m.g	ppa007177m.g	AT4G11570.2	RS	RI	63.0714	122.295	143.859	100.731	0.955304	3.40783	0.0006	0.0208655	Haloacid dehalogenase-like hydrolase (HAD) superfamily protein	scaffold_5:10795901-10798238
XLOC_019557	ppa022897m.g	ppa022897m.g	NA	RS	RI	14.6798	5.62205	1.12972	10.1144	-1.38467	-4.49907	0.0006	0.0208655	No description available	scaffold_6:7489328-7490123
XLOC_022133	ppa008709m.g	ppa008709m.g	AT5G02540.1	RS	RI	49.5062	26.6629	20.9583	32.3675	-0.892776	-3.17702	0.0006	0.0208655	NAD(P)-binding Rossmann-fold superfamily protein	scaffold_6:22751294-22754187
XLOC_022180	ppa002342m.g	RLK	AT2G37710.1	RS	RI	12.2094	6.62912	5.81441	7.44383	-0.881108	-3.2757	0.0006	0.0208655	receptor lectin kinase	scaffold_6:23214622-23216724
XLOC_023627	ppa001312m.g	SBE2.2	AT5G03650.1	RS	RI	108.96	193.417	231.953	154.881	0.827914	3.08961	0.0006	0.0208655	starch branching enzyme 2.2	scaffold_7:14466271-14477964
XLOC_026155	ppa007748m.g	ppa007748m.g	AT1G71695.1	RS	RI	86.6224	51.6559	37.442	65.8698	-0.745806	-3.41951	0.0006	0.0208655	Peroxidase superfamily protein	scaffold_8:3887215-3890505
XLOC_026993	ppa014958m.g,ppa017192m.g	ATGSTU7	AT2G29420.1	RS	RI	54.0233	26.0325	12.6893	39.3757	-1.05327	-4.02807	0.0006	0.0208655	glutathione S-transferase tau 7	scaffold_8:18749471-18754522
XLOC_000438	ppa013544m.g,ppa020356m.g,ppa022885m.g	ppa013544m.g	AT4G30380.1	RS	RI	1506.86	843.997	524.449	1163.55	-0.836238	-2.98931	0.00065	0.0221703	Barwin-related endoglucanase	scaffold_1:7242715-7255447
XLOC_001786	ppa001487m.g	AtHsp90-7	AT4G24190.2	RS	RI	166.396	95.0316	61.9582	128.105	-0.808143	-3.20372	0.00065	0.0221703	Chaperone protein htpG family protein	scaffold_1:32485476-32490493
XLOC_008009	ppa013273m.g	ppa013273m.g	AT1G01490.2	RS	RI	222.275	367.687	437.825	297.549	0.726133	2.81763	0.00065	0.0221703	Heavy metal transport/detoxification superfamily protein	scaffold_2:25344584-25345820
XLOC_011352	ppa005796m.g	ACR6	AT3G01990.1	RS	RI	25.6932	43.0344	45.7249	40.3439	0.744104	2.86896	0.00065	0.0221703	ACT domain repeat 6	scaffold_3:21549360-21552878
XLOC_013450	ppa000762m.g	ppa000762m.g	AT4G20940.1	RS	RI	1.06049	0.380308	0.449936	0.310681	-1.47949	-3.40282	0.00065	0.0221703	Leucine-rich receptor-like protein kinase family protein	scaffold_4:4547904-4551973
XLOC_014404	ppa023886m.g	ppa023886m.g	AT1G52800.1	RS	RI	6.24291	0.232248	0.0776227	0.386873	-4.74848	-6.6022	0.00065	0.0221703	2-oxoglutarate (2OG) and Fe(II)-dependent oxygenase superfamily protein	scaffold_4:22772475-22775154
XLOC_015470	ppa003706m.g	ATMLO11	AT5G53760.2	RS	RI	8.32073	4.35867	2.34179	6.37556	-0.932821	-2.90114	0.00065	0.0221703	Seven transmembrane MLO family protein	scaffold_4:10919588-10925816
XLOC_017713	ppa011225m.g	ATWOX13	AT4G35550.1	RS	RI	61.3986	36.0752	27.7187	44.4317	-0.7672	-2.91636	0.00065	0.0221703	WUSCHEL related homeobox 13	scaffold_5:991147-994385
XLOC_018841	ppa002536m.g	RKL1	AT1G48480.1	RS	RI	5.83967	2.62432	2.04299	3.20565	-1.15394	-3.17436	0.00065	0.0221703	receptor-like kinase 1	scaffold_5:17862028-17864780
XLOC_021460	ppa004962m.g	ppa004962m.g	AT5G22400.1	RS	RI	25.0844	42.8381	51.8518	33.8243	0.772104	2.94482	0.00065	0.0221703	Rho GTPase activating protein with PAK-box/P21-Rho-binding domain	scaffold_6:10426438-10431802
XLOC_027936	ppa010933m.g	ppa010933m.g	AT2G16050.1	RS	RI	11.4882	22.7417	25.685	19.7984	0.985185	3.88726	0.00065	0.0221703	Cysteine/Histidine-rich C1 domain family protein	scaffold_8:13093117-13094016
XLOC_001815	ppa016746m.g	ppa016746m.g	AT4G36210.3	RS	RI	0.324243	0.959832	1.00454	0.91512	1.56571	3.10729	0.0007	0.0236283	Protein of unknown function (DUF726)	scaffold_1:32846710-32852253
XLOC_003696	ppa025178m.g	ppa025178m.g	AT1G05805.1	RS	RI	39.5644	67.6317	78.4564	56.807	0.773499	3.48722	0.0007	0.0236283	basic helix-loop-helix (bHLH) DNA-binding superfamily protein	scaffold_1:14919082-14924804
XLOC_005141	ppa008481m.g	ATRD22	AT5G25610.1	RS	RI	101.716	60.2047	63.0421	57.3674	-0.756592	-3.58658	0.0007	0.0236283	BURP domain-containing protein	scaffold_1:37872919-37874436
XLOC_009375	ppa018358m.g	ppa018358m.g	NA	RS	RI	34.7929	18.3675	20.624	16.111	-0.921637	-3.03718	0.0007	0.0236283	No description available	scaffold_2:23468705-23469986
XLOC_009853	NA	NA	NA	RS	RI	1.71754	7.09499	8.41901	5.77098	2.04646	6.25463	0.0007	0.0236283	No Description Availabe	NA
XLOC_022275	ppa027068m.g	ZW2	AT1G58330.1	RS	RI	76.8153	129.966	147.064	112.869	0.758674	2.98968	0.0007	0.0236283	transcription factor-related	scaffold_6:24303418-24304426
XLOC_002427	ppa009380m.g	ANAC002	AT1G01720.1	RS	RI	86.5402	143.292	168.516	118.068	0.727515	3.3452	0.00075	0.024802	NAC (No Apical Meristem) domain transcriptional regulator superfamily protein	scaffold_1:40006806-40008649
XLOC_003965	ppa005845m.g	ppa005845m.g	AT5G13420.1	RS	RI	199.569	118.789	108.415	129.163	-0.748487	-2.91372	0.00075	0.024802	Aldolase-type TIM barrel family protein	scaffold_1:21771934-21775089
XLOC_004853	ppa003700m.g	TIC55-II	AT2G24820.1	RS	RI	1.60156	3.68836	4.22032	3.1564	1.2035	3.03247	0.00075	0.024802	translocon at the inner envelope membrane of chloroplasts 55-II	scaffold_1:34211867-34214137
XLOC_006754	ppa021725m.g	ppa021725m.g	AT1G60680.1	RS	RI	5.65104	1.85338	1.9775	1.72926	-1.60836	-4.65002	0.00075	0.024802	NAD(P)-linked oxidoreductase superfamily protein	scaffold_2:4120980-4123664
XLOC_007698	ppa006433m.g	ppa006433m.g	AT2G39670.1	RS	RI	14.9941	25.801	28.1708	23.4313	0.783034	2.83741	0.00075	0.024802	Radical SAM superfamily protein	scaffold_2:22218782-22221969
XLOC_008035	ppa004259m.g	ATSIG5	AT5G24120.1	RS	RI	170.93	298.118	330.631	265.604	0.802472	2.9587	0.00075	0.024802	sigma factor E	scaffold_2:25618891-25622513
XLOC_011144	ppa002364m.g	ATFTSH6	AT5G15250.1	RS	RI	0.113304	0.923709	0.911945	0.935473	3.02725	5.12341	0.00075	0.024802	FTSH protease 6	scaffold_3:19634692-19637215
XLOC_017324	ppa014329m.g	ppa014329m.g	NA	RS	RI	16.4315	8.03647	7.29374	8.7792	-1.03183	-3.36695	0.00075	0.024802	No description available	scaffold_5:14315461-14320493
XLOC_020070	ppa000973m.g	HSL2	AT5G65710.1	RS	RI	27.9801	16.6309	16.4433	16.8185	-0.750534	-3.15459	0.00075	0.024802	HAESA-like 2	scaffold_6:20221325-20225288
XLOC_020310	ppa017515m.g	ATROPGEF11	AT1G52240.2	RS	RI	366.842	611.992	741.718	482.266	0.738354	5.21819	0.00075	0.024802	RHO guanyl-nucleotide exchange factor 11	scaffold_6:23454013-23455355
XLOC_022345	ppa025912m.g,ppa026704m.g	ATWRKY70	AT3G56400.1	RS	RI	13.4898	25.4132	21.6431	29.1834	0.913716	2.94318	0.00075	0.024802	WRKY DNA-binding protein 70	scaffold_6:25157892-25170054
XLOC_025765	ppa004012m.g	ATMLO1	AT4G02600.2	RS	RI	44.978	26.5045	17.7065	35.3025	-0.762983	-2.94379	0.00075	0.024802	Seven transmembrane MLO family protein	scaffold_7:22636595-22641598
XLOC_001551	ppa022195m.g	ppa022195m.g	AT1G68190.1	RS	RI	0.414853	1.41478	1.57913	1.25043	1.76991	2.75998	0.0008	0.0258861	B-box zinc finger family protein	scaffold_1:29623179-29626691
XLOC_002340	ppa007469m.g	ATRD22	AT5G25610.1	RS	RI	19.9687	10.8272	11.3471	10.3072	-0.883083	-3.47861	0.0008	0.0258861	BURP domain-containing protein	scaffold_1:38585549-38588769
XLOC_003568	ppa004439m.g	ATSTP13	AT5G26340.1	RS	RI	12.3959	6.63507	8.2559	5.01424	-0.901674	-2.91934	0.0008	0.0258861	Major facilitator superfamily protein	scaffold_1:11991067-11994573
XLOC_004287	ppa001513m.g,ppa020350m.g	ppa001513m.g	AT1G14040.1	RS	RI	8.6087	22.3546	24.4425	20.2667	1.3767	2.93623	0.0008	0.0258861	EXS (ERD1/XPR1/SYG1) family protein	scaffold_1:27305796-27320226
XLOC_008128	ppa005162m.g	UGT78D2	AT5G17050.1	RS	RI	1.27598	0.257843	0.18763	0.328057	-2.30704	-4.48929	0.0008	0.0258861	UDP-glucosyl transferase 78D2	scaffold_2:26434774-26436492
XLOC_010591	ppa017898m.g	ppa017898m.g	AT4G03460.1	RS	RI	22.1736	36.9008	42.5553	31.2463	0.734813	2.86207	0.0008	0.0258861	ankyrin repeat family protein	scaffold_3:11555099-11559706
XLOC_010654	ppa005711m.g	ppa005711m.g	AT5G37490.1	RS	RI	22.3351	37.9616	42.8281	33.095	0.765228	3.31858	0.0008	0.0258861	ARM repeat superfamily protein	scaffold_3:12994614-12995959
XLOC_012336	ppa001823m.g	ppa001823m.g	AT2G32970.1	RS	RI	7.94837	13.9861	15.3606	12.6115	0.815259	2.94766	0.0008	0.0258861	No description available	scaffold_3:16252644-16257567
XLOC_012571	ppa014215m.g	ppa014215m.g	NA	RS	RI	10.2171	4.13013	5.48037	2.77989	-1.30672	-4.25276	0.0008	0.0258861	No description available	scaffold_3:19600972-19601914
XLOC_014902	ppa001159m.g	ATGLR2.7	AT2G29120.1	RS	RI	22.085	12.8237	10.944	14.7034	-0.784252	-2.97945	0.0008	0.0258861	glutamate receptor 2.7	scaffold_4:2710520-2713781
XLOC_020052	ppa007656m.g	bHLH093	AT5G65640.1	RS	RI	1.1545	0.211627	0.0529449	0.370308	-2.44767	-4.23305	0.0008	0.0258861	beta HLH protein 93	scaffold_6:19996594-19998470
XLOC_025377	ppa007740m.g	ppa007740m.g	AT3G53690.1	RS	RI	8.82805	16.1878	18.5202	13.8555	0.874744	2.93276	0.0008	0.0258861	RING/U-box superfamily protein	scaffold_7:18690022-18692976
XLOC_026832	ppa001100m.g	EMB1030	AT5G22800.1	RS	RI	51.6677	85.0657	94.1196	76.0119	0.719316	2.83188	0.0008	0.0258861	Alanyl-tRNA synthetase, class IIc	scaffold_8:16978118-16984428
XLOC_001133	ppa001064m.g	ppa001064m.g	AT1G67560.1	RS	RI	5.31343	2.65274	1.64656	3.65891	-1.00216	-2.97526	0.00085	0.0271889	PLAT/LH2 domain-containing lipoxygenase family protein	scaffold_1:23742388-23746232
XLOC_007348	ppa014652m.g	ppa014652m.g	AT3G61220.1	RS	RI	11.2054	5.23654	5.32274	5.15033	-1.0975	-3.73154	0.00085	0.0271889	NAD(P)-binding Rossmann-fold superfamily protein	scaffold_2:17703350-17705215
XLOC_018352	ppa021447m.g	ATOMT1	AT5G54160.1	RS	RI	12.6245	23.1547	17.3644	28.9451	0.875074	2.90327	0.00085	0.0271889	O-methyltransferase 1	scaffold_5:12815461-12817038
XLOC_019158	ppa015783m.g	ppa015783m.g	AT1G07120.1	RS	RI	12.1419	6.07021	7.73247	4.40795	-1.00017	-3.48819	0.00085	0.0271889	No description available	scaffold_6:1421835-1423801
XLOC_020060	ppa008058m.g	ppa008058m.g	AT5G16960.1	RS	RI	67.1654	120.75	132.068	109.432	0.846234	2.79681	0.00085	0.0271889	Zinc-binding dehydrogenase family protein	scaffold_6:20114471-20116250
XLOC_022082	ppa003546m.g	LAC14	AT5G09360.1	RS	RI	0.347006	1.18876	1.49134	0.886173	1.77642	3.67043	0.00085	0.0271889	laccase 14	scaffold_6:22182732-22184849
XLOC_026300	ppa015646m.g	ppa015646m.g	AT4G02790.1	RS	RI	103.545	167.071	191.68	142.462	0.690199	2.71343	0.00085	0.0271889	GTP-binding family protein	scaffold_8:7728734-7731763
XLOC_002343	ppa006620m.g	ATRD22	AT5G25610.1	RS	RI	4.20069	1.75562	2.03063	1.48061	-1.25864	-3.05925	0.0009	0.0283703	BURP domain-containing protein	scaffold_1:38635388-38638999
XLOC_004031	ppa012022m.g	LTPG1	AT1G27950.1	RS	RI	63.2032	37.6337	39.6858	35.5816	-0.747972	-3.50358	0.0009	0.0283703	glycosylphosphatidylinositol-anchored lipid protein transfer 1	scaffold_1:22902729-22905103
XLOC_004656	ppa015548m.g	ppa015548m.g	AT4G38470.1	RS	RI	9.00843	16.1916	19.1868	13.1965	0.845898	2.9027	0.0009	0.0283703	ACT-like protein tyrosine kinase family protein	scaffold_1:32189537-32197047
XLOC_006055	NA	NA	NA	RS	RI	27.3152	103.593	64.8953	142.292	1.92316	33.928	0.0009	0.0283703	No Description Availabe	NA
XLOC_007415	ppa018224m.g	ppa018224m.g	AT3G61490.2	RS	RI	4.14834	1.65345	2.14648	1.16042	-1.32705	-3.13211	0.0009	0.0283703	Pectin lyase-like superfamily protein	scaffold_2:18521988-18524369
XLOC_007894	ppa006728m.g	ATBAG7	AT5G62390.1	RS	RI	26.954	15.5821	10.594	20.5702	-0.790609	-3.22916	0.0009	0.0283703	BCL-2-associated athanogene 7	scaffold_2:24250877-24253328
XLOC_011348	ppa015651m.g	ppa015651m.g	AT3G48660.1	RS	RI	2.91443	36.8621	49.0823	24.6419	3.66085	21.8975	0.0009	0.0283703	Protein of unknown function (DUF 3339)	scaffold_3:21486843-21487053
XLOC_016392	ppa009256m.g	ppa009256m.g	AT3G15290.1	RS	RI	5.31953	1.38367	0.867861	1.89948	-1.9428	-5.3752	0.0009	0.0283703	3-hydroxyacyl-CoA dehydrogenase family protein	scaffold_4:10513510-10516820
XLOC_017023	ppa000546m.g	ppa000546m.g	AT1G63300.1	RS	RI	2.26686	1.0486	0.998568	1.09862	-1.11224	-3.01946	0.0009	0.0283703	Myosin heavy chain-related protein	scaffold_5:10546770-10552301
XLOC_013711	ppa004688m.g	PK3AT	AT1G53700.1	RS	RI	1.05718	0.213447	0.167136	0.259757	-2.30828	-4.30078	0.00095	0.029518	WAG 1	scaffold_4:8356609-8358285
XLOC_014713	ppa003872m.g	sks4	AT4G22010.1	RS	RI	1.30574	0.386932	0.200415	0.573448	-1.75472	-3.29433	0.00095	0.029518	SKU5 similar 4	scaffold_4:864783-868963
XLOC_015060	ppa015696m.g	WAK3	AT1G21240.1	RS	RI	11.7909	19.9261	19.4202	20.432	0.756981	3.06134	0.00095	0.029518	wall associated kinase 3	scaffold_4:4679148-4681611
XLOC_017243	ppa000123m.g,ppa018533m.g,ppa022713m.g	ppa000123m.g	AT3G48770.1	RS	RI	2.5143	4.53172	5.37047	3.69296	0.849901	2.93523	0.00095	0.029518	DNA binding,ATP binding	scaffold_5:13373650-13433625
XLOC_019113	ppa011454m.g	ppa011454m.g	AT5G05830.1	RS	RI	4.53002	1.68969	1.56464	1.81475	-1.42275	-3.90706	0.00095	0.029518	RING/FYVE/PHD zinc finger superfamily protein	scaffold_6:612537-615338
XLOC_022155	ppa010226m.g	ATEXP3	AT2G37640.1	RS	RI	13.5937	6.3126	6.84102	5.78418	-1.10663	-3.93721	0.00095	0.029518	Barwin-like endoglucanases superfamily protein	scaffold_6:23063355-23064986
XLOC_023629	ppa026419m.g	ppa026419m.g	AT5G03670.1	RS	RI	20.0292	10.9512	13.2557	8.64667	-0.871016	-2.98586	0.00095	0.029518	No description available	scaffold_7:14507367-14510497
XLOC_025260	ppa007357m.g	GMD2	AT3G51160.1	RS	RI	33.8113	18.7744	15.0829	22.4659	-0.84874	-3.60326	0.00095	0.029518	NAD(P)-binding Rossmann-fold superfamily protein	scaffold_7:17436785-17438101
XLOC_026220	ppa000155m.g	FAB1D	AT1G34260.1	RS	RI	10.6681	17.5171	20.5636	14.4706	0.715452	2.90723	0.00095	0.029518	FORMS APLOID AND BINUCLEATE CELLS 1A	scaffold_8:5512620-5522565
XLOC_001294	ppa002954m.g	ppa002954m.g	AT1G27210.1	RS	RI	3.09314	1.3824	0.981546	1.78325	-1.1619	-3.21232	0.001	0.0307296	ARM repeat superfamily protein	scaffold_1:26128167-26132476
XLOC_001575	ppa003395m.g	LPR1	AT1G23010.1	RS	RI	94.0185	57.2426	48.3866	66.0987	-0.715855	-3.15233	0.001	0.0307296	Cupredoxin superfamily protein	scaffold_1:29895230-29898256
XLOC_005043	ppa000941m.g	ppa000941m.g	AT5G25930.1	RS	RI	2.34159	0.973541	0.441237	1.50585	-1.26617	-3.29551	0.001	0.0307296	Protein kinase family protein with leucine-rich repeat domain	scaffold_1:36695807-36699116
XLOC_006927	ppa010401m.g	ppa010401m.g	AT3G52150.2	RS	RI	64.8175	106.527	114.998	98.0563	0.716768	3.44507	0.001	0.0307296	RNA-binding (RRM/RBD/RNP motifs) family protein	scaffold_2:9924456-9927369
XLOC_010738	ppa018557m.g	UGT71B6	AT3G21780.1	RS	RI	11.9386	6.16524	4.849	7.48147	-0.953408	-3.37195	0.001	0.0307296	UDP-glucosyl transferase 71B6	scaffold_3:14628860-14630454
XLOC_011560	ppa003470m.g	ATBFRUCT1	AT3G13790.1	RS	RI	74.8116	43.8355	29.5117	58.1593	-0.771163	-3.36493	0.001	0.0307296	Glycosyl hydrolases family 32 protein	scaffold_3:2544196-2547757
XLOC_018495	ppa017339m.g	CYP71A25	AT3G48280.1	RS	RI	0.950654	0.16671	0.157584	0.175836	-2.51158	-4.42578	0.001	0.0307296	cytochrome P450, family 71, subfamily A, polypeptide 25	scaffold_5:14293123-14294789
XLOC_011323	ppa002683m.g	ppa002683m.g	AT5G14210.1	RS	RI	3.28716	1.46539	1.48974	1.44103	-1.16556	-3.10932	0.00105	0.0321146	Leucine-rich repeat protein kinase family protein	scaffold_3:21329264-21333333
XLOC_013241	ppa018214m.g	ppa018214m.g	AT5G44310.2	RS	RI	3.59968	8.80719	10.9897	6.62466	1.29081	4.085	0.00105	0.0321146	Late embryogenesis abundant protein (LEA) family protein	scaffold_4:2374848-2375731
XLOC_026507	ppa007273m.g	ppa007273m.g	AT4G34320.1	RS	RI	0.617271	1.9504	2.47344	1.42737	1.6598	3.75098	0.00105	0.0321146	Protein of unknown function (DUF677)	scaffold_8:12681596-12683311
XLOC_001569	ppa021895m.g	FLA20	AT5G40940.1	RS	RI	0.47447	1.63292	2.32027	0.945564	1.78307	3.70755	0.0011	0.0332793	putative fasciclin-like arabinogalactan protein 20	scaffold_1:29836076-29837105
XLOC_007799	ppa001873m.g	ppa001873m.g	AT2G40400.2	RS	RI	60.748	99.7762	107.069	92.4835	0.715858	2.83223	0.0011	0.0332793	Protein of unknown function (DUF399 and DUF3411)	scaffold_2:23349412-23353741
XLOC_015460	ppa018800m.g	ppa018800m.g	AT4G04960.1	RS	RI	4.13609	1.16255	0.441251	1.88386	-1.83097	-4.49358	0.0011	0.0332793	Concanavalin A-like lectin protein kinase family protein	scaffold_4:10726000-10726936
XLOC_021368	ppa019450m.g	ATGAT1	AT1G08230.2	RS	RI	24.8521	14.0822	12.6059	15.5586	-0.819489	-2.8424	0.0011	0.0332793	Transmembrane amino acid transporter family protein	scaffold_6:8633666-8638653
XLOC_021620	ppa004484m.g,ppa015330m.g	BGLU11	AT1G02850.2	RS	RI	102.389	63.1155	58.3089	67.922	-0.698001	-2.8286	0.0011	0.0332793	beta glucosidase 11	scaffold_6:13731361-13790268
XLOC_026804	ppa004226m.g	BGLU13	AT2G44480.1	RS	RI	1.66829	0.529394	0.352305	0.706484	-1.65595	-3.67473	0.0011	0.0332793	beta glucosidase 13	scaffold_8:16460997-16464274
XLOC_028410	ppa013219m.g	CLE44	AT4G13195.1	RS	RI	6.70602	15.0455	18.522	11.569	1.16581	4.19797	0.0011	0.0332793	CLAVATA3/ESR-RELATED 44	scaffold_8:18416312-18416987
XLOC_001164	ppa009064m.g	ppa009064m.g	AT3G26085.1	RS	RI	14.0363	24.9485	27.5828	22.3143	0.829791	2.80113	0.00115	0.0342616	CAAX amino terminal protease family protein	scaffold_1:24351663-24354669
XLOC_002786	ppa004304m.g	SHM2	AT5G26780.1	RS	RI	9.64926	5.07113	4.97639	5.16587	-0.92811	-3.24567	0.00115	0.0342616	serine hydroxymethyltransferase 2	scaffold_1:45727176-45733151
XLOC_003629	ppa004279m.g	ppa004279m.g	AT4G14190.1	RS	RI	10.6386	18.6494	21.0575	16.2412	0.809812	3.16755	0.00115	0.0342616	Pentatricopeptide repeat (PPR) superfamily protein	scaffold_1:13282253-13349253
XLOC_008541	ppa002430m.g	ppa002430m.g	AT2G44430.1	RS	RI	10.4163	17.8364	19.426	16.2468	0.775979	2.83097	0.00115	0.0342616	DNA-binding bromodomain-containing protein	scaffold_2:10178077-10182567
XLOC_010008	ppa005159m.g	ppa005159m.g	AT3G13040.2	RS	RI	34.9902	56.8596	65.172	48.5471	0.700451	3.10764	0.00115	0.0342616	myb-like HTH transcriptional regulator family protein	scaffold_3:1170563-1175052
XLOC_019105	ppa003623m.g	GIL1	AT5G58960.1	RS	RI	60.9578	37.0968	32.5642	41.6294	-0.716515	-3.1693	0.00115	0.0342616	Plant protein of unknown function (DUF641)	scaffold_6:464090-466896
XLOC_019802	ppa012218m.g	ppa012218m.g	AT3G43720.2	RS	RI	29.1494	15.6121	17.5252	13.6989	-0.900805	-2.80895	0.00115	0.0342616	Bifunctional inhibitor/lipid-transfer protein/seed storage 2S albumin superfamily protein	scaffold_6:13185230-13187684
XLOC_021214	ppa010367m.g	ATTIP1.3	AT4G01470.1	RS	RI	2.37737	0.539663	0.280275	0.799051	-2.13923	-4.60259	0.00115	0.0342616	tonoplast intrinsic protein 1,3	scaffold_6:5724755-5726009
XLOC_026937	ppa004301m.g	CYP82C4	AT4G31940.1	RS	RI	102.213	63.0685	47.8663	78.2707	-0.696589	-2.70353	0.00115	0.0342616	cytochrome P450, family 82, subfamily C, polypeptide 4	scaffold_8:18096815-18111023
XLOC_028149	ppa003382m.g	PKP-ALPHA	AT3G22960.1	RS	RI	7.44819	3.80175	4.06923	3.53428	-0.970225	-2.89427	0.00115	0.0342616	Pyruvate kinase family protein	scaffold_8:15680948-15684352
XLOC_014034	ppa011962m.g	ppa011962m.g	AT5G54980.1	RS	RI	13.8414	5.95283	5.90052	6.00514	-1.21735	-4.35091	0.0012	0.0354272	Uncharacterised protein family (UPF0497)	scaffold_4:13445976-13447088
XLOC_021043	ppa010193m.g	ppa010193m.g	AT1G62250.1	RS	RI	233.245	394.14	470.832	317.449	0.756866	3.41115	0.0012	0.0354272	No description available	scaffold_6:3432391-3434554
XLOC_024694	ppa010568m.g,ppa024923m.g	ppa010568m.g	AT1G20030.2	RS	RI	824.678	473.877	306.57	641.183	-0.799318	-2.95168	0.0012	0.0354272	Pathogenesis-related thaumatin superfamily protein	scaffold_7:8492905-8545332
XLOC_025082	ppa018836m.g	ppa018836m.g	AT2G36780.1	RS	RI	1.53505	0.385311	0.154994	0.615629	-1.99419	-3.99913	0.0012	0.0354272	UDP-Glycosyltransferase superfamily protein	scaffold_7:15045062-15046538
XLOC_025624	ppa008723m.g	ppa008723m.g	AT2G41480.1	RS	RI	0.215878	2.36593	3.15315	1.5787	3.45412	6.18738	0.0012	0.0354272	Peroxidase superfamily protein	scaffold_7:21240369-21241643
XLOC_027054	ppa026824m.g	ppa026824m.g	AT1G30690.2	RS	RI	14.0409	24.7637	28.3658	21.1616	0.818589	3.33786	0.0012	0.0354272	Sec14p-like phosphatidylinositol transfer family protein	scaffold_8:19434409-19436534
XLOC_001574	ppa007015m.g	ppa007015m.g	AT1G23000.1	RS	RI	3.20252	0.109874	0.135504	0.0842451	-4.86528	-7.96857	0.00125	0.0362463	Heavy metal transport/detoxification superfamily protein	scaffold_1:29889181-29891155
XLOC_003386	ppa006159m.g	ppa006159m.g	NA	RS	RI	14.7543	26.2879	29.9707	22.6051	0.833262	3.41076	0.00125	0.0362463	No description available	scaffold_1:8792504-8795369
XLOC_007542	ppa019241m.g,ppa023197m.g	NTL9	AT4G35580.1	RS	RI	7.8019	17.1436	19.6501	14.6372	1.13577	2.73164	0.00125	0.0362463	NAC transcription factor-like 9	scaffold_2:20409205-20416143
XLOC_007657	ppa010643m.g	ppa010643m.g	AT3G09110.1	RS	RI	8.27031	16.6842	21.3813	11.9871	1.01247	3.7464	0.00125	0.0362463	Protein of unknown function (DUF674)	scaffold_2:21852859-21853877
XLOC_007764	ppa000558m.g	ppa000558m.g	AT2G29970.1	RS	RI	12.1414	20.4511	25.1053	15.7968	0.752241	2.8161	0.00125	0.0362463	Double Clp-N motif-containing P-loop nucleoside triphosphate hydrolases superfamily protein	scaffold_2:22970541-22975154
XLOC_008097	ppa002188m.g	APRR5	AT5G24470.1	RS	RI	59.1545	95.8157	117.297	74.3345	0.695774	2.74784	0.00125	0.0362463	pseudo-response regulator 5	scaffold_2:26194004-26197660
XLOC_012128	ppa002254m.g	ATCSLC05	AT4G31590.1	RS	RI	12.8688	7.34235	6.93372	7.75099	-0.809566	-2.8241	0.00125	0.0362463	Cellulose-synthase-like C5	scaffold_3:13237656-13240817
XLOC_015439	ppa008003m.g	ppa008003m.g	AT5G57850.1	RS	RI	18.7113	10.3597	8.61782	12.1015	-0.852928	-3.30144	0.00125	0.0362463	D-aminoacid aminotransferase-like PLP-dependent enzymes superfamily protein	scaffold_4:10303237-10305533
XLOC_020808	ppa002651m.g	PY	AT2G29630.1	RS	RI	92.2309	154.324	192.268	116.381	0.742644	2.83408	0.00125	0.0362463	thiaminC	scaffold_6:304738-309953
XLOC_025424	ppa023789m.g	ATMYB123	AT5G35550.1	RS	RI	0.467399	2.28377	2.84135	1.7262	2.28869	4.88193	0.00125	0.0362463	Duplicated homeodomain-like superfamily protein	scaffold_7:19201085-19202060
XLOC_027818	ppa025159m.g	AtGH9B18	AT4G39010.1	RS	RI	2.76398	1.09712	1.20895	0.98528	-1.33303	-3.36531	0.00125	0.0362463	glycosyl hydrolase 9B18	scaffold_8:11080792-11083626
XLOC_028612	ppa008128m.g	ATGID1B	AT3G63010.1	RS	RI	40.4577	65.0985	72.8486	57.3484	0.686209	2.71786	0.00125	0.0362463	alpha/beta-Hydrolases superfamily protein	scaffold_8:20794609-20797439
XLOC_002221	ppa005699m.g	ATRD22	AT5G25610.1	RS	RI	479.366	284.016	318.211	249.821	-0.755155	-2.76444	0.0013	0.0368755	BURP domain-containing protein	scaffold_1:37149492-37151892
XLOC_004348	ppa003690m.g	FLN2	AT1G69200.1	RS	RI	28.2525	46.3008	50.9001	41.7016	0.712657	2.74278	0.0013	0.0368755	fructokinase-like 2	scaffold_1:27874227-27877272
XLOC_006037	NA	NA	NA	RS	RI	10.2068	28.0644	33.5441	22.5848	1.45922	8.66628	0.0013	0.0368755	No Description Availabe	NA
XLOC_007549	ppa003600m.g	ppa003600m.g	AT5G04310.1	RS	RI	2.71885	1.05003	0.657544	1.44251	-1.37257	-2.9777	0.0013	0.0368755	Pectin lyase-like superfamily protein	scaffold_2:20475543-20481186
XLOC_010535	ppa023239m.g	ppa023239m.g	AT2G01210.1	RS	RI	2.72534	1.10689	0.314779	1.89899	-1.29993	-2.96672	0.0013	0.0368755	Leucine-rich repeat protein kinase family protein	scaffold_3:10494334-10497401
XLOC_013048	ppa010564m.g	SCN1	AT3G07880.1	RS	RI	40.0003	66.5866	77.1372	56.0361	0.735223	2.7299	0.0013	0.0368755	Immunoglobulin E-set superfamily protein	scaffold_4:513448-516057
XLOC_013934	ppa018064m.g	ppa018064m.g	AT4G27290.1	RS	RI	20.0687	11.9412	9.14337	14.739	-0.749003	-3.01966	0.0013	0.0368755	S-locus lectin protein kinase family protein	scaffold_4:11859681-11864567
XLOC_014317	ppa015879m.g	ppa015879m.g	AT3G49190.1	RS	RI	3.34686	0.110196	0.163811	0.0565804	-4.92467	-7.75756	0.0013	0.0368755	O-acyltransferase (WSD1-like) family protein	scaffold_4:20231159-20235303
XLOC_015483	ppa007114m.g	AHL	AT5G54390.1	RS	RI	3.55387	1.48364	1.14972	1.81756	-1.26025	-3.41632	0.0013	0.0368755	HAL2-like	scaffold_4:11175200-11179682
XLOC_017872	ppa013007m.g	LOL1	AT1G32540.1	RS	RI	8.48125	3.93716	3.06578	4.80853	-1.10712	-3.53077	0.0013	0.0368755	lsd one like 1	scaffold_5:4386741-4388946
XLOC_017898	ppa021247m.g	ppa021247m.g	AT1G52800.1	RS	RI	63.4787	37.2	25.792	48.608	-0.77097	-3.59137	0.0013	0.0368755	2-oxoglutarate (2OG) and Fe(II)-dependent oxygenase superfamily protein	scaffold_5:4809246-4810666
XLOC_022012	ppa025017m.g	ppa025017m.g	AT4G24204.3	RS	RI	1.89689	0.410112	0.30666	0.513564	-2.20955	-3.44344	0.0013	0.0368755	RING/U-box superfamily protein	scaffold_6:21149767-21151521
XLOC_023981	ppa001800m.g	ppa001800m.g	AT4G10550.1	RS	RI	6.15897	10.8756	12.4189	9.33238	0.820337	2.83703	0.0013	0.0368755	Subtilase family protein	scaffold_7:18523992-18527917
XLOC_025500	ppa025288m.g	IQD26	AT3G16490.1	RS	RI	1.6872	0.506188	0.614425	0.397952	-1.73688	-3.76138	0.0013	0.0368755	IQ-domain 26	scaffold_7:20055965-20057500
XLOC_028358	ppa005537m.g	ATPUB9	AT3G07360.1	RS	RI	47.5229	76.5313	91.4267	61.6359	0.687426	2.73882	0.0013	0.0368755	plant U-box 9	scaffold_8:17937325-17939771
XLOC_009125	ppa003180m.g	ppa003180m.g	AT2G39210.1	RS	RI	25.5447	42.3964	35.1479	49.6449	0.730918	3.17035	0.00135	0.0381277	Major facilitator superfamily protein	scaffold_2:20505004-20506820
XLOC_020088	ppa024542m.g	ppa024542m.g	AT3G24130.1	RS	RI	2.15361	0.644798	0.799779	0.489817	-1.73984	-3.93491	0.00135	0.0381277	Pectin lyase-like superfamily protein	scaffold_6:20471675-20473210
XLOC_021134	ppa010313m.g	ppa010313m.g	AT1G07440.1	RS	RI	3.56045	1.17397	0.877002	1.47094	-1.60066	-4.06359	0.00135	0.0381277	NAD(P)-binding Rossmann-fold superfamily protein	scaffold_6:4752332-4754080
XLOC_002337	ppa008080m.g	ATRD22	AT5G25610.1	RS	RI	42.0729	24.9688	28.2504	21.6871	-0.752768	-3.3091	0.0014	0.0389766	BURP domain-containing protein	scaffold_1:38509068-38510849
XLOC_002510	ppa002542m.g	SULTR1;3	AT1G22150.1	RS	RI	43.4652	26.9162	26.1779	27.6545	-0.691385	-2.75813	0.0014	0.0389766	Sulfate transporter 1_3	scaffold_1:41155393-41161476
XLOC_003040	ppa001691m.g	ATPHO1	AT3G23430.1	RS	RI	0.391905	1.03772	1.34039	0.735048	1.40484	3.10663	0.0014	0.0389766	phosphate 1	scaffold_1:3033321-3041315
XLOC_009336	ppa005418m.g	ppa005418m.g	AT2G40230.1	RS	RI	2.24123	0.773749	0.48498	1.06252	-1.53435	-3.58142	0.0014	0.0389766	HXXXD-type acyl-transferase family protein	scaffold_2:23086344-23087733
XLOC_009645	ppa003529m.g	LAC14	AT5G09360.1	RS	RI	0.399634	1.28981	1.65474	0.924876	1.69041	3.58456	0.0014	0.0389766	laccase 14	scaffold_2:26465784-26467940
XLOC_011518	ppa022653m.g	ppa022653m.g	AT3G13840.1	RS	RI	1.34116	0.426644	0.239315	0.613973	-1.65238	-3.457	0.0014	0.0389766	GRAS family transcription factor	scaffold_3:2033522-2035383
XLOC_015805	ppa022977m.g	CYP71A25	AT3G48280.1	RS	RI	7.09007	3.33719	1.8022	4.87218	-1.08717	-3.34867	0.0014	0.0389766	cytochrome P450, family 71, subfamily A, polypeptide 25	scaffold_4:17616973-17619171
XLOC_017210	ppa000853m.g	CLPD	AT5G51070.1	RS	RI	21.2123	34.5449	39.2845	29.8052	0.703568	2.69632	0.0014	0.0389766	Clp ATPase	scaffold_5:13003155-13015557
XLOC_020708	ppa001139m.g	PTAC3	AT3G04260.1	RS	RI	10.5801	17.4953	18.9127	16.0778	0.725607	2.74664	0.0014	0.0389766	plastid transcriptionally active 3	scaffold_6:28277005-28283960
XLOC_027242	ppa008815m.g	ppa008815m.g	AT4G02405.1	RS	RI	63.2916	102.168	120.061	84.2747	0.690855	2.72661	0.0014	0.0389766	S-adenosyl-L-methionine-dependent methyltransferases superfamily protein	scaffold_8:21352494-21354802
XLOC_001839	ppa017829m.g	JMT	AT1G19640.1	RS	RI	29.3091	16.1282	16.449	15.8074	-0.861764	-2.87293	0.00145	0.0400266	jasmonic acid carboxyl methyltransferase	scaffold_1:33101767-33104770
XLOC_002351	ppa020936m.g	ATRD22	AT5G25610.1	RS	RI	39.3904	22.9056	23.4079	22.4033	-0.782144	-2.80927	0.00145	0.0400266	BURP domain-containing protein	scaffold_1:38844754-38847976
XLOC_018143	ppa004388m.g	ppa004388m.g	AT4G22990.1	RS	RI	31.3561	51.3324	55.8234	46.8415	0.711124	2.81991	0.00145	0.0400266	Major Facilitator Superfamily with SPX (SYG1/Pho81/XPR1) domain-containing protein	scaffold_5:9987825-9995666
XLOC_019405	ppa010754m.g	ZIP11	AT1G55910.1	RS	RI	3.07322	7.06284	7.22008	6.9056	1.2005	3.65766	0.00145	0.0400266	zinc transporter 11 precursor	scaffold_6:4894799-4896580
XLOC_020519	ppa002385m.g	ppa002385m.g	AT1G56560.1	RS	RI	40.2049	64.5128	73.1427	55.8828	0.682213	2.94421	0.00145	0.0400266	Plant neutral invertase family protein	scaffold_6:25951006-25955001
XLOC_028084	ppa024899m.g	ppa024899m.g	AT2G14900.1	RS	RI	11.7009	0.57303	0.72804	0.418021	-4.35187	-3.95828	0.00145	0.0400266	Gibberellin-regulated family protein	scaffold_8:15029577-15033815
XLOC_001021	ppa024277m.g	ppa024277m.g	AT5G47900.1	RS	RI	24.5562	41.7759	50.1043	33.4475	0.766585	3.27779	0.0015	0.0412901	Protein of unknown function (DUF1624)	scaffold_1:21447456-21453664
XLOC_020703	ppa007427m.g	ppa007427m.g	AT5G33370.1	RS	RI	64.2037	0.127781	0.107294	0.148269	-8.97283	-15.7112	0.0015	0.0412901	GDSL-like Lipase/Acylhydrolase superfamily protein	scaffold_6:28255748-28257263
XLOC_001992	ppa011156m.g	HSP17.6II	AT5G12020.1	RS	RI	11.2179	21.3237	23.8154	18.8319	0.926651	3.63677	0.00155	0.0421911	17.6 kDa class II heat shock protein	scaffold_1:34751159-34752675
XLOC_004303	ppa012243m.g	ppa012243m.g	AT2G03350.1	RS	RI	12.8837	5.61331	5.04881	6.17782	-1.19862	-2.90603	0.00155	0.0421911	Protein of unknown function, DUF538	scaffold_1:27472193-27473526
XLOC_004793	ppa024936m.g	ppa024936m.g	AT2G23450.1	RS	RI	1.35243	0.515845	0.430993	0.600698	-1.39055	-2.93969	0.00155	0.0421911	Protein kinase superfamily protein	scaffold_1:33636519-33640534
XLOC_007723	ppa004412m.g	DAR2	AT2G39830.1	RS	RI	6.62769	12.2844	16.0994	8.46941	0.890251	3.20726	0.00155	0.0421911	DA1-related protein 2	scaffold_2:22502480-22505802
XLOC_013103	ppa026275m.g	ppa026275m.g	AT4G21920.1	RS	RI	15.0272	5.6665	3.01941	8.31359	-1.40704	-5.28381	0.00155	0.0421911	No description available	scaffold_4:1025790-1026240
XLOC_016296	ppa018416m.g	ppa018416m.g	NA	RS	RI	735.93	306.064	128.547	483.582	-1.26573	-48.6356	0.00155	0.0421911	No description available	scaffold_4:2492187-2492886
XLOC_019072	ppa007057m.g	FAD8	AT5G05580.1	RS	RI	48.4218	29.2095	21.8622	36.5569	-0.729217	-2.78038	0.00155	0.0421911	fatty acid desaturase 8	scaffold_6:43396-45991
XLOC_028339	ppa009239m.g	ppa009239m.g	AT5G48470.1	RS	RI	9.94545	17.8019	21.2501	14.3538	0.839926	2.70939	0.00155	0.0421911	No description available	scaffold_8:17799130-17803280
XLOC_007719	ppa002973m.g	ppa002973m.g	AT5G02070.1	RS	RI	6.22716	3.10962	2.19371	4.02553	-1.00183	-2.85787	0.0016	0.0434311	Protein kinase family protein	scaffold_2:22449802-22452209
XLOC_020594	ppa005621m.g	ppa005621m.g	AT1G54820.1	RS	RI	1.34375	0.450394	0.495912	0.404876	-1.57701	-2.99691	0.0016	0.0434311	Protein kinase superfamily protein	scaffold_6:26931157-26933805
XLOC_001605	ppa012742m.g	MLP28	AT1G70830.3	RS	RI	6.68376	2.2797	1.67837	2.88104	-1.55181	-4.8	0.00165	0.0444794	MLP-like protein 28	scaffold_1:30244114-30244767
XLOC_001757	ppa001887m.g	ppa001887m.g	AT1G76140.1	RS	RI	24.0832	39.1916	44.3899	33.9933	0.702519	2.76725	0.00165	0.0444794	Prolyl oligopeptidase family protein	scaffold_1:32125187-32130359
XLOC_011389	ppa001550m.g	ppa001550m.g	AT3G02060.1	RS	RI	9.84563	16.2849	18.4508	14.119	0.725981	2.69884	0.00165	0.0444794	DEAD/DEAH box helicase, putative	scaffold_3:21861236-21868442
XLOC_019024	NA	NA	NA	RS	RI	6.86854	16.1617	20.6911	11.6324	1.23451	4.7084	0.00165	0.0444794	No Description Availabe	NA
XLOC_028248	ppa003680m.g	ATROPGEF1	AT4G38430.1	RS	RI	9.29359	5.0396	4.73725	5.34196	-0.882926	-3.11085	0.00165	0.0444794	rho guanyl-nucleotide exchange factor 1	scaffold_8:16858260-16861466
XLOC_001745	ppa024611m.g	ppa024611m.g	AT1G47670.1	RS	RI	4.26862	1.78854	0.773159	2.80391	-1.25499	-3.3805	0.0017	0.0455134	Transmembrane amino acid transporter family protein	scaffold_1:32049526-32052890
XLOC_014032	ppa025783m.g	ppa025783m.g	AT4G04630.1	RS	RI	18.6382	9.903	9.5527	10.2533	-0.912323	-3.48712	0.0017	0.0455134	Protein of unknown function, DUF584	scaffold_4:13426218-13427478
XLOC_014719	ppa006626m.g	ppa006626m.g	AT1G05170.2	RS	RI	1.73898	0.553282	0.535634	0.57093	-1.65216	-3.67177	0.0017	0.0455134	Galactosyltransferase family protein	scaffold_4:926546-929833
XLOC_014931	ppa016624m.g	ppa016624m.g	AT3G47570.1	RS	RI	34.0805	20.8054	13.2649	28.3458	-0.71199	-2.9141	0.0017	0.0455134	Leucine-rich repeat protein kinase family protein	scaffold_4:3105704-3109755
XLOC_022704	NA	NA	NA	RS	RI	9.02673	2.35329	2.47385	2.23273	-1.93952	-7.14351	0.0017	0.0455134	No Description Availabe	NA
XLOC_012355	ppa023893m.g	ppa023893m.g	AT5G42500.1	RS	RI	11.8408	4.08508	1.76637	6.4038	-1.53533	-5.24044	0.00175	0.046724	Disease resistance-responsive (dirigent-like protein) family protein	scaffold_3:16489022-16489496
XLOC_013644	ppa026654m.g	ppa026654m.g	AT1G55790.1	RS	RI	0.166674	1.33808	2.0536	0.622564	3.00507	3.90651	0.00175	0.046724	Domain of unknown function (DUF2431)	scaffold_4:7383790-7386827
XLOC_001232	ppa004002m.g	ppa004002m.g	AT1G60590.1	RS	RI	3.07052	0.0822111	0.086241	0.0781813	-5.223	-8.26503	0.0018	0.0477978	Pectin lyase-like superfamily protein	scaffold_1:25307218-25311678
XLOC_002210	ppa021688m.g	ppa021688m.g	AT5G11550.1	RS	RI	5.64217	11.228	11.5549	10.901	0.992775	3.41051	0.0018	0.0477978	ARM repeat superfamily protein	scaffold_1:36995595-36996852
XLOC_012853	NA	NA	NA	RS	RI	183.001	89.8167	81.5493	98.0841	-1.0268	-12.4597	0.0018	0.0477978	No Description Availabe	NA
XLOC_013719	ppa011334m.g	ATGSTU19	AT1G78380.1	RS	RI	4.00306	1.03419	0.328254	1.74012	-1.95261	-4.7291	0.0018	0.0477978	glutathione S-transferase TAU 19	scaffold_4:8396273-8397305
XLOC_009069	ppa004080m.g	IQD18	AT1G01110.2	RS	RI	3.65616	1.66263	1.93882	1.38643	-1.13687	-2.83628	0.00185	0.04886	IQ-domain 18	scaffold_2:19803901-19806272
XLOC_018279	ppa013941m.g	SLP3	AT2G19170.1	RS	RI	2.84255	0.316245	0.27542	0.357069	-3.16807	-4.31009	0.00185	0.04886	subtilisin-like serine protease 3	scaffold_5:11894252-11895145
XLOC_018849	ppa012697m.g	ppa012697m.g	NA	RS	RI	21.8392	11.211	14.2154	8.20665	-0.962001	-3.79668	0.00185	0.04886	No description available	scaffold_5:17932883-17933642
XLOC_027695	ppa007342m.g	ppa007342m.g	AT2G36690.1	RS	RI	145.056	89.8554	79.1489	100.562	-0.690931	-2.72877	0.00185	0.04886	2-oxoglutarate (2OG) and Fe(II)-dependent oxygenase superfamily protein	scaffold_8:8233924-8236306

## Sheet: DE ZC vs ZI filtered
Exp. Gene ID	Gene ID	Gene Name	A.thaliana Gene ID	sample_1	sample_2	value_1	Value1_r1	Value1_r2	value_2	Value2_r1	Value2_r2	log2fc	test_stat	p_value	q_value	Gene Description	Scaffold_position
XLOC_000092	ppa019556m.g	ppa019556m.g	AT3G22620.1	ZS	ZI	0.261476	0.171984	0.350969	0	0	0	-Inf	NA	5e-05	0.00109653	Bifunctional inhibitor/lipid-transfer protein/seed storage 2S albumin superfamily protein	scaffold_1:1187449-1188504
XLOC_000156	ppa019848m.g	ppa019848m.g	AT3G50160.1	ZS	ZI	43.3777	38.1283	48.627	8.44261	13.3314	3.55386	-2.36119	-10.45	5e-05	0.00109653	Plant protein of unknown function (DUF247)	scaffold_1:2103353-2104730
XLOC_000236	ppa017874m.g,ppa020240m.g,ppa020310m.g	ppa017874m.g	AT3G18450.1	ZS	ZI	85.0767	89.8035	80.35	19.0821	16.7377	21.4264	-2.15655	-8.54594	5e-05	0.00109653	PLAC8 family protein	scaffold_1:3098871-3118406
XLOC_000328	ppa000646m.g	ppa000646m.g	AT4G29920.1	ZS	ZI	1.41244	1.01373	1.81115	0.287837	0.272658	0.303017	-2.29487	-5.62132	5e-05	0.00109653	Double Clp-N motif-containing P-loop nucleoside triphosphate hydrolases superfamily protein	scaffold_1:4604023-4608606
XLOC_000346	ppa009610m.g	XTH23	AT4G25810.1	ZS	ZI	231.035	207.359	254.711	48.7157	50.3471	47.0843	-2.24565	-12.2934	5e-05	0.00109653	xyloglucan endotransglycosylase 6	scaffold_1:4914219-4915795
XLOC_000441	ppa026853m.g,ppa1027121m.g	ATGLR2.8	AT2G29110.1	ZS	ZI	0.0514695	0.0417646	0.0611744	1.28588	1.03032	1.54144	4.64289	6.55479	5e-05	0.00109653	glutamate receptor 2.8	scaffold_1:6890062-6922474
XLOC_000460	ppa008797m.g	ppa008797m.g	AT2G23910.1	ZS	ZI	16.2664	13.1788	19.354	2.20287	2.24869	2.15705	-2.88444	-8.94499	5e-05	0.00109653	NAD(P)-binding Rossmann-fold superfamily protein	scaffold_1:7495603-7497674
XLOC_000966	ppa018624m.g,ppa026484m.g	ppa018624m.g	AT3G01680.1	ZS	ZI	1.06738	0.645389	1.48937	10.9503	12.2163	9.68428	3.35883	9.43863	5e-05	0.00109653	No description available	scaffold_1:19182268-19204364
XLOC_001071	ppa009789m.g	SAG29	AT5G13170.1	ZS	ZI	0.351368	0.315932	0.386804	1.53313	1.34596	1.72031	2.12542	4.75781	5e-05	0.00109653	senescence-associated gene 29	scaffold_1:22559662-22562042
XLOC_001278	ppa004044m.g	ppa004044m.g	AT5G62890.3	ZS	ZI	5.87708	4.60974	7.14442	1.19427	1.12672	1.26183	-2.29897	-6.83944	5e-05	0.00109653	Xanthine/uracil permease family protein	scaffold_1:25853939-25858726
XLOC_001284	NA	NA	NA	ZS	ZI	2.31401	2.54731	2.0807	11.7866	12.9399	10.6332	2.34868	8.92375	5e-05	0.00109653	No Description Availabe	NA
XLOC_001614	ppa012742m.g,ppa023240m.g	MLP28	AT1G70830.3	ZS	ZI	45.4065	37.229	53.5839	7.99434	10.6781	5.31062	-2.50585	-9.15177	5e-05	0.00109653	MLP-like protein 28	scaffold_1:30244102-30290078
XLOC_001643	ppa021500m.g	ATRDRP1	AT1G14790.1	ZS	ZI	0.151931	0.133547	0.170314	1.28329	1.09928	1.4673	3.07836	6.50121	5e-05	0.00109653	RNA-dependent RNA polymerase 1	scaffold_1:30643023-30647382
XLOC_001853	ppa008069m.g	DFR	AT5G42800.1	ZS	ZI	67.2785	54.2723	80.2846	10.2028	9.94178	10.4639	-2.72118	-12.82	5e-05	0.00109653	dihydroflavonol 4-reductase	scaffold_1:33136993-33139553
XLOC_001869	ppa004976m.g	ppa004976m.g	AT2G16230.1	ZS	ZI	5.88281	4.47687	7.28874	0.995093	0.954353	1.03583	-2.5636	-7.86779	5e-05	0.00109653	O-Glycosyl hydrolases family 17 protein	scaffold_1:33332362-33334460
XLOC_001893	ppa021408m.g	CML41	AT3G50770.1	ZS	ZI	1.41652	1.77812	1.05492	9.57633	8.63135	10.5213	2.75712	8.84303	5e-05	0.00109653	calmodulin-like 41	scaffold_1:33509605-33510169
XLOC_001933	ppa009939m.g	ATWRKY40	AT1G80840.1	ZS	ZI	0.447383	0.688236	0.20653	1.93637	1.73385	2.13888	2.11377	4.66599	5e-05	0.00109653	WRKY DNA-binding protein 40	scaffold_1:34029319-34030841
XLOC_001938	ppa012204m.g	AtENODL15	AT4G31840.1	ZS	ZI	3.94836	1.81308	6.08365	0.231427	0.306399	0.156455	-4.09262	-7.15964	5e-05	0.00109653	early nodulin-like protein 15	scaffold_1:34088412-34089169
XLOC_002109	ppa014086m.g	ppa014086m.g	AT5G59845.1	ZS	ZI	32.2568	35.059	29.4545	4.56696	4.5746	4.55932	-2.8203	-12.0009	5e-05	0.00109653	Gibberellin-regulated family protein	scaffold_1:35709304-35710474
XLOC_002483	ppa007840m.g	ppa007840m.g	AT3G19010.1	ZS	ZI	0.371708	0.403407	0.340009	5.11894	4.02532	6.21256	3.7836	8.74457	5e-05	0.00109653	2-oxoglutarate (2OG) and Fe(II)-dependent oxygenase superfamily protein	scaffold_1:40369511-40371926
XLOC_002539	ppa008103m.g	ppa008103m.g	AT1G22170.1	ZS	ZI	3.0557	2.4297	3.68169	0.365351	0.415185	0.315517	-3.06415	-6.07983	5e-05	0.00109653	Phosphoglycerate mutase family protein	scaffold_1:41214807-41218429
XLOC_002664	ppa013524m.g	ppa013524m.g	NA	ZS	ZI	0	0	0	0.307427	0.0228983	0.591956	Inf	NA	5e-05	0.00109653	No description available	scaffold_1:43024075-43025002
XLOC_002909	ppa006888m.g,ppa006899m.g	ATCHS	AT5G13930.1	ZS	ZI	273.553	245.15	301.956	41.7404	43.0486	40.4322	-2.7123	-11.8378	5e-05	0.00109653	Chalcone and stilbene synthase family protein	scaffold_1:312779-321562
XLOC_003066	ppa005764m.g	ppa005764m.g	NA	ZS	ZI	4.95329	3.2682	6.63837	0.413053	0.339231	0.486875	-3.58399	-7.56276	5e-05	0.00109653	No description available	scaffold_1:2675182-2676807
XLOC_003267	ppa009417m.g	XTH23	AT4G25810.1	ZS	ZI	1.12069	1.26654	0.974851	5.79671	4.58747	7.00595	2.37084	7.0586	5e-05	0.00109653	xyloglucan endotransglycosylase 6	scaffold_1:6183752-6184999
XLOC_003492	ppa015019m.g	ATRDRP1	AT1G14790.1	ZS	ZI	0.112146	0.127064	0.0972279	0.758096	0.533085	0.983107	2.757	5.2788	5e-05	0.00109653	RNA-dependent RNA polymerase 1	scaffold_1:9947688-9965969
XLOC_004114	ppa003742m.g	ppa003742m.g	AT5G63380.1	ZS	ZI	2.53096	2.54768	2.51424	0.373744	0.396696	0.350792	-2.75956	-6.87022	5e-05	0.00109653	AMP-dependent synthetase and ligase family protein	scaffold_1:23746403-23749157
XLOC_004254	ppa023323m.g	ppa023323m.g	AT1G24130.1	ZS	ZI	0.279888	0.239311	0.320465	1.2295	0.854019	1.60498	2.13515	4.32055	5e-05	0.00109653	Transducin/WD40 repeat-like superfamily protein	scaffold_1:26028577-26029792
XLOC_004307	ppa016030m.g	KDR	AT1G26945.1	ZS	ZI	1.35209	1.41719	1.28699	9.23135	5.59138	12.8713	2.77135	5.1717	5e-05	0.00109653	basic helix-loop-helix (bHLH) DNA-binding superfamily protein	scaffold_1:26880236-26881583
XLOC_004310	ppa012222m.g	ATHVA22C	AT1G69700.1	ZS	ZI	7.65155	5.76812	9.53498	1.19664	0.844865	1.54842	-2.67676	-7.99517	5e-05	0.00109653	HVA22 homologue C	scaffold_1:26934909-26936421
XLOC_004457	ppa007994m.g	ppa007994m.g	AT1G75290.1	ZS	ZI	68.353	55.7445	80.9615	8.11107	8.05276	8.16939	-3.07504	-12.5219	5e-05	0.00109653	NAD(P)-binding Rossmann-fold superfamily protein	scaffold_1:28898321-28901258
XLOC_004590	ppa000562m.g	ATRDRP1	AT1G14790.1	ZS	ZI	0.202768	0.232541	0.172995	1.47789	1.20255	1.75322	2.86563	6.448	5e-05	0.00109653	RNA-dependent RNA polymerase 1	scaffold_1:30527447-30532324
XLOC_004624	ppa024837m.g	ppa024837m.g	AT1G14630.1	ZS	ZI	193.051	179.786	206.316	46.673	44.7404	48.6055	-2.04832	-7.88264	5e-05	0.00109653	No description available	scaffold_1:31003095-31006680
XLOC_004737	ppa012765m.g	ppa012765m.g	AT2G17880.1	ZS	ZI	0.928665	0.930523	0.926806	4.53411	6.22859	2.83963	2.28759	6.42063	5e-05	0.00109653	Chaperone DnaJ-domain superfamily protein	scaffold_1:32513951-32514835
XLOC_005061	ppb024283m.g	ppb024283m.g	AT5G42700.1	ZS	ZI	0.237153	0.0983245	0.375982	0	0	0	-Inf	NA	5e-05	0.00109653	AP2/B3-like transcriptional factor family protein	scaffold_1:36314797-36318559
XLOC_005099	ppa022006m.g	AHP4	AT3G16360.1	ZS	ZI	5.48407	4.6863	6.28184	0.774511	0.953461	0.595561	-2.82389	-4.56457	5e-05	0.00109653	HPT phosphotransmitter 4	scaffold_1:36719782-36721924
XLOC_005153	ppa011048m.g	ppa011048m.g	AT5G26220.1	ZS	ZI	13.8865	13.5018	14.2712	58.4511	49.8941	67.0082	2.07355	10.1219	5e-05	0.00109653	ChaC-like family protein	scaffold_1:37299305-37302230
XLOC_005499	ppb024523m.g	ATMLO13	AT4G24250.1	ZS	ZI	0.885069	0.754051	1.01609	0.16153	0.115228	0.207833	-2.45398	-3.68823	5e-05	0.00109653	Seven transmembrane MLO family protein	scaffold_1:42039594-42044448
XLOC_005847	ppa013363m.g	ppa013363m.g	NA	ZS	ZI	42.784	37.614	47.954	8.65181	9.01587	8.28775	-2.306	-10.9287	5e-05	0.00109653	No description available	scaffold_1:7440736-7442385
XLOC_005878	NA	NA	NA	ZS	ZI	0	0	0	6.03971	2.45833	9.62108	Inf	NA	5e-05	0.00109653	No Description Availabe	NA
XLOC_005965	NA	NA	NA	ZS	ZI	0	0	0	83.8875	0	167.775	Inf	NA	5e-05	0.00109653	No Description Availabe	NA
XLOC_006057	ppa004679m.g	ppa004679m.g	AT1G15060.1	ZS	ZI	1.31219	2.04944	0.574942	0	0	0	-Inf	NA	5e-05	0.00109653	Uncharacterised conserved protein UCP031088, alpha/beta hydrolase	scaffold_1:29561161-29565344
XLOC_006197	ppa022502m.g	ppa022502m.g	NA	ZS	ZI	0	0	0	3.22754	2.26761	4.18747	Inf	NA	5e-05	0.00109653	No description available	scaffold_1:41032907-41033089
XLOC_006841	ppa026990m.g	ppa026990m.g	AT1G15780.1	ZS	ZI	0.150925	0.177094	0.124755	1.38093	1.04619	1.71567	3.19374	7.31239	5e-05	0.00109653	No description available	scaffold_2:3810969-3822942
XLOC_007738	ppa014173m.g	ppa014173m.g	NA	ZS	ZI	1.03389	1.31966	0.748128	4.67341	4.47856	4.86827	2.17639	5.83978	5e-05	0.00109653	No description available	scaffold_2:21700724-21702645
XLOC_007998	ppa002373m.g	ppa002373m.g	AT5G51560.1	ZS	ZI	2.52769	2.31754	2.73783	0.629246	0.627748	0.630744	-2.00612	-5.7248	5e-05	0.00109653	Leucine-rich repeat protein kinase family protein	scaffold_2:24422691-24426108
XLOC_008662	ppa005532m.g,ppa005830m.g	ppa005532m.g	AT5G65550.1	ZS	ZI	1.00765	1.03832	0.976969	0.233711	0.190005	0.277418	-2.10819	-3.62505	5e-05	0.00109653	UDP-Glycosyltransferase superfamily protein	scaffold_2:10694350-10734660
XLOC_009130	ppa009439m.g	ATMYB7	AT1G22640.1	ZS	ZI	57.7777	46.4653	69.0902	6.75535	6.75133	6.75937	-3.09641	-14.0697	5e-05	0.00109653	myb domain protein 7	scaffold_2:19554547-19556019
XLOC_009147	ppa017413m.g	ppa017413m.g	NA	ZS	ZI	0	0	0	2.01643	1.45301	2.57985	Inf	NA	5e-05	0.00109653	No description available	scaffold_2:19761079-19761948
XLOC_009175	ppa017301m.g,ppa019780m.g	ANAC014	AT1G33060.1	ZS	ZI	2.38989	2.37869	2.40109	9.76143	6.8582	12.6647	2.03015	6.26656	5e-05	0.00109653	NAC 014	scaffold_2:20293002-20313271
XLOC_009295	ppa013960m.g	ppa013960m.g	AT3G55240.1	ZS	ZI	2.40884	2.40614	2.41154	15.0501	21.2887	8.81144	2.64336	9.83799	5e-05	0.00109653	Plant protein 1589 of unknown function	scaffold_2:21738921-21740277
XLOC_009448	ppa010382m.g	ATEXP8	AT2G40610.1	ZS	ZI	1.89212	1.73242	2.05183	34.6939	34.8913	34.4966	4.1966	15.5995	5e-05	0.00109653	expansin A8	scaffold_2:23574214-23576212
XLOC_009463	ppa002812m.g	ppa002812m.g	AT5G58300.2	ZS	ZI	1.54009	1.1528	1.92738	0.297145	0.269467	0.324823	-2.37378	-5.65944	5e-05	0.00109653	Leucine-rich repeat protein kinase family protein	scaffold_2:23705113-23707531
XLOC_009986	NA	NA	NA	ZS	ZI	0.474021	0.350943	0.597099	0	0	0	-Inf	NA	5e-05	0.00109653	No Description Availabe	NA
XLOC_010287	ppa008956m.g	ppa008956m.g	AT1G52360.1	ZS	ZI	2.06896	2.08615	2.05177	10.3305	6.93442	13.7267	2.31994	8.06715	5e-05	0.00109653	Coatomer beta subunit	scaffold_3:4320528-4322986
XLOC_010573	ppa010522m.g	ppa010522m.g	AT1G20030.2	ZS	ZI	6.10157	5.08129	7.12185	32.9025	31.4862	34.3189	2.43095	10.9118	5e-05	0.00109653	Pathogenesis-related thaumatin superfamily protein	scaffold_3:9889230-9890101
XLOC_010574	ppa010473m.g	ppa010473m.g	AT1G20030.2	ZS	ZI	2.73037	2.32207	3.13867	13.4492	10.0254	16.8729	2.30035	8.53855	5e-05	0.00109653	Pathogenesis-related thaumatin superfamily protein	scaffold_3:9897781-9898863
XLOC_011135	ppa021805m.g	ppa021805m.g	AT3G10330.1	ZS	ZI	0.127717	0.136265	0.119168	2.51474	1.88405	3.14544	4.29939	5.19885	5e-05	0.00109653	Cyclin-like family protein	scaffold_3:19089120-19090365
XLOC_011167	ppa020122m.g	AtENODL20	AT2G27035.1	ZS	ZI	0.372712	0.0522421	0.693182	0	0	0	-Inf	NA	5e-05	0.00109653	early nodulin-like protein 20	scaffold_3:19410870-19411917
XLOC_011203	ppa014004m.g	ppa014004m.g	AT3G28857.1	ZS	ZI	0.116926	0.10346	0.130392	0.523109	0.233856	0.812362	2.16152	3.92671	5e-05	0.00109653	basic helix-loop-helix (bHLH) DNA-binding family protein	scaffold_3:19780857-19784295
XLOC_011471	ppa009688m.g	PDLP7	AT5G37660.1	ZS	ZI	2.22809	1.77471	2.68147	0.266412	0.22313	0.309695	-3.06407	-6.47205	5e-05	0.00109653	plasmodesmata-located protein 7	scaffold_3:386531-388143
XLOC_011562	ppa016854m.g	ppa016854m.g	NA	ZS	ZI	34.2915	25.9698	42.6132	7.95758	7.51667	8.3985	-2.10745	-11.2192	5e-05	0.00109653	No description available	scaffold_3:2014891-2015275
XLOC_012045	ppa010479m.g	ppa010479m.g	AT1G20030.2	ZS	ZI	5.71844	5.06729	6.36959	36.1149	30.9392	41.2906	2.6589	11.7093	5e-05	0.00109653	Pathogenesis-related thaumatin superfamily protein	scaffold_3:10476679-10477739
XLOC_012233	ppa004550m.g,ppa004566m.g	ATTT12	AT3G59030.1	ZS	ZI	34.3338	28.5252	40.1425	6.99319	7.11488	6.8715	-2.29561	-5.45904	5e-05	0.00109653	MATE efflux family protein	scaffold_3:14264616-14290780
XLOC_012430	ppa012644m.g	ppa012644m.g	AT2G32280.1	ZS	ZI	5.2851	3.23273	7.33747	0.808335	0.615967	1.0007	-2.70891	-7.20372	5e-05	0.00109653	Protein of unknown function (DUF1218)	scaffold_3:16933299-16934127
XLOC_012431	ppa025306m.g	ppa025306m.g	AT3G22100.1	ZS	ZI	0	0	0	0.248876	0.127852	0.369901	Inf	NA	5e-05	0.00109653	basic helix-loop-helix (bHLH) DNA-binding superfamily protein	scaffold_3:16941402-16942776
XLOC_012629	ppa005626m.g	TUA2	AT1G50010.1	ZS	ZI	1.71158	1.12979	2.29337	0.24567	0.167984	0.323356	-2.80053	-5.78881	5e-05	0.00109653	tubulin alpha-2 chain	scaffold_3:19761252-19763026
XLOC_012933	NA	NA	NA	ZS	ZI	36.3863	30.8022	41.9703	5.06345	3.34502	6.78189	-2.8452	-15.6216	5e-05	0.00109653	No Description Availabe	NA
XLOC_013124	ppa009086m.g	ppa009086m.g	AT1G12030.1	ZS	ZI	0.719917	0.729832	0.710002	8.68292	6.20632	11.1595	3.59228	10.1146	5e-05	0.00109653	Protein of unknown function (DUF506)	scaffold_4:574544-575954
XLOC_013208	ppa008295m.g	BAN	AT1G61720.1	ZS	ZI	124.131	98.3033	149.958	16.1802	17.7814	14.5789	-2.93956	-14.5749	5e-05	0.00109653	NAD(P)-binding Rossmann-fold superfamily protein	scaffold_4:1383232-1385600
XLOC_013266	ppa022943m.g	ppa022943m.g	NA	ZS	ZI	1.34548	1.28338	1.40759	5.68086	3.91029	7.45144	2.07798	6.78498	5e-05	0.00109653	No description available	scaffold_4:1972542-1974342
XLOC_013447	ppa015975m.g	ATRDRP1	AT1G14790.1	ZS	ZI	0.0974031	0.121405	0.0734007	1.01746	0.760225	1.27469	3.38486	6.73085	5e-05	0.00109653	RNA-dependent RNA polymerase 1	scaffold_4:3830727-3834776
XLOC_013608	ppa021949m.g	ppa021949m.g	NA	ZS	ZI	1.1724	1.25435	1.09046	6.67931	5.76739	7.59124	2.51023	7.58812	5e-05	0.00109653	VQ motif-containing protein	scaffold_4:6273250-6273824
XLOC_013613	ppa007253m.g	ZIP1	AT3G12750.1	ZS	ZI	4.77687	4.813	4.74074	19.6467	14.1928	25.1007	2.04015	8.48823	5e-05	0.00109653	zinc transporter 1 precursor	scaffold_4:6343487-6345857
XLOC_013703	ppa026598m.g,ppa026654m.g	ppa026598m.g	AT5G56060.1	ZS	ZI	1.47082	1.2454	1.69625	0.258547	0.172801	0.344293	-2.50812	-3.5626	5e-05	0.00109653	Domain of unknown function (DUF2431)	scaffold_4:7383801-7390309
XLOC_014554	ppa004166m.g	BAT1	AT2G01170.1	ZS	ZI	0.305282	0.318878	0.291685	1.47759	1.27975	1.67542	2.27503	5.04596	5e-05	0.00109653	bidirectional amino acid transporter 1	scaffold_4:26687004-26690577
XLOC_014742	ppa009108m.g	ppa009108m.g	AT1G11915.1	ZS	ZI	1.63792	1.15696	2.11889	0.254807	0.141266	0.368349	-2.68439	-4.36905	5e-05	0.00109653	No description available	scaffold_4:815567-816921
XLOC_015088	NA	NA	NA	ZS	ZI	17.78	13.6259	21.9341	4.04138	4.29247	3.79029	-2.13734	-12.8213	5e-05	0.00109653	No Description Availabe	NA
XLOC_015130	ppa004336m.g	ppa004336m.g	AT1G30690.2	ZS	ZI	1.35141	0.698165	2.00465	0.242246	0.164262	0.320231	-2.47992	-5.13617	5e-05	0.00109653	Sec14p-like phosphatidylinositol transfer family protein	scaffold_4:5076835-5078837
XLOC_015173	NA	NA	NA	ZS	ZI	0.667703	0.570873	0.764533	3.84966	2.93949	4.75983	2.52745	6.37607	5e-05	0.00109653	No Description Availabe	NA
XLOC_015196	ppa014393m.g	ppa014393m.g	AT1G31335.1	ZS	ZI	2.30811	1.98103	2.6352	0	0	0	-Inf	NA	5e-05	0.00109653	No description available	scaffold_4:6076854-6077074
XLOC_015289	ppa011629m.g	ppa011629m.g	AT3G12870.1	ZS	ZI	0.273416	0.216091	0.33074	0	0	0	-Inf	NA	5e-05	0.00109653	No description available	scaffold_4:7629771-7630390
XLOC_015882	NA	NA	NA	ZS	ZI	18.7947	16.829	20.7604	2.21092	1.91275	2.5091	-3.08761	-5.76497	5e-05	0.00109653	No Description Availabe	NA
XLOC_015935	ppa007999m.g	ppa007999m.g	AT4G16260.1	ZS	ZI	5.64833	5.21068	6.08599	24.6295	20.7998	28.4591	2.12449	9.23697	5e-05	0.00109653	Glycosyl hydrolase superfamily protein	scaffold_4:19752123-19753853
XLOC_016363	NA	NA	NA	ZS	ZI	1.28249	1.24525	1.31973	7.1372	7.89262	6.38178	2.47641	7.73578	5e-05	0.00109653	No Description Availabe	NA
XLOC_016531	NA	NA	NA	ZS	ZI	0	0	0	19.0109	0.505944	37.5159	Inf	NA	5e-05	0.00109653	No Description Availabe	NA
XLOC_016936	ppa022084m.g	ppa022084m.g	NA	ZS	ZI	0.13889	0.137495	0.140284	7.73287	5.30612	10.1596	5.79899	9.61846	5e-05	0.00109653	No description available	scaffold_5:8720181-8722671
XLOC_017150	ppa023599m.g	GT72B1	AT1G01420.1	ZS	ZI	2.17619	2.05823	2.29416	0.361318	0.300452	0.422185	-2.59047	-6.03234	5e-05	0.00109653	UDP-Glycosyltransferase superfamily protein	scaffold_5:11840728-11842205
XLOC_017238	ppa021800m.g	ppa021800m.g	AT1G63310.1	ZS	ZI	17.165	12.1008	22.2291	3.83026	3.18017	4.48035	-2.16395	-8.86873	5e-05	0.00109653	No description available	scaffold_5:12879033-12879549
XLOC_017481	ppa020976m.g	ppa020976m.g	AT2G17030.1	ZS	ZI	0.423029	0.465832	0.380226	3.98161	2.57814	5.38509	3.23453	7.56237	5e-05	0.00109653	F-box family protein with a domain of unknown function (DUF295)	scaffold_5:15503999-15505013
XLOC_017612	ppa008877m.g	AtMYB116	AT1G25340.1	ZS	ZI	0.616304	0.752657	0.479951	3.06533	2.42773	3.70292	2.31433	5.95292	5e-05	0.00109653	myb domain protein 116	scaffold_5:17284516-17285860
XLOC_017649	ppa011954m.g	ATMYB4	AT4G38620.1	ZS	ZI	2.92479	1.90013	3.94945	0.293541	0.231914	0.355167	-3.3167	-6.32767	5e-05	0.00109653	myb domain protein 4	scaffold_5:17622023-17623067
XLOC_018182	ppa007738m.g	ANS	AT4G22880.2	ZS	ZI	167.054	140.797	193.31	30.8568	34.7071	27.0065	-2.43665	-12.4112	5e-05	0.00109653	leucoanthocyanidin dioxygenase	scaffold_5:9817672-9819380
XLOC_018227	ppa021723m.g	ATMYB3R-1	AT4G32730.2	ZS	ZI	0.169383	0.233077	0.10569	1.16244	0.878328	1.44655	2.77879	4.19643	5e-05	0.00109653	Homeodomain-like protein	scaffold_5:10340376-10343378
XLOC_018481	ppa019976m.g	ppa019976m.g	AT5G50710.1	ZS	ZI	0.49833	0.373328	0.623333	0	0	0	-Inf	NA	5e-05	0.00109653	No description available	scaffold_5:13557002-13557647
XLOC_019016	NA	NA	NA	ZS	ZI	0	0	0	112.972	0	225.945	Inf	NA	5e-05	0.00109653	No Description Availabe	NA
XLOC_019072	NA	NA	NA	ZS	ZI	1.01915	0.500983	1.53732	9.96028	2.85811	17.0625	3.28882	10.0607	5e-05	0.00109653	No Description Availabe	NA
XLOC_019173	ppa005901m.g	ppa005901m.g	AT3G13620.1	ZS	ZI	36.053	32.5954	39.5107	8.69505	10.0426	7.34753	-2.05186	-4.59259	5e-05	0.00109653	Amino acid permease family protein	scaffold_6:751488-764940
XLOC_019313	ppa017673m.g	ATKP1	AT3G44730.1	ZS	ZI	0.888313	0.78484	0.991785	0.19598	0.155174	0.236787	-2.18036	-4.75718	5e-05	0.00109653	kinesin-like protein 1	scaffold_6:2929707-2937130
XLOC_019640	ppa011745m.g	ppa011745m.g	AT5G22870.1	ZS	ZI	7.06124	5.22469	8.89779	1.50971	1.53588	1.48355	-2.22565	-7.07387	5e-05	0.00109653	Late embryogenesis abundant (LEA) hydroxyproline-rich glycoprotein family	scaffold_6:8218653-8219263
XLOC_019777	ppa012991m.g	HEL	AT3G04720.1	ZS	ZI	1.40448	0.932753	1.8762	9.72848	8.13669	11.3203	2.79218	8.85773	5e-05	0.00109653	pathogenesis-related 4	scaffold_6:11409982-11410896
XLOC_020008	ppa004068m.g	ppa004068m.g	AT1G22410.1	ZS	ZI	107.593	89.3016	125.885	16.7369	16.6783	16.7955	-2.68449	-13.0225	5e-05	0.00109653	Class-II DAHP synthetase family protein	scaffold_6:17983329-17986247
XLOC_020154	ppa020432m.g	ppa020432m.g	AT5G67460.1	ZS	ZI	2.42018	1.88884	2.95152	0.590654	0.687652	0.493656	-2.03473	-4.71881	5e-05	0.00109653	O-Glycosyl hydrolases family 17 protein	scaffold_6:20874635-20876516
XLOC_020441	ppa020043m.g	ppa020043m.g	AT4G08250.1	ZS	ZI	0.24539	0.183097	0.307683	1.09962	0.792316	1.40692	2.16386	4.41637	5e-05	0.00109653	GRAS family transcription factor	scaffold_6:24494745-24496356
XLOC_020601	ppa022668m.g	AtPP2-B15	AT1G09155.1	ZS	ZI	16.0679	17.863	14.2729	217.892	171.693	264.091	3.76136	19.632	5e-05	0.00109653	phloem protein 2-B15	scaffold_6:26387484-26398472
XLOC_020606	ppa004437m.g	ppa004437m.g	AT3G05620.1	ZS	ZI	3.21617	2.24558	4.18676	0.707212	0.500631	0.913793	-2.18513	-5.99037	5e-05	0.00109653	Plant invertase/pectin methylesterase inhibitor superfamily	scaffold_6:26405515-26407302
XLOC_020688	ppa011581m.g	ppa011581m.g	AT4G14746.1	ZS	ZI	1.09038	1.19553	0.985226	8.83354	7.32208	10.345	3.01816	9.17456	5e-05	0.00109653	No description available	scaffold_6:27610562-27612576
XLOC_020752	ppa007427m.g	ppa007427m.g	AT5G33370.1	ZS	ZI	0.389643	0.57733	0.201956	1.7956	3.45956	0.13163	2.20424	4.61428	5e-05	0.00109653	GDSL-like Lipase/Acylhydrolase superfamily protein	scaffold_6:28255748-28257263
XLOC_020989	ppa010314m.g	ATEXP8	AT2G40610.1	ZS	ZI	0.450269	0.497757	0.40278	4.14848	1.41357	6.8834	3.20373	7.58585	5e-05	0.00109653	expansin A8	scaffold_6:2108086-2109745
XLOC_021405	ppa000233m.g	ATPDR6	AT2G36380.1	ZS	ZI	0.0734754	0.0783947	0.068556	1.19956	0.913933	1.48519	4.0291	7.8399	5e-05	0.00109653	pleiotropic drug resistance 6	scaffold_6:9045420-9052568
XLOC_021882	ppa023617m.g	ppa023617m.g	NA	ZS	ZI	0.569541	0.56354	0.575541	0	0	0	-Inf	NA	5e-05	0.00109653	hydroxyproline-rich glycoprotein family protein	scaffold_6:18656417-18656825
XLOC_022029	ppa025017m.g	ppa025017m.g	AT4G24204.3	ZS	ZI	2.33693	2.21476	2.4591	0.579413	0.715346	0.443481	-2.01195	-3.76704	5e-05	0.00109653	RING/U-box superfamily protein	scaffold_6:21149767-21151521
XLOC_022186	ppa018008m.g	ppa018008m.g	AT5G02140.1	ZS	ZI	2.15321	1.48657	2.81985	0.397517	0.390876	0.404159	-2.4374	-5.3504	5e-05	0.00109653	Pathogenesis-related thaumatin superfamily protein	scaffold_6:23178877-23179901
XLOC_022246	ppa015356m.g	PHT4;2	AT2G38060.1	ZS	ZI	1.63532	1.2678	2.00284	0.193839	0.0449055	0.342772	-3.07664	-5.56207	5e-05	0.00109653	2	scaffold_6:23816078-23818937
XLOC_022306	ppa010086m.g	ATFER1	AT3G11050.1	ZS	ZI	1807.97	1973.52	1642.42	186.052	165.069	207.035	-3.28059	-16.2353	5e-05	0.00109653	ferretin 1	scaffold_6:24519484-24521790
XLOC_022334	ppa005092m.g	AGT3	AT2G38400.1	ZS	ZI	7.77324	5.29225	10.2542	1.61367	1.12098	2.10635	-2.26817	-7.80979	5e-05	0.00109653	alanine:glyoxylate aminotransferase 3	scaffold_6:24821061-24825276
XLOC_022338	ppa022321m.g	ppa022321m.g	AT2G40475.1	ZS	ZI	3.79178	3.27461	4.30895	0.524442	0.520689	0.528194	-2.85402	-6.61801	5e-05	0.00109653	No description available	scaffold_6:24898507-24899056
XLOC_022426	ppa008294m.g,ppa026497m.g	AtGolS2	AT1G56600.1	ZS	ZI	21.7256	20.8939	22.5572	91.6732	98.6369	84.7096	2.07711	9.03677	5e-05	0.00109653	galactinol synthase 2	scaffold_6:25929418-25938833
XLOC_022531	ppa014919m.g	ppa014919m.g	AT5G19250.1	ZS	ZI	5.21601	3.65085	6.78118	1.27448	0.946357	1.60261	-2.03303	-6.0258	5e-05	0.00109653	Glycoprotein membrane precursor GPI-anchored	scaffold_6:26850349-26851005
XLOC_022586	NA	NA	NA	ZS	ZI	55.9181	46.0371	65.7992	12.4313	10.4677	14.395	-2.16933	-21.8431	5e-05	0.00109653	No Description Availabe	NA
XLOC_022710	ppa011894m.g	ppa011894m.g	AT5G16250.1	ZS	ZI	2.88147	1.68711	4.07583	0.261577	0.17036	0.352793	-3.4615	-6.81102	5e-05	0.00109653	No description available	scaffold_6:28794955-28795937
XLOC_022909	ppa000643m.g	FHY2	AT1G09570.1	ZS	ZI	0	0	0	2.19788	2.14189	2.25387	Inf	NA	5e-05	0.00109653	phytochrome A	scaffold_6:25570489-25575608
XLOC_022911	NA	NA	NA	ZS	ZI	9.76974	12.0917	7.44781	0	0	0	-Inf	NA	5e-05	0.00109653	No Description Availabe	NA
XLOC_023409	ppa008390m.g	ATPA2	AT5G06720.1	ZS	ZI	1.36881	1.16524	1.57239	0.210839	0.165105	0.256573	-2.69871	-4.82123	5e-05	0.00109653	peroxidase 2	scaffold_7:11093055-11094679
XLOC_023566	ppa017145m.g	ATAN11	AT1G12910.1	ZS	ZI	6.70555	5.40933	8.00177	1.05283	1.47289	0.632778	-2.67108	-6.55815	5e-05	0.00109653	Transducin/WD40 repeat-like superfamily protein	scaffold_7:13576351-13578897
XLOC_023748	ppa003926m.g	sks17	AT5G66920.1	ZS	ZI	3.61571	2.82742	4.404	0.814446	0.807135	0.821757	-2.15039	-6.36899	5e-05	0.00109653	SKU5 similar 17	scaffold_7:16013903-16017116
XLOC_023925	ppa004813m.g	ppa004813m.g	AT3G51280.1	ZS	ZI	0.187258	0.0867766	0.28774	0	0	0	-Inf	NA	5e-05	0.00109653	Tetratricopeptide repeat (TPR)-like superfamily protein	scaffold_7:17678638-17680538
XLOC_023953	ppa003832m.g,ppa024762m.g	AAE1	AT1G20560.1	ZS	ZI	0.940696	0.920573	0.960819	3.86793	3.16948	4.56639	2.03976	5.44214	5e-05	0.00109653	acyl activating enzyme 1	scaffold_7:17995899-18003149
XLOC_024277	ppa009089m.g	AtENODL14	AT5G20230.1	ZS	ZI	3.89107	3.33711	4.44503	24.6251	21.4447	27.8055	2.66189	9.563	5e-05	0.00109653	early nodulin-like protein 14	scaffold_7:21354771-21356685
XLOC_024419	ppa008733m.g	ppa008733m.g	AT4G24380.1	ZS	ZI	73.1656	60.0433	86.2878	16.7125	16.6975	16.7275	-2.13024	-9.01602	5e-05	0.00109653	No description available	scaffold_7:972200-974924
XLOC_024970	ppa001252m.g	ppa001252m.g	AT3G52490.1	ZS	ZI	1.37155	1.01367	1.72942	0.321235	0.253492	0.388978	-2.0941	-5.27184	5e-05	0.00109653	Double Clp-N motif-containing P-loop nucleoside triphosphate hydrolases superfamily protein	scaffold_7:13283291-13286632
XLOC_025005	ppa026695m.g	ppa026695m.g	AT2G36210.1	ZS	ZI	0.424697	0.458808	0.390586	0	0	0	-Inf	NA	5e-05	0.00109653	SAUR-like auxin-responsive protein family	scaffold_7:13747988-13748378
XLOC_025183	ppa018866m.g	ATMES3	AT2G23610.1	ZS	ZI	1.09455	0.875484	1.31362	15.1803	11.0006	19.3601	3.79379	11.717	5e-05	0.00109653	methyl esterase 3	scaffold_7:16069241-16071809
XLOC_025281	ppa013735m.g	ppa013735m.g	AT4G34760.1	ZS	ZI	0	0	0	0.343944	0.0451852	0.642703	Inf	NA	5e-05	0.00109653	SAUR-like auxin-responsive protein family	scaffold_7:17453449-17454015
XLOC_025456	ppa023789m.g	ATMYB123	AT5G35550.1	ZS	ZI	13.3152	12.3717	14.2587	1.96847	2.36519	1.57176	-2.75793	-7.36689	5e-05	0.00109653	Duplicated homeodomain-like superfamily protein	scaffold_7:19189629-19211433
XLOC_025660	ppa008723m.g	ppa008723m.g	AT2G41480.1	ZS	ZI	2.75965	2.71194	2.80736	0.629433	0.67387	0.584995	-2.13236	-5.39342	5e-05	0.00109653	Peroxidase superfamily protein	scaffold_7:21240369-21241643
XLOC_025714	NA	NA	NA	ZS	ZI	70.6402	66.3182	74.9622	688.879	874.924	502.833	3.28569	4.62533	5e-05	0.00109653	No Description Availabe	NA
XLOC_025718	ppa012311m.g	ppa012311m.g	NA	ZS	ZI	0.182168	0.189017	0.175319	1.22614	0.905705	1.54657	2.75078	4.79345	5e-05	0.00109653	No description available	scaffold_7:21860850-21862678
XLOC_025856	NA	NA	NA	ZS	ZI	32.9802	19.4563	46.5042	203.233	58.5307	347.936	2.62346	66.1097	5e-05	0.00109653	No Description Availabe	NA
XLOC_025988	NA	NA	NA	ZS	ZI	2.20122	1.67798	2.72446	24.1502	25.1294	23.171	3.45566	15.5567	5e-05	0.00109653	No Description Availabe	NA
XLOC_026081	ppa018675m.g	ppa018675m.g	AT2G36690.1	ZS	ZI	0	0	0	1.26796	1.26674	1.26918	Inf	NA	5e-05	0.00109653	2-oxoglutarate (2OG) and Fe(II)-dependent oxygenase superfamily protein	scaffold_8:895379-898085
XLOC_026155	ppa010996m.g	ppa010996m.g	AT3G43660.1	ZS	ZI	3.4024	2.74324	4.06157	0.565799	0.475655	0.655944	-2.58819	-6.40294	5e-05	0.00109653	Vacuolar iron transporter (VIT) family protein	scaffold_8:2520399-2521334
XLOC_026462	ppa019112m.g	ppa019112m.g	AT4G38840.1	ZS	ZI	0.496956	0.458848	0.535065	2.74419	3.16801	2.32037	2.46519	5.61684	5e-05	0.00109653	SAUR-like auxin-responsive protein family	scaffold_8:10539264-10539925
XLOC_026723	ppa006773m.g	CYCD3	AT5G67260.1	ZS	ZI	1.62829	1.13046	2.12611	0.228608	0.239282	0.217935	-2.83241	-5.60012	5e-05	0.00109653	CYCLIN D3,1	scaffold_8:14683256-14684943
XLOC_026840	ppa007395m.g	ATPRP2	AT4G38770.1	ZS	ZI	0.610195	0.92335	0.297041	10.5579	20.3843	0.731436	4.11291	6.80441	5e-05	0.00109653	proline-rich protein 2	scaffold_8:16182126-16184154
XLOC_026870	ppa002257m.g	ppa002257m.g	AT2G16750.1	ZS	ZI	0.757529	0.630166	0.884893	0.147186	0.200863	0.0935086	-2.36367	-4.57456	5e-05	0.00109653	Protein kinase protein with adenine nucleotide alpha hydrolases-like domain	scaffold_8:16441942-16445395
XLOC_027073	ppa000227m.g,ppa018716m.g	ABCG40	AT1G15520.1	ZS	ZI	0.694503	0.637131	0.751875	0.140733	0.137261	0.144205	-2.30302	-5.17257	5e-05	0.00109653	pleiotropic drug resistance 12	scaffold_8:18933061-18954931
XLOC_027863	ppa013837m.g	ppa013837m.g	AT4G38840.1	ZS	ZI	0	0	0	0.453782	0.526091	0.381473	Inf	NA	5e-05	0.00109653	SAUR-like auxin-responsive protein family	scaffold_8:10731290-10732027
XLOC_027930	ppa025683m.g	ppa025683m.g	AT5G38020.1	ZS	ZI	1.6775	1.10341	2.25159	0.303712	0.266978	0.340446	-2.46554	-4.9844	5e-05	0.00109653	S-adenosyl-L-methionine-dependent methyltransferases superfamily protein	scaffold_8:11806720-11808088
XLOC_027933	ppa007495m.g	ppa007495m.g	AT5G38020.1	ZS	ZI	1.38457	0.946002	1.82313	0.225527	0.296788	0.154266	-2.61806	-5.00176	5e-05	0.00109653	S-adenosyl-L-methionine-dependent methyltransferases superfamily protein	scaffold_8:11833173-11834861
XLOC_027955	ppa014060m.g	ATRL1	AT2G21650.1	ZS	ZI	6.1494	10.752	1.54675	31.4382	30.0925	32.7839	2.354	9.851	5e-05	0.00109653	RAD-like 1	scaffold_8:12098710-12099810
XLOC_028107	ppa014775m.g	ppa014775m.g	AT1G49750.1	ZS	ZI	4.02301	2.84366	5.20236	0.697877	0.707545	0.688208	-2.52723	-6.93268	5e-05	0.00109653	Leucine-rich repeat (LRR) family protein	scaffold_8:14636536-14638214
XLOC_028223	ppa018679m.g	ATPRB1	AT2G14580.1	ZS	ZI	4.59982	3.70959	5.49005	23.2763	21.2912	25.2614	2.33921	9.91992	5e-05	0.00109653	basic pathogenesis-related protein 1	scaffold_8:15817467-15818169
XLOC_028619	ppa015632m.g	ppa015632m.g	AT3G18670.1	ZS	ZI	1.49031	1.41932	1.5613	0.241202	0.298223	0.184182	-2.6273	-5.50881	5e-05	0.00109653	Ankyrin repeat family protein	scaffold_8:20102534-20105833
XLOC_028843	NA	NA	NA	ZS	ZI	0.610384	0.482258	0.738511	0	0	0	-Inf	NA	5e-05	0.00109653	No Description Availabe	NA
XLOC_028986	ppa023080m.g	ATCHS	AT5G13930.1	ZS	ZI	88.3326	80.0483	96.617	21.0476	21.281	20.8143	-2.06929	-11.4229	5e-05	0.00109653	Chalcone and stilbene synthase family protein	scaffold_82:95-1345
XLOC_028987	ppa008402m.g	ATCHS	AT5G13930.1	ZS	ZI	45.2	40.5747	49.8253	6.98006	7.39818	6.56193	-2.69501	-12.2883	5e-05	0.00109653	Chalcone and stilbene synthase family protein	scaffold_82:9031-10576
XLOC_016521	NA	NA	NA	ZS	ZI	0	0	0	8.783	0	17.566	Inf	NA	0.0001	0.00204	No Description Availabe	NA
XLOC_019413	ppa007654m.g	ATPA2	AT5G06720.1	ZS	ZI	1.19933	1.21318	1.18549	0.18213	0.150104	0.214156	-2.71919	-4.77067	0.0001	0.00204	peroxidase 2	scaffold_6:4267387-4268952
XLOC_019555	ppa024368m.g	MLP423	NA	ZS	ZI	4.03544	4.20517	3.8657	16.2077	14.4827	17.9326	2.00588	5.17614	0.0001	0.00204	MLP-like protein 423	scaffold_6:6495392-6541194
XLOC_023629	ppa018309m.g	ppa018309m.g	AT2G36430.1	ZS	ZI	0.201345	0.218827	0.183863	0.942808	0.67842	1.2072	2.22729	4.15638	0.0001	0.00204	Plant protein of unknown function (DUF247)	scaffold_7:14410465-14411845
XLOC_027849	ppa024199m.g	ppa024199m.g	AT3G21000.1	ZS	ZI	2.65652	1.52127	3.79177	13.4803	9.91131	17.0494	2.34325	7.68529	0.0001	0.00204	Gag-Pol-related retrotransposon family protein	scaffold_8:10574183-10607934
XLOC_028126	ppa026375m.g	ppa026375m.g	AT4G37250.1	ZS	ZI	0.633169	0.556553	0.709784	0.155969	0.168842	0.143095	-2.02133	-3.90055	0.0001	0.00204	Leucine-rich repeat protein kinase family protein	scaffold_8:14791754-14795159
XLOC_001239	ppa013231m.g	ppa013231m.g	NA	ZS	ZI	1.43947	1.07159	1.80735	0.258132	0.144096	0.372168	-2.47936	-4.62612	0.00015	0.00287718	No description available	scaffold_1:25391779-25392765
XLOC_005966	NA	NA	NA	ZS	ZI	0	0	0	10.6413	0	21.2825	Inf	NA	0.00015	0.00287718	No Description Availabe	NA
XLOC_016546	NA	NA	NA	ZS	ZI	0	0	0	128.303	0	256.605	Inf	NA	0.00015	0.00287718	No Description Availabe	NA
XLOC_018312	ppa012062m.g	ppa012062m.g	AT1G64160.1	ZS	ZI	0.424566	0.401835	0.447298	2.4576	1.84591	3.06929	2.53319	5.44507	0.00015	0.00287718	Disease resistance-responsive (dirigent-like protein) family protein	scaffold_5:11556103-11556716
XLOC_023554	ppa025830m.g	ppa025830m.g	AT3G52525.1	ZS	ZI	0	0	0	0.275766	0.183199	0.368332	Inf	NA	0.00015	0.00287718	Ovate family protein	scaffold_7:13364948-13365416
XLOC_024048	ppa011422m.g	ppa011422m.g	AT3G42725.1	ZS	ZI	2.06717	1.14699	2.98735	0.334891	0.397826	0.271956	-2.62589	-5.24744	0.00015	0.00287718	Putative membrane lipoprotein	scaffold_7:19084248-19084949
XLOC_024261	ppa001528m.g	PLDALPHA2	AT1G52570.1	ZS	ZI	0.0536534	0.039737	0.0675698	0.468987	0.298119	0.639855	3.12781	4.44427	0.00015	0.00287718	phospholipase D alpha 2	scaffold_7:21259462-21262630
XLOC_025284	NA	NA	NA	ZS	ZI	0.100675	0.0996652	0.101685	0.6226	0.746091	0.499109	2.6286	4.25245	0.00015	0.00287718	No Description Availabe	NA
XLOC_027236	ppa023858m.g	ppa023858m.g	NA	ZS	ZI	2.1495	1.45937	2.83963	0.490393	0.447356	0.533429	-2.13199	-4.69604	0.00015	0.00287718	No description available	scaffold_8:20663623-20664268
XLOC_016284	ppa011240m.g	ppa011240m.g	AT1G49230.1	ZS	ZI	1.85345	1.57043	2.13648	0.445984	0.372035	0.519932	-2.05515	-4.40974	0.0002	0.00367085	RING/U-box superfamily protein	scaffold_4:28953695-28954386
XLOC_018589	ppa015648m.g	DOF5.6	AT5G62940.1	ZS	ZI	1.74448	1.17992	2.30904	0.290897	0.339854	0.24194	-2.58421	-5.16346	0.0002	0.00367085	Dof-type zinc finger DNA-binding family protein	scaffold_5:14748177-14749653
XLOC_025861	ppa000175m.g	ATINO80	AT3G57300.1	ZS	ZI	3.73077	2.83146	4.63008	26.4019	11.0009	41.803	2.8231	19.4903	0.0002	0.00367085	INO80 ortholog	scaffold_7:8773527-8784838
XLOC_027584	ppa005058m.g	ppa005058m.g	AT1G34060.1	ZS	ZI	0.104366	0.0759296	0.132803	0.666459	0.500212	0.832706	2.67486	4.18822	0.0002	0.00367085	Pyridoxal phosphate (PLP)-dependent transferases superfamily protein	scaffold_8:4292732-4296036
XLOC_028917	NA	NA	NA	ZS	ZI	0.215433	0.256435	0.17443	1.55911	1.15786	1.96035	2.85541	4.92686	0.0002	0.00367085	No Description Availabe	NA
XLOC_004231	ppb018970m.g	ppb018970m.g	NA	ZS	ZI	1.47737	1.39524	1.55951	7.35486	8.62079	6.08892	2.31566	8.46841	0.00025	0.00439497	No description available	scaffold_1:25708090-25710093
XLOC_005095	ppa000941m.g	ppa000941m.g	AT5G25930.1	ZS	ZI	0.0552159	0.0625609	0.0478709	0.277139	0.206052	0.348227	2.32746	3.47673	0.00025	0.00439497	Protein kinase family protein with leucine-rich repeat domain	scaffold_1:36695807-36699114
XLOC_009797	NA	NA	NA	ZS	ZI	0.666957	0.186958	1.14696	7.25577	4.10315	10.4084	3.44346	9.01383	0.00025	0.00439497	No Description Availabe	NA
XLOC_016734	ppa009969m.g	TET1	AT5G46700.1	ZS	ZI	1.6427	1.19508	2.09031	0.356028	0.187494	0.524561	-2.206	-4.44949	0.00025	0.00439497	Tetraspanin family protein	scaffold_5:3877894-3879217
XLOC_016601	ppa005142m.g	ppa005142m.g	AT4G26830.1	ZS	ZI	0.684863	0.397891	0.971835	0.135475	0.11915	0.151801	-2.33779	-3.87384	0.0003	0.0051267	O-Glycosyl hydrolases family 17 protein	scaffold_5:864975-866859
XLOC_005082	ppa021018m.g	ppa021018m.g	AT2G15780.1	ZS	ZI	0	0	0	0.29351	0.146949	0.440072	Inf	NA	0.00035	0.0058385	Cupredoxin superfamily protein	scaffold_1:36530096-36530704
XLOC_023149	ppa003159m.g	ATPIN1	AT1G73590.1	ZS	ZI	0.565054	0.410083	0.720025	0.139172	0.136122	0.142221	-2.02152	-3.49385	0.00035	0.0058385	Auxin efflux carrier family protein	scaffold_7:5842228-5844801
XLOC_024840	ppa018927m.g	ppa018927m.g	AT5G37620.1	ZS	ZI	1.10087	0.826182	1.37555	0.269238	0.161359	0.377116	-2.03169	-3.15622	0.00035	0.0058385	Cysteine/Histidine-rich C1 domain family protein	scaffold_7:11035665-11040011
XLOC_011721	ppa002586m.g	SULTR3;4	AT3G15990.1	ZS	ZI	0.441728	0.297697	0.585759	0.0677982	0.0622559	0.0733405	-2.70384	-4.0341	0.0004	0.00654436	4	scaffold_3:4298850-4303285
XLOC_023684	ppa008732m.g	ATMYB38	AT5G57620.1	ZS	ZI	0.251018	0.229205	0.272831	1.08243	0.818008	1.34686	2.10842	3.94895	0.0004	0.00654436	Duplicated homeodomain-like superfamily protein	scaffold_7:15307240-15308734
XLOC_022308	ppa022996m.g	AtERF48	AT3G11020.1	ZS	ZI	0.060175	0.0734888	0.0468612	0.707006	0.433691	0.980321	3.55449	4.883	0.00045	0.00715325	Integrase-type DNA-binding superfamily protein	scaffold_6:24559473-24561625
XLOC_025184	ppa021591m.g	ATMES3	AT2G23610.1	ZS	ZI	0.185367	0.10441	0.266325	1.63501	1.17534	2.09468	3.14084	5.25307	0.00045	0.00715325	methyl esterase 3	scaffold_7:16080958-16082773
XLOC_028339	ppa016466m.g	CYP87A2	AT1G12740.1	ZS	ZI	0.095752	0.118787	0.0727169	0.552376	0.462037	0.642715	2.52828	3.15152	0.00045	0.00715325	cytochrome P450, family 87, subfamily A, polypeptide 2	scaffold_8:17153557-17155867
XLOC_007048	ppa025011m.g	ppa025011m.g	AT1G54540.1	ZS	ZI	0.946342	0.841309	1.05138	5.48659	4.00058	6.9726	2.53548	7.54183	0.0005	0.00782734	Late embryogenesis abundant (LEA) hydroxyproline-rich glycoprotein family	scaffold_2:10267819-10268170
XLOC_018887	ppa010418m.g	ATLP-1	AT1G18250.2	ZS	ZI	1.55431	0.89825	2.21037	0.35404	0.290149	0.417931	-2.13429	-4.29532	0.0005	0.00782734	Pathogenesis-related thaumatin superfamily protein	scaffold_5:17698675-17699600
XLOC_020928	ppb018777m.g	ppb018777m.g	AT4G17260.1	ZS	ZI	1.33314	1.59262	1.07365	0.284069	0.343588	0.22455	-2.23051	-4.14439	0.0005	0.00782734	Lactate/malate dehydrogenase family protein	scaffold_6:1360228-1361742
XLOC_023273	ppa009714m.g	ACA4	AT4G20990.1	ZS	ZI	1.13044	0.961137	1.29974	0.278909	0.174348	0.383469	-2.01902	-3.06995	0.0005	0.00782734	alpha carbonic anhydrase 4	scaffold_7:8718550-8721818
XLOC_016709	ppa021772m.g	ATCSLD3	AT3G03050.1	ZS	ZI	0.280778	0.152673	0.408883	0.0379592	0.0209518	0.0549666	-2.88691	-3.90941	0.00055	0.00848794	cellulose synthase-like D3	scaffold_5:3232895-3236971
XLOC_024284	ppa008352m.g	ppa008352m.g	AT4G32272.1	ZS	ZI	0.859835	0.727716	0.991954	0.185908	0.19203	0.179785	-2.20947	-3.14837	0.00055	0.00848794	Nucleotide/sugar transporter family protein	scaffold_7:21443510-21447760
XLOC_003065	ppa011885m.g	ppa011885m.g	NA	ZS	ZI	10.2063	9.14578	11.2668	0.112804	0.148796	0.0768115	-6.4995	-9.35669	0.0006	0.00908068	No description available	scaffold_1:2657610-2658481
XLOC_004652	ppa023986m.g	ppa023986m.g	AT1G68040.1	ZS	ZI	0.0861483	0.119878	0.0524185	1.30384	1.22234	1.38534	3.9198	5.17416	0.0006	0.00908068	S-adenosyl-L-methionine-dependent methyltransferases superfamily protein	scaffold_1:31356477-31357930
XLOC_016398	ppa004597m.g	ppa004597m.g	AT1G16350.1	ZS	ZI	2.85774	2.47424	3.24124	42.8486	33.4604	52.2368	3.9063	28.9603	0.0006	0.00908068	Aldolase-type TIM barrel family protein	scaffold_4:7129922-7133658
XLOC_011666	ppa026609m.g	ppa026609m.g	AT1G10340.1	ZS	ZI	0.0821561	0.0770109	0.0873013	0.404678	0.347606	0.461751	2.30034	3.44677	0.00065	0.0096656	Ankyrin repeat family protein	scaffold_3:3592383-3594814
XLOC_001968	ppa022588m.g	ATGLR2.7	AT2G29120.1	ZS	ZI	0.0410055	0.0464602	0.0355508	0.314995	0.242288	0.387702	2.94144	3.91726	0.0007	0.0102919	glutamate receptor 2.7	scaffold_1:34358272-34362790
XLOC_007029	ppa000616m.g	ppa000616m.g	AT5G48060.1	ZS	ZI	0.260719	0.20709	0.314348	0.048497	0.0388171	0.0581769	-2.42653	-3.50996	0.0007	0.0102919	C2 calcium/lipid-binding plant phosphoribosyltransferase family protein	scaffold_2:9918069-9921282
XLOC_013661	ppa016292m.g,ppa019856m.g	ATTPS03	AT4G16740.1	ZS	ZI	0.614349	0.717853	0.510845	0.053855	0.0348849	0.072825	-3.51191	-3.30094	0.0008	0.011554	terpene synthase 03	scaffold_4:6849166-6887049
XLOC_023502	ppa024490m.g	ppa024490m.g	AT3G52360.1	ZS	ZI	0.569017	0.653108	0.484926	2.66907	1.95657	3.38158	2.2298	2.8945	0.0008	0.011554	No description available	scaffold_7:12773284-12773857
XLOC_016329	ppa019260m.g	ppa019260m.g	NA	ZS	ZI	1.55738	1.53511	1.57964	9.65343	9.65833	9.64853	2.63193	10.7938	0.00085	0.0121241	Polynucleotidyl transferase, ribonuclease H-like superfamily protein	scaffold_4:1618107-1618617
XLOC_024217	NA	NA	NA	ZS	ZI	1.68871	1.58095	1.79647	0.319365	0.276285	0.362446	-2.40264	-4.59212	0.00095	0.0132324	No Description Availabe	NA
XLOC_007053	ppa015466m.g	ppa015466m.g	AT2G44300.1	ZS	ZI	1.33983	1.06974	1.60992	0.163221	0.2056	0.120841	-3.03716	-4.85169	0.00105	0.0143899	Bifunctional inhibitor/lipid-transfer protein/seed storage 2S albumin superfamily protein	scaffold_2:10333257-10334351
XLOC_022709	ppa012320m.g	FT	AT1G65480.1	ZS	ZI	1.08958	1.1758	1.00336	0.130698	0.164337	0.0970593	-3.05946	-4.65131	0.00105	0.0143899	PEBP (phosphatidylethanolamine-binding protein) family protein	scaffold_6:28761677-28763535
XLOC_014352	ppa020764m.g	ppa020764m.g	AT1G74670.1	ZS	ZI	0.41255	0.202722	0.622378	9.63081	8.19587	11.0658	4.54502	4.37207	0.0011	0.01496	Gibberellin-regulated family protein	scaffold_4:20172719-20173913
XLOC_027097	ppa019080m.g	ppa019080m.g	AT1G35710.1	ZS	ZI	0.0330351	0.0305033	0.0355668	0.206289	0.186578	0.226001	2.6426	3.51551	0.0011	0.01496	Protein kinase family protein with leucine-rich repeat domain	scaffold_8:19152967-19158066
XLOC_008113	ppa021994m.g	ppa021994m.g	AT5G24080.1	ZS	ZI	0.286637	0.209887	0.363386	0.0643493	0.0628456	0.065853	-2.15523	-3.18579	0.00125	0.0166191	Protein kinase superfamily protein	scaffold_2:25470837-25474260
XLOC_025015	NA	NA	NA	ZS	ZI	5.35395	5.28908	5.41882	1.15876	1.24246	1.07505	-2.20802	-7.21115	0.00125	0.0166191	No Description Availabe	NA
XLOC_025725	ppa004099m.g	DRS1	AT1G80710.1	ZS	ZI	0.411425	0.27971	0.543139	0.0666367	0.0297199	0.103553	-2.62624	-3.59765	0.00125	0.0166191	DROUGHT SENSITIVE 1	scaffold_7:21950487-21953638
XLOC_004618	ppa024210m.g	ppa024210m.g	AT2G35585.1	ZS	ZI	1.43179	1.05397	1.8096	0.324171	0.125343	0.523	-2.14299	-3.03977	0.0013	0.0170753	No description available	scaffold_1:30897107-30898496
XLOC_027241	NA	NA	NA	ZS	ZI	0.435709	0.576168	0.295251	2.11917	1.60067	2.63766	2.28206	2.04312	0.00135	0.0176491	No Description Availabe	NA
XLOC_003264	ppa022609m.g	ppa022609m.g	AT5G57510.1	ZS	ZI	0	0	0	0.705619	0.485972	0.925265	Inf	NA	0.0015	0.019263	No description available	scaffold_1:6090097-6090337
XLOC_014888	ppa021281m.g	ppa021281m.g	AT2G34700.1	ZS	ZI	3.98915	2.03921	5.93909	0.192779	0.0546412	0.330917	-4.37106	-6.95493	0.00155	0.0197368	Pollen Ole e 1 allergen and extensin family protein	scaffold_4:2330106-2330729
XLOC_017096	ppa025762m.g	SP1L2	AT4G23496.1	ZS	ZI	0.415256	0.233303	0.597208	0	0	0	-Inf	NA	0.0016	0.0202812	SPIRAL1-like2	scaffold_5:11183107-11183536
XLOC_023862	ppa022432m.g	ppa022432m.g	AT2G18193.1	ZS	ZI	0.100964	0.0612712	0.140656	0.690633	0.437314	0.943952	2.77408	3.98798	0.0016	0.0202812	P-loop containing nucleoside triphosphate hydrolases superfamily protein	scaffold_7:17061624-17063073
XLOC_012452	ppa008931m.g	CYCD6;1	AT4G03270.1	ZS	ZI	0.70469	0.617433	0.791947	0.137755	0.154971	0.120539	-2.35488	-3.57098	0.0017	0.0212598	1	scaffold_3:17368954-17370686
XLOC_025870	NA	NA	NA	ZS	ZI	3.79497	3.69417	3.89577	83.4093	80.3761	86.4424	4.45805	43.737	0.00175	0.0218293	No Description Availabe	NA
XLOC_028147	NA	NA	NA	ZS	ZI	1.39157	2.07299	0.71015	7.51363	12.4821	2.54521	2.4328	9.12702	0.0018	0.0223959	No Description Availabe	NA
XLOC_013012	NA	NA	NA	ZS	ZI	4.90821	3.51798	6.29844	21.9921	28.3557	15.6285	2.16372	17.6343	0.00185	0.0229306	No Description Availabe	NA
XLOC_012184	ppa012712m.g	HVA22F	AT2G42820.1	ZS	ZI	2.20929	1.25186	3.16672	0.539764	0.538133	0.541395	-2.03318	-4.57566	0.00195	0.0239278	HVA22-like protein F	scaffold_3:13567249-13568782
XLOC_001861	ppa026982m.g	ATRL6	AT1G75250.1	ZS	ZI	1.56358	1.38759	1.73956	0.328145	0.479082	0.177208	-2.25245	-4.26642	0.002	0.024419	RAD-like 6	scaffold_1:33205384-33207158
XLOC_016473	NA	NA	NA	ZS	ZI	2.18284	1.74821	2.61748	0.384637	0.448087	0.321186	-2.50464	-5.20064	0.002	0.024419	No Description Availabe	NA
XLOC_025869	NA	NA	NA	ZS	ZI	1.36178	1.61234	1.11122	12.9804	13.2035	12.7572	3.25277	13.6662	0.0021	0.0254338	No Description Availabe	NA
XLOC_009958	NA	NA	NA	ZS	ZI	5.24677	4.61444	5.8791	0.7544	0.766139	0.742661	-2.79803	-8.25173	0.0024	0.0281278	No Description Availabe	NA
XLOC_017580	NA	NA	NA	ZS	ZI	1.92644	2.24407	1.6088	0.429061	0.300086	0.558036	-2.16668	-2.22738	0.0024	0.0281278	No Description Availabe	NA
XLOC_017648	ppa019522m.g	ATMYB4	AT4G38620.1	ZS	ZI	0.83177	0.757807	0.905734	0.169212	0.16644	0.171984	-2.29735	-3.62148	0.0024	0.0281278	myb domain protein 4	scaffold_5:17617070-17619849
XLOC_023030	ppa002498m.g	DRP4C	AT1G60500.1	ZS	ZI	0.062689	0.0699055	0.0554724	0.306009	0.272891	0.339127	2.28729	3.18205	0.00245	0.0285091	Dynamin related protein 4C	scaffold_7:2621855-2624055
XLOC_025929	NA	NA	NA	ZS	ZI	0.228099	0.165945	0.290253	0.91249	0.885172	0.939807	2.00015	3.4711	0.0025	0.0289362	No Description Availabe	NA
XLOC_024108	ppa007529m.g	ATCNGC1	AT5G53130.1	ZS	ZI	1.76318	1.66157	1.8648	0.381051	0.348312	0.41379	-2.21013	-2.89634	0.00265	0.0304028	cyclic nucleotide gated channel 1	scaffold_7:19656863-19687426
XLOC_014423	ppa003270m.g	ATCAT6	AT3G10600.1	ZS	ZI	0.0537472	0.0679052	0.0395893	0.363702	0.404737	0.322668	2.7585	3.52032	0.0027	0.030868	cationic amino acid transporter 6	scaffold_4:22239009-22243286
XLOC_019421	ppa001672m.g	CMT3	AT1G69770.1	ZS	ZI	0.253315	0.15571	0.35092	0.0356938	0.0388461	0.0325415	-2.82719	-3.01105	0.00275	0.0313846	chromomethylase 3	scaffold_6:4363689-4369456
XLOC_023819	ppa001803m.g	ATDDM1	AT5G66750.1	ZS	ZI	0.250363	0.185425	0.315302	0.0384141	0.0452397	0.0315884	-2.70432	-3.35133	0.0028	0.0318809	chromatin remodeling 1	scaffold_7:16730982-16737033
XLOC_028748	ppa018344m.g	MLP423	AT1G24020.1	ZS	ZI	0.240751	0.158318	0.323184	1.95051	1.56532	2.3357	3.01824	5.14333	0.0028	0.0318809	MLP-like protein 423	scaffold_8:21485509-21486091
XLOC_027931	ppa022226m.g	ppa022226m.g	AT5G38020.1	ZS	ZI	0.667656	0.0187019	1.31661	0.14561	0.184831	0.106389	-2.19699	-3.2178	0.00305	0.0339961	S-adenosyl-L-methionine-dependent methyltransferases superfamily protein	scaffold_8:11821862-11823261
XLOC_000212	ppa020190m.g	ATMYB15	AT2G31180.1	ZS	ZI	0.128276	0.152691	0.103861	1.01047	0.754607	1.26633	2.9777	4.15796	0.00315	0.0349121	myb domain protein 15	scaffold_1:2785803-2787321
XLOC_004358	ppa008015m.g	ppa008015m.g	AT2G03360.2	ZS	ZI	0.510387	0.330676	0.690098	0.0924068	0.0990268	0.0857869	-2.46552	-3.42574	0.00325	0.0357372	Glycosyltransferase family 61 protein	scaffold_1:27485393-27487745
XLOC_017120	ppa021010m.g	ppa021010m.g	NA	ZS	ZI	0.128556	0.199078	0.058035	1.09828	0.624705	1.57185	3.09477	4.27351	0.00325	0.0357372	No description available	scaffold_5:11458816-11459705
XLOC_002146	ppa010951m.g	WOX4	AT1G46480.1	ZS	ZI	0.727636	0.54654	0.908732	0.136838	0.0666865	0.206989	-2.41075	-3.54946	0.00335	0.0365088	WUSCHEL related homeobox 4	scaffold_1:36029383-36030709
XLOC_021941	ppa007615m.g	ATCAD7	AT4G37980.1	ZS	ZI	0.0557467	0.0472355	0.0642579	0.758223	0.726145	0.790302	3.76566	4.35614	0.00335	0.0365088	elicitor-activated gene 3-1	scaffold_6:19785681-19790143
XLOC_010308	ppa002010m.g	ppa002010m.g	AT3G15550.1	ZS	ZI	0.254997	0.190778	0.319215	0.0470577	0.0502701	0.0438452	-2.43798	-3.12598	0.00345	0.037308	No description available	scaffold_3:4840138-4843307
XLOC_020578	ppa002989m.g	ppa002989m.g	AT1G74150.1	ZS	ZI	0.304761	0.204849	0.404673	0.0704435	0.0488866	0.0920004	-2.11314	-2.53741	0.00345	0.037308	Galactose oxidase/kelch repeat superfamily protein	scaffold_6:26107315-26110941
XLOC_001131	ppa021372m.g	ppa021372m.g	AT5G14230.1	ZS	ZI	0.0252228	0.0431214	0.0073241	0.509579	0.331469	0.68769	4.33651	4.11785	0.00385	0.0404498	No description available	scaffold_1:23717571-23720681
XLOC_027341	ppa024200m.g	ppa024200m.g	NA	ZS	ZI	0.729017	0.475874	0.982161	0	0	0	-Inf	NA	0.0039	0.0408655	No description available	scaffold_8:21658007-21658241
XLOC_028961	ppa008230m.g	ppa008230m.g	AT1G63900.1	ZS	ZI	0.703959	0.390284	1.01764	0.156356	0.214298	0.0984137	-2.17066	-3.25437	0.00415	0.0429564	E3 Ubiquitin ligase family protein	scaffold_8:20641633-20644987
XLOC_016928	ppa025540m.g	ppa025540m.g	AT5G47510.1	ZS	ZI	0.36995	0.282186	0.457714	0.0570053	0.0427224	0.0712882	-2.69816	-2.72751	0.00425	0.0437373	Sec14p-like phosphatidylinositol transfer family protein	scaffold_5:8609817-8613696
XLOC_020284	ppa022066m.g	ppa022066m.g	AT3G53600.1	ZS	ZI	0.32042	0.381384	0.259457	1.3852	1.16385	1.60655	2.11206	3.97131	0.00425	0.0437373	C2H2-type zinc finger family protein	scaffold_6:22625890-22626445
XLOC_026468	ppb023607m.g	ppb023607m.g	AT5G18060.1	ZS	ZI	0.223711	0.135755	0.311666	2.52858	2.1995	2.85766	3.49862	4.42083	0.00425	0.0437373	SAUR-like auxin-responsive protein family	scaffold_8:10574183-10607934
XLOC_013596	ppa025263m.g	anac042	AT2G43000.1	ZS	ZI	0.108193	0.0855129	0.130873	0.670352	0.539965	0.800739	2.63132	3.49822	0.00435	0.0444858	NAC domain containing protein 42	scaffold_4:6014736-6015972
XLOC_015166	ppa008346m.g	EXL1	AT2G35150.1	ZS	ZI	0.577047	0.486249	0.667846	0.125074	0.143758	0.106389	-2.20591	-3.25338	0.0044	0.0447867	EXORDIUM like 1	scaffold_4:5588162-5589173
XLOC_018786	ppa025818m.g	ppa025818m.g	NA	ZS	ZI	0.213538	0.2828	0.144277	1.01891	1.1261	0.911719	2.25446	2.49638	0.0044	0.0447867	No description available	scaffold_5:16791185-16792740
XLOC_018300	ppa011773m.g	ppa011773m.g	NA	ZS	ZI	0.155216	0.24734	0.063092	1.03052	1.08667	0.974367	2.73102	3.97535	0.00445	0.0452017	Late embryogenesis abundant (LEA) hydroxyproline-rich glycoprotein family	scaffold_5:11452442-11453167
XLOC_000018	ppa019422m.g	ppa019422m.g	NA	ZS	ZI	0.643036	0.490268	0.795805	0.137403	0.0978913	0.176915	-2.22649	-1.99939	0.0045	0.0455677	No description available	scaffold_1:299036-300763

## Sheet: DE ZC vs ZI total
Exp. Gene ID	Gene ID	Gene Name	A.thaliana Gene ID	sample_1	sample_2	value_1	Value1_r1	Value1_r2	value_2	Value2_r1	Value2_r2	log2_fold_change	test_stat	p_value	q_value	Gene Description	Scaffold_position
XLOC_002187	ppa015844m.g,ppa019532m.g	PLA IIA	AT2G26560.1	ZS	ZI	5.12405	4.65755	5.59055	18.5425	12.214	24.8711	1.85548	7.68938	5e-05	0.00109653	phospholipase A 2A	scaffold_1:36403680-36413644
XLOC_005466	ppa009645m.g	GF14 OMICRON	AT1G34760.2	ZS	ZI	14.9906	13.8928	16.0884	7.86267	6.82286	8.90248	-0.930966	-4.08809	5e-05	0.00109653	general regulatory factor 11	scaffold_1:41596813-41600740
XLOC_013543	ppa014860m.g	PLA IIB	AT2G39220.1	ZS	ZI	2.01725	1.5841	2.45039	0.662211	0.476921	0.847502	-1.60703	-4.14774	5e-05	0.00109653	PATATIN-like protein 6	scaffold_4:5332988-5334724
XLOC_017105	ppa000913m.g	ATRBOH F	AT1G64060.1	ZS	ZI	8.85131	8.82736	8.87527	4.1483	3.13653	5.16007	-1.09337	-4.6924	5e-05	0.00109653	respiratory burst oxidase protein F	scaffold_5:11332653-11341371
XLOC_017645	ppa020149m.g	ALPHA DOX2	AT1G73680.1	ZS	ZI	2.41009	2.30471	2.51546	1.16889	1.35349	0.984286	-1.04395	-3.21155	0.0002	0.00367085	alpha dioxygenase	scaffold_5:17595206-17598427
XLOC_005072	ppa024261m.g	PLA IIA	AT2G26560.1	ZS	ZI	2.41781	2.25044	2.58519	1.19182	0.77451	1.60914	-1.02053	-2.47221	0.00085	0.0121241	phospholipase A 2A	scaffold_1:36425015-36427460
XLOC_000034	ppa020429m.g	FMA	AT3G24140.1	ZS	ZI	12.409	12.7162	12.1018	23.5343	25.4613	21.6073	0.923376	4.36829	5e-05	0.00109653	basic helix-loop-helix (bHLH) DNA-binding superfamily protein	scaffold_1:559058-560730
XLOC_000092	ppa019556m.g	ppa019556m.g	AT3G22620.1	ZS	ZI	0.261476	0.171984	0.350969	0	0	0	-Inf	NA	5e-05	0.00109653	Bifunctional inhibitor/lipid-transfer protein/seed storage 2S albumin superfamily protein	scaffold_1:1187449-1188504
XLOC_000104	ppa000107m.g	ppa000107m.g	AT3G22790.1	ZS	ZI	5.64615	4.99734	6.29495	2.54437	2.40156	2.68718	-1.14996	-4.7735	5e-05	0.00109653	Kinase interacting (KIP1-like) family protein	scaffold_1:1356263-1365319
XLOC_000125	ppa005353m.g	APS1	AT3G22890.1	ZS	ZI	15.8468	15.2952	16.3984	37.897	34.5306	41.2635	1.25789	5.4922	5e-05	0.00109653	ATP sulfurylase 1	scaffold_1:1588126-1592234
XLOC_000150	ppa002391m.g	ppa002391m.g	AT3G01680.1	ZS	ZI	1.86203	1.81055	1.9135	4.3368	7.25611	1.4175	1.21976	4.09207	5e-05	0.00109653	No description available	scaffold_1:2003621-2006385
XLOC_000151	ppa002363m.g	ppa002363m.g	AT3G01680.1	ZS	ZI	28.2723	26.139	30.4056	16.7714	18.3191	15.2236	-0.753387	-3.30689	5e-05	0.00109653	No description available	scaffold_1:2033973-2038514
XLOC_000156	ppa019848m.g	ppa019848m.g	AT3G50160.1	ZS	ZI	43.3777	38.1283	48.627	8.44261	13.3314	3.55386	-2.36119	-10.45	5e-05	0.00109653	Plant protein of unknown function (DUF247)	scaffold_1:2103353-2104730
XLOC_000167	ppa025505m.g	ppa025505m.g	AT2G38870.1	ZS	ZI	16.5814	19.6138	13.5489	60.4412	57.0431	63.8393	1.86597	18.3383	5e-05	0.00109653	Serine protease inhibitor, potato inhibitor I-type family protein	scaffold_1:2250593-2250806
XLOC_000236	ppa017874m.g,ppa020240m.g,ppa020310m.g	ppa017874m.g	AT3G18450.1	ZS	ZI	85.0767	89.8035	80.35	19.0821	16.7377	21.4264	-2.15655	-8.54594	5e-05	0.00109653	PLAC8 family protein	scaffold_1:3098871-3118406
XLOC_000328	ppa000646m.g	ppa000646m.g	AT4G29920.1	ZS	ZI	1.41244	1.01373	1.81115	0.287837	0.272658	0.303017	-2.29487	-5.62132	5e-05	0.00109653	Double Clp-N motif-containing P-loop nucleoside triphosphate hydrolases superfamily protein	scaffold_1:4604023-4608606
XLOC_000332	ppa000670m.g	ACA10	AT4G29900.1	ZS	ZI	127.543	123.072	132.014	80.6271	82.1946	79.0595	-0.661644	-2.94385	5e-05	0.00109653	autoinhibited Ca(2+)-ATPase 10	scaffold_1:4683707-4703126
XLOC_000346	ppa009610m.g	XTH23	AT4G25810.1	ZS	ZI	231.035	207.359	254.711	48.7157	50.3471	47.0843	-2.24565	-12.2934	5e-05	0.00109653	xyloglucan endotransglycosylase 6	scaffold_1:4914219-4915795
XLOC_000441	ppa026853m.g,ppa1027121m.g	ATGLR2.8	AT2G29110.1	ZS	ZI	0.0514695	0.0417646	0.0611744	1.28588	1.03032	1.54144	4.64289	6.55479	5e-05	0.00109653	glutamate receptor 2.8	scaffold_1:6890062-6922474
XLOC_000447	ppa013544m.g,ppa020356m.g,ppa022885m.g	ppa013544m.g	AT4G30380.1	ZS	ZI	14.6798	12.8532	16.5064	26.8731	24.4564	29.2898	0.872334	3.14867	5e-05	0.00109653	Barwin-related endoglucanase	scaffold_1:7242715-7255636
XLOC_000457	ppa024766m.g	CDC20.1	AT4G33270.1	ZS	ZI	5.0601	5.50795	4.61225	2.10195	2.43741	1.76648	-1.26744	-3.91478	5e-05	0.00109653	Transducin family protein / WD-40 repeat family protein	scaffold_1:7468592-7471163
XLOC_000460	ppa008797m.g	ppa008797m.g	AT2G23910.1	ZS	ZI	16.2664	13.1788	19.354	2.20287	2.24869	2.15705	-2.88444	-8.94499	5e-05	0.00109653	NAD(P)-binding Rossmann-fold superfamily protein	scaffold_1:7495603-7497674
XLOC_000486	ppa008651m.g	ppa008651m.g	NA	ZS	ZI	7.72543	6.74228	8.70859	3.27005	2.57948	3.96062	-1.2403	-4.58444	5e-05	0.00109653	Late embryogenesis abundant protein (LEA) family protein	scaffold_1:7990165-7991865
XLOC_000495	ppa004549m.g	ppa004549m.g	AT1G56720.3	ZS	ZI	6.54282	6.59009	6.49554	3.87141	3.92623	3.81658	-0.757054	-3.06939	5e-05	0.00109653	Protein kinase superfamily protein	scaffold_1:8077412-8081731
XLOC_000511	ppa002139m.g	ppa002139m.g	AT3G62270.1	ZS	ZI	0.946734	0.91536	0.978108	0.314113	0.354143	0.274082	-1.59168	-3.48411	5e-05	0.00109653	HCO3- transporter family	scaffold_1:8321175-8326021
XLOC_000529	ppa008986m.g	ppa008986m.g	AT1G47980.1	ZS	ZI	1.34133	1.40241	1.28024	3.34352	2.63421	4.05283	1.31771	3.92624	5e-05	0.00109653	No description available	scaffold_1:8559589-8560948
XLOC_000535	ppa011560m.g	ppa011560m.g	AT3G17130.1	ZS	ZI	4.27661	4.55193	4.00128	1.62621	1.69194	1.56048	-1.39495	-4.34659	5e-05	0.00109653	Plant invertase/pectin methylesterase inhibitor superfamily protein	scaffold_1:8591917-8592766
XLOC_000555	ppa010942m.g	ppa010942m.g	NA	ZS	ZI	17.5144	15.8544	19.1744	9.12984	8.94615	9.31353	-0.939877	-4.31764	5e-05	0.00109653	No description available	scaffold_1:9026401-9027238
XLOC_000556	ppa013698m.g	ppa013698m.g	NA	ZS	ZI	96.5813	89.5901	103.572	37.9412	31.4247	44.4578	-1.34798	-9.67513	5e-05	0.00109653	No description available	scaffold_1:9029560-9030883
XLOC_000560	ppa011874m.g	ppa011874m.g	NA	ZS	ZI	40.1947	38.3204	42.069	21.0589	18.4913	23.6265	-0.932574	-5.11193	5e-05	0.00109653	No description available	scaffold_1:9092282-9092897
XLOC_000565	ppa008643m.g	ATCTL2	AT3G16920.1	ZS	ZI	27.4757	31.5745	23.3769	13.9845	14.5789	13.3902	-0.974323	-4.72996	5e-05	0.00109653	chitinase-like protein 2	scaffold_1:9188335-9189990
XLOC_000576	ppa020197m.g	ppa020197m.g	AT4G15960.1	ZS	ZI	8.68328	9.47925	7.88732	3.82361	4.14634	3.50087	-1.18331	-4.52122	5e-05	0.00109653	alpha/beta-Hydrolases superfamily protein	scaffold_1:9358674-9360375
XLOC_000588	ppa012676m.g	MLP423	AT1G24020.1	ZS	ZI	94.5271	84.5238	104.53	299.783	259.614	339.953	1.66512	7.92815	5e-05	0.00109653	MLP-like protein 423	scaffold_1:9528024-9555468
XLOC_000596	ppa009759m.g	ppa009759m.g	AT4G39700.1	ZS	ZI	26.3305	22.4953	30.1657	6.65428	6.82506	6.48349	-1.98438	-6.2262	5e-05	0.00109653	Heavy metal transport/detoxification superfamily protein	scaffold_1:9609824-9618889
XLOC_000726	ppa002856m.g	ANP3	AT3G06030.1	ZS	ZI	4.42546	4.46636	4.38455	2.53326	2.68274	2.38378	-0.804832	-2.84244	5e-05	0.00109653	NPK1-related protein kinase 3	scaffold_1:11680633-11685476
XLOC_000758	NA	NA	NA	ZS	ZI	58.5277	61.1422	55.9131	30.3297	30.3028	30.3567	-0.948386	-6.14039	5e-05	0.00109653	No Description Availabe	NA
XLOC_000781	ppa008689m.g,ppa018375m.g	ppa008689m.g	AT4G13990.1	ZS	ZI	1.89107	1.30844	2.47371	0.686859	0.728475	0.645244	-1.46112	-3.5782	5e-05	0.00109653	Exostosin family protein	scaffold_1:12995175-13000030
XLOC_000845	ppa013722m.g	ppa013722m.g	AT5G48485.1	ZS	ZI	25.095	24.5304	25.6596	65.1172	68.0976	62.1368	1.37564	10.1877	5e-05	0.00109653	Bifunctional inhibitor/lipid-transfer protein/seed storage 2S albumin superfamily protein	scaffold_1:14611534-14611860
XLOC_000855	ppa008532m.g	ppa008532m.g	AT2G43120.1	ZS	ZI	14.8319	13.7509	15.9129	24.3611	18.1966	30.5255	0.715876	3.39654	5e-05	0.00109653	RmlC-like cupins superfamily protein	scaffold_1:14849285-14852750
XLOC_000966	ppa018624m.g,ppa026484m.g	ppa018624m.g	AT3G01680.1	ZS	ZI	1.06738	0.645389	1.48937	10.9503	12.2163	9.68428	3.35883	9.43863	5e-05	0.00109653	No description available	scaffold_1:19182268-19204364
XLOC_001071	ppa009789m.g	SAG29	AT5G13170.1	ZS	ZI	0.351368	0.315932	0.386804	1.53313	1.34596	1.72031	2.12542	4.75781	5e-05	0.00109653	senescence-associated gene 29	scaffold_1:22559662-22562042
XLOC_001085	ppa016153m.g	ATWRKY75	AT5G13080.1	ZS	ZI	10.0198	9.96088	10.0788	18.6036	13.1592	24.048	0.892723	4.2624	5e-05	0.00109653	WRKY DNA-binding protein 75	scaffold_1:22733681-22735582
XLOC_001149	ppa000215m.g	ATMRP3	AT3G13080.1	ZS	ZI	47.8399	55.128	40.5518	23.5847	20.4428	26.7266	-1.02036	-4.61233	5e-05	0.00109653	multidrug resistance-associated protein 3	scaffold_1:23972558-23978696
XLOC_001162	ppa001029m.g	ppa001029m.g	AT1G67720.1	ZS	ZI	31.4675	29.4712	33.4637	18.1273	18.6391	17.6155	-0.795696	-3.27228	5e-05	0.00109653	Leucine-rich repeat protein kinase family protein	scaffold_1:24326919-24331803
XLOC_001202	ppa008529m.g,ppa008603m.g,ppa018960m.g	ppa008529m.g	AT1G59960.1	ZS	ZI	4.44655	4.16183	4.73126	10.7258	8.25512	13.1966	1.27033	3.90177	5e-05	0.00109653	NAD(P)-linked oxidoreductase superfamily protein	scaffold_1:24833704-24919921
XLOC_001209	ppa017009m.g	ppa017009m.g	AT1G67910.1	ZS	ZI	23.3885	23.4864	23.2907	44.2673	44.6146	43.9201	0.920443	5.54144	5e-05	0.00109653	No description available	scaffold_1:24943582-24945003
XLOC_001223	ppa004530m.g	ATNRT2.5	AT1G12940.1	ZS	ZI	36.5376	39.6908	33.3845	71.5744	60.0523	83.0965	0.97006	4.30889	5e-05	0.00109653	nitrate transporter2.5	scaffold_1:25182172-25184060
XLOC_001224	ppa002895m.g	CRK3	AT1G70530.1	ZS	ZI	0.45141	0.500857	0.401962	1.23088	0.948348	1.51342	1.44718	3.2895	5e-05	0.00109653	cysteine-rich RLK (RECEPTOR-like protein kinase) 3	scaffold_1:25192375-25195147
XLOC_001241	ppa012602m.g	SRO2	AT1G23550.1	ZS	ZI	1.19763	1.25963	1.13564	3.48624	2.701	4.27148	1.54148	4.17503	5e-05	0.00109653	similar to RCD one 2	scaffold_1:25408332-25410189
XLOC_001263	ppa005840m.g	ppa005840m.g	AT1G70280.2	ZS	ZI	7.18147	6.08797	8.27497	2.68606	2.61657	2.75556	-1.41879	-5.32343	5e-05	0.00109653	NHL domain-containing protein	scaffold_1:25685543-25688881
XLOC_001270	ppa021705m.g	ppa021705m.g	AT5G40240.1	ZS	ZI	5.69138	5.5098	5.87296	2.75895	2.70006	2.81784	-1.04466	-3.21782	5e-05	0.00109653	nodulin MtN21 /EamA-like transporter family protein	scaffold_1:25776810-25779847
XLOC_001278	ppa004044m.g	ppa004044m.g	AT5G62890.3	ZS	ZI	5.87708	4.60974	7.14442	1.19427	1.12672	1.26183	-2.29897	-6.83944	5e-05	0.00109653	Xanthine/uracil permease family protein	scaffold_1:25853939-25858726
XLOC_001284	NA	NA	NA	ZS	ZI	2.31401	2.54731	2.0807	11.7866	12.9399	10.6332	2.34868	8.92375	5e-05	0.00109653	No Description Availabe	NA
XLOC_001294	ppa002954m.g	ppa002954m.g	AT1G27210.1	ZS	ZI	1.78159	1.84093	1.72226	3.58811	3.88178	3.29445	1.01006	3.58014	5e-05	0.00109653	ARM repeat superfamily protein	scaffold_1:26128068-26132479
XLOC_001307	ppa002487m.g	ppa002487m.g	AT5G62620.1	ZS	ZI	4.62634	4.34164	4.91105	1.96245	2.37268	1.55222	-1.23721	-3.99771	5e-05	0.00109653	Galactosyltransferase family protein	scaffold_1:26305867-26309524
XLOC_001310	ppa005300m.g	ppa005300m.g	AT1G27150.1	ZS	ZI	2.33145	2.3182	2.3447	1.06051	0.882258	1.23876	-1.13647	-2.92278	5e-05	0.00109653	Tetratricopeptide repeat (TPR)-like superfamily protein	scaffold_1:26360553-26364668
XLOC_001393	ppa000958m.g	ppa000958m.g	AT3G29320.1	ZS	ZI	18.4383	18.0474	18.8293	11.8344	11.0791	12.5896	-0.639726	-2.77666	5e-05	0.00109653	Glycosyl transferase, family 35	scaffold_1:27568200-27573617
XLOC_001403	ppa006089m.g	APE2	AT5G46110.4	ZS	ZI	19.7081	17.742	21.6743	10.3122	12.0412	8.58325	-0.934437	-3.81398	5e-05	0.00109653	Glucose-6-phosphate/phosphate translocator-related	scaffold_1:27693214-27696692
XLOC_001526	ppa006758m.g	CER6	AT1G68530.1	ZS	ZI	375.746	371.103	380.389	225.673	278.023	173.323	-0.735525	-3.80736	5e-05	0.00109653	3-ketoacyl-CoA synthase 6	scaffold_1:29231665-29233227
XLOC_001529	ppa012174m.g	ppa012174m.g	AT5G38420.1	ZS	ZI	8.64127	8.77225	8.5103	25.9924	29.3145	22.6702	1.58877	7.4448	5e-05	0.00109653	Ribulose bisphosphate carboxylase (small chain) family protein	scaffold_1:29261884-29263151
XLOC_001554	ppa008624m.g	ATLPP2	AT1G15080.1	ZS	ZI	41.9311	38.7634	45.0987	19.8397	20.4506	19.2288	-1.07963	-4.75444	5e-05	0.00109653	lipid phosphate phosphatase 2	scaffold_1:29599486-29602719
XLOC_001614	ppa012742m.g,ppa023240m.g	MLP28	AT1G70830.3	ZS	ZI	45.4065	37.229	53.5839	7.99434	10.6781	5.31062	-2.50585	-9.15177	5e-05	0.00109653	MLP-like protein 28	scaffold_1:30244102-30290078
XLOC_001622	ppa000840m.g	ppa000840m.g	AT1G70750.1	ZS	ZI	7.42741	6.79684	8.05798	3.87215	3.99144	3.75286	-0.939724	-3.80909	5e-05	0.00109653	Protein of unknown function, DUF593	scaffold_1:30349902-30354280
XLOC_001643	ppa021500m.g	ATRDRP1	AT1G14790.1	ZS	ZI	0.151931	0.133547	0.170314	1.28329	1.09928	1.4673	3.07836	6.50121	5e-05	0.00109653	RNA-dependent RNA polymerase 1	scaffold_1:30643023-30647382
XLOC_001665	ppa000453m.g	ATNHX7	AT2G01980.1	ZS	ZI	6.88185	6.42719	7.33652	4.28669	4.42867	4.1447	-0.682935	-2.73311	5e-05	0.00109653	sodium proton exchanger, putative (NHX7) (SOS1)	scaffold_1:30961455-30971353
XLOC_001676	ppa014246m.g	LCR69	AT2G02100.1	ZS	ZI	91.2329	82.0142	100.452	50.7452	44.7843	56.7062	-0.846282	-5.30574	5e-05	0.00109653	low-molecular-weight cysteine-rich 69	scaffold_1:31121070-31121765
XLOC_001738	ppa002442m.g	ABCG14	AT1G31770.1	ZS	ZI	3.00972	2.74113	3.27831	1.52301	1.31391	1.73212	-0.982701	-2.98613	5e-05	0.00109653	ATP-binding cassette 14	scaffold_1:31893142-31895920
XLOC_001758	ppa010326m.g	AtCOR47	NA	ZS	ZI	1636.09	1550.43	1721.76	981.923	1052.54	911.305	-0.736575	-3.54243	5e-05	0.00109653	cold-regulated 47	scaffold_1:32062240-32063857
XLOC_001763	ppa003860m.g	sks5	AT1G76160.1	ZS	ZI	8.78185	7.07923	10.4845	2.95391	3.67727	2.23056	-1.5719	-6.14409	5e-05	0.00109653	SKU5 similar 5	scaffold_1:32091803-32096809
XLOC_001793	ppa000916m.g	ATCLV1	AT1G75820.1	ZS	ZI	5.12	5.1797	5.0603	2.86349	3.09058	2.63639	-0.838372	-3.31403	5e-05	0.00109653	Leucine-rich receptor-like protein kinase family protein	scaffold_1:32431725-32434913
XLOC_001801	ppa013170m.g	ppa013170m.g	AT5G42146.1	ZS	ZI	22.1808	22.0817	22.2799	11.2459	10.4939	11.998	-0.979909	-4.8631	5e-05	0.00109653	No description available	scaffold_1:32553885-32554449
XLOC_001812	NA	NA	NA	ZS	ZI	19.9715	18.1407	21.8024	9.85579	11.6111	8.10045	-1.0189	-4.68273	5e-05	0.00109653	No Description Availabe	NA
XLOC_001827	ppa006496m.g	WAT1	AT1G75500.1	ZS	ZI	35.3616	28.1734	42.5499	20.0296	16.1938	23.8654	-0.820053	-3.52425	5e-05	0.00109653	Walls Are Thin 1	scaffold_1:32905252-32907844
XLOC_001853	ppa008069m.g	DFR	AT5G42800.1	ZS	ZI	67.2785	54.2723	80.2846	10.2028	9.94178	10.4639	-2.72118	-12.82	5e-05	0.00109653	dihydroflavonol 4-reductase	scaffold_1:33136993-33139553
XLOC_001869	ppa004976m.g	ppa004976m.g	AT2G16230.1	ZS	ZI	5.88281	4.47687	7.28874	0.995093	0.954353	1.03583	-2.5636	-7.86779	5e-05	0.00109653	O-Glycosyl hydrolases family 17 protein	scaffold_1:33332362-33334460
XLOC_001890	ppa007313m.g	ATGATL1	AT1G19300.1	ZS	ZI	18.8057	16.4746	21.1368	6.65536	6.80645	6.50428	-1.49858	-6.54688	5e-05	0.00109653	Nucleotide-diphospho-sugar transferases superfamily protein	scaffold_1:33503228-33504351
XLOC_001893	ppa021408m.g	CML41	AT3G50770.1	ZS	ZI	1.41652	1.77812	1.05492	9.57633	8.63135	10.5213	2.75712	8.84303	5e-05	0.00109653	calmodulin-like 41	scaffold_1:33509605-33510169
XLOC_001905	ppa004372m.g	ATKO1	AT5G25900.1	ZS	ZI	2.32061	2.40517	2.23605	1.02305	1.20935	0.836751	-1.18162	-3.41991	5e-05	0.00109653	GA requiring 3	scaffold_1:33752296-33755478
XLOC_001911	ppa003778m.g	PDE135	AT2G26510.1	ZS	ZI	26.3029	23.4317	29.174	15.7989	13.123	18.4747	-0.735397	-3.50681	5e-05	0.00109653	Xanthine/uracil permease family protein	scaffold_1:33804836-33808933
XLOC_001933	ppa009939m.g	ATWRKY40	AT1G80840.1	ZS	ZI	0.447383	0.688236	0.20653	1.93637	1.73385	2.13888	2.11377	4.66599	5e-05	0.00109653	WRKY DNA-binding protein 40	scaffold_1:34029319-34030841
XLOC_001938	ppa012204m.g	AtENODL15	AT4G31840.1	ZS	ZI	3.94836	1.81308	6.08365	0.231427	0.306399	0.156455	-4.09262	-7.15964	5e-05	0.00109653	early nodulin-like protein 15	scaffold_1:34088412-34089169
XLOC_002000	ppa022205m.g	ATMYB111	AT2G16720.1	ZS	ZI	6.69898	5.37464	8.02333	2.98529	3.07209	2.89849	-1.16607	-4.16989	5e-05	0.00109653	myb domain protein 111	scaffold_1:34672892-34673990
XLOC_002038	ppa006989m.g	ATZIP4	AT1G10970.1	ZS	ZI	55.8046	55.1152	56.4941	33.1952	32.1739	34.2164	-0.749412	-3.42123	5e-05	0.00109653	zinc transporter 4 precursor	scaffold_1:34970634-34973380
XLOC_002078	ppa002209m.g	ATCSLC12	AT4G07960.1	ZS	ZI	9.85106	9.73538	9.96673	5.66205	6.38809	4.93602	-0.798953	-3.43897	5e-05	0.00109653	Cellulose-synthase-like C12	scaffold_1:35292332-35295328
XLOC_002102	ppa001756m.g,ppa023719m.g,ppa024174m.g	ARA12	AT5G67360.1	ZS	ZI	49.3067	49.3067	59.5644	26.9782	28.2476	25.7088	-1.01276	-4.05439	5e-05	0.00109653	Subtilase family protein	scaffold_1:35648468-35664568
XLOC_002109	ppa014086m.g	ppa014086m.g	AT5G59845.1	ZS	ZI	32.2568	35.059	29.4545	4.56696	4.5746	4.55932	-2.8203	-12.0009	5e-05	0.00109653	Gibberellin-regulated family protein	scaffold_1:35709304-35710474
XLOC_002165	ppa005234m.g	CYP707A4	AT3G19270.1	ZS	ZI	3.81359	3.86257	3.7646	1.50069	1.49049	1.5109	-1.34552	-4.29559	5e-05	0.00109653	cytochrome P450, family 707, subfamily A, polypeptide 4	scaffold_1:36211924-36214628
XLOC_002219	ppa021898m.g	ppa021898m.g	AT2G25790.1	ZS	ZI	6.33469	5.94523	6.72415	3.03761	2.60198	3.47325	-1.06034	-4.29365	5e-05	0.00109653	Leucine-rich receptor-like protein kinase family protein	scaffold_1:36819930-36823455
XLOC_002245	ppa005699m.g	ATRD22	AT5G25610.1	ZS	ZI	1963.98	1934.83	1993.14	876.834	1140.09	613.574	-1.16341	-4.92776	5e-05	0.00109653	BURP domain-containing protein	scaffold_1:37149492-37151892
XLOC_002259	ppa020105m.g	ppa020105m.g	AT2G24400.1	ZS	ZI	2.85236	3.34321	2.36152	8.27075	7.9592	8.5823	1.53586	5.55637	5e-05	0.00109653	SAUR-like auxin-responsive protein family	scaffold_1:37278036-37278884
XLOC_002344	ppa007452m.g	ppa007452m.g	AT5G11420.1	ZS	ZI	5.36594	3.36706	7.36482	10.0723	3.98239	16.1622	0.908487	3.51653	5e-05	0.00109653	Protein of unknown function, DUF642	scaffold_1:38335755-38339417
XLOC_002382	ppa000611m.g	AtCESA1	AT4G32410.1	ZS	ZI	55.2017	52.3033	58.1002	35.1082	38.3232	31.8931	-0.652906	-3.1426	5e-05	0.00109653	cellulose synthase 1	scaffold_1:39070540-39077719
XLOC_002483	ppa007840m.g	ppa007840m.g	AT3G19010.1	ZS	ZI	0.371708	0.403407	0.340009	5.11894	4.02532	6.21256	3.7836	8.74457	5e-05	0.00109653	2-oxoglutarate (2OG) and Fe(II)-dependent oxygenase superfamily protein	scaffold_1:40369511-40371926
XLOC_002499	ppa009575m.g	ppa009575m.g	AT1G77700.1	ZS	ZI	2.87581	2.38387	3.36775	1.09167	0.780349	1.40298	-1.39744	-3.85848	5e-05	0.00109653	Pathogenesis-related thaumatin superfamily protein	scaffold_1:40637500-40638863
XLOC_002536	ppa002542m.g	SULTR1;3	AT1G22150.1	ZS	ZI	32.2775	29.6994	34.8555	19.9748	18.5799	21.3696	-0.692349	-3.0941	5e-05	0.00109653	3	scaffold_1:41155399-41161476
XLOC_002539	ppa008103m.g	ppa008103m.g	AT1G22170.1	ZS	ZI	3.0557	2.4297	3.68169	0.365351	0.415185	0.315517	-3.06415	-6.07983	5e-05	0.00109653	Phosphoglycerate mutase family protein	scaffold_1:41214807-41218429
XLOC_002558	ppa023678m.g	ppa023678m.g	NA	ZS	ZI	3.52488	3.57622	3.47354	8.57986	12.1179	5.04186	1.28338	4.88865	5e-05	0.00109653	No description available	scaffold_1:41501239-41501909
XLOC_002584	ppa010148m.g	14-3-3OMEGA	AT1G78300.1	ZS	ZI	14.1155	14.5932	13.6378	23.5262	24.376	22.6765	0.736993	3.52603	5e-05	0.00109653	general regulatory factor 2	scaffold_1:41810769-41812722
XLOC_002600	ppa021989m.g	anac034	AT2G02450.2	ZS	ZI	34.0307	35.3071	32.7543	52.9331	58.5787	47.2876	0.637334	3.29962	5e-05	0.00109653	NAC domain containing protein 35	scaffold_1:42151702-42154035
XLOC_002635	ppa004404m.g,ppa004473m.g,ppa004474m.g	CYP98A3	AT2G40890.1	ZS	ZI	118.008	111.363	124.652	63.6687	64.9139	62.4235	-0.890225	-4.16188	5e-05	0.00109653	cytochrome P450, family 98, subfamily A, polypeptide 3	scaffold_1:42613783-42624395
XLOC_002636	ppa004406m.g	CYP98A3	AT2G40890.1	ZS	ZI	3.44831	2.47385	4.42277	1.37163	1.18368	1.55957	-1.33	-4.14413	5e-05	0.00109653	cytochrome P450, family 98, subfamily A, polypeptide 3	scaffold_1:42627429-42629402
XLOC_002640	ppa026134m.g	BAM1	AT5G65700.1	ZS	ZI	1.38503	1.08266	1.68741	0.383357	0.334489	0.432226	-1.85316	-4.88741	5e-05	0.00109653	Leucine-rich receptor-like protein kinase family protein	scaffold_1:42683394-42687953
XLOC_002664	ppa013524m.g	ppa013524m.g	NA	ZS	ZI	0	0	0	0.307427	0.0228983	0.591956	Inf	NA	5e-05	0.00109653	No description available	scaffold_1:43024075-43025002
XLOC_002745	ppa024463m.g	SULTR1;3	AT1G22150.1	ZS	ZI	1.69255	1.41732	1.96778	0.434476	0.289711	0.579241	-1.96185	-4.55394	5e-05	0.00109653	Sulfate transporter 1_3	scaffold_1:44242154-44247329
XLOC_002811	ppa023795m.g	ppa023795m.g	AT5G42250.1	ZS	ZI	13.7337	13.0702	14.3972	6.18883	6.3513	6.02636	-1.14998	-4.90241	5e-05	0.00109653	Zinc-binding alcohol dehydrogenase family protein	scaffold_1:45369318-45372945
XLOC_002842	ppa000345m.g	ATGWD2	AT4G24450.1	ZS	ZI	9.54441	9.76067	9.32814	4.53199	4.45527	4.60871	-1.07451	-4.56564	5e-05	0.00109653	phosphoglucan, water dikinase	scaffold_1:45994206-46007992
XLOC_002849	ppa020920m.g	ppa020920m.g	AT4G24480.1	ZS	ZI	6.54379	7.19947	5.88811	12.5424	13.5035	11.5813	0.938614	3.97659	5e-05	0.00109653	Protein kinase superfamily protein	scaffold_1:46187127-46195461
XLOC_002895	ppa018378m.g	ppa018378m.g	AT3G14470.1	ZS	ZI	11.7968	11.6133	11.9804	5.55	4.48656	6.61343	-1.08784	-4.74836	5e-05	0.00109653	NB-ARC domain-containing disease resistance protein	scaffold_1:46799839-46802786
XLOC_002896	ppa016334m.g	ppa016334m.g	AT5G65380.1	ZS	ZI	8.25221	7.97854	8.52587	3.53866	2.79189	4.28542	-1.22158	-3.91483	5e-05	0.00109653	MATE efflux family protein	scaffold_1:46803267-46806003
XLOC_002898	ppa013082m.g	ppa013082m.g	NA	ZS	ZI	4.26325	5.13985	3.38664	10.3913	9.06458	11.718	1.28535	3.68671	5e-05	0.00109653	No description available	scaffold_1:46841325-46843286
XLOC_002909	ppa006888m.g,ppa006899m.g	ATCHS	AT5G13930.1	ZS	ZI	273.553	245.15	301.956	41.7404	43.0486	40.4322	-2.7123	-11.8378	5e-05	0.00109653	Chalcone and stilbene synthase family protein	scaffold_1:312779-321562
XLOC_002969	ppa009460m.g	ppa009460m.g	AT3G22550.1	ZS	ZI	10.717	8.69899	12.7349	5.58457	5.79612	5.37302	-0.940377	-4.03294	5e-05	0.00109653	Protein of unknown function (DUF581)	scaffold_1:1141431-1144277
XLOC_003005	ppa021744m.g	ppa021744m.g	AT3G22910.1	ZS	ZI	1.98727	1.83568	2.13886	0.623642	0.80614	0.441144	-1.672	-4.93196	5e-05	0.00109653	ATPase E1-E2 type family protein / haloacid dehalogenase-like hydrolase family protein	scaffold_1:1592381-1595441
XLOC_003009	ppa012907m.g	CML11	AT3G22930.1	ZS	ZI	7.06019	7.40536	6.71501	14.778	13.5501	16.0059	1.06567	2.90698	5e-05	0.00109653	calmodulin-like 11	scaffold_1:1660474-1662675
XLOC_003066	ppa005764m.g	ppa005764m.g	NA	ZS	ZI	4.95329	3.2682	6.63837	0.413053	0.339231	0.486875	-3.58399	-7.56276	5e-05	0.00109653	No description available	scaffold_1:2675182-2676807
XLOC_003152	ppa009277m.g	ppa009277m.g	AT1G04770.1	ZS	ZI	8.66446	8.86698	8.46193	20.3332	18.398	22.2683	1.23065	4.43055	5e-05	0.00109653	Tetratricopeptide repeat (TPR)-like superfamily protein	scaffold_1:4354494-4357724
XLOC_003235	ppa000937m.g	AHA2	AT4G30190.1	ZS	ZI	1.78297	1.5468	2.01914	0.810895	0.686136	0.935654	-1.1367	-3.5005	5e-05	0.00109653	H(+)-ATPase 2	scaffold_1:5616548-5623364
XLOC_003265	ppa014614m.g	ppa014614m.g	AT4G25830.1	ZS	ZI	19.3807	16.1833	22.5782	9.71025	11.8063	7.61421	-0.997044	-4.79041	5e-05	0.00109653	Uncharacterised protein family (UPF0497)	scaffold_1:6120535-6123050
XLOC_003267	ppa009417m.g	XTH23	AT4G25810.1	ZS	ZI	1.12069	1.26654	0.974851	5.79671	4.58747	7.00595	2.37084	7.0586	5e-05	0.00109653	xyloglucan endotransglycosylase 6	scaffold_1:6183752-6184999
XLOC_003327	ppa004734m.g	ppa004734m.g	AT4G30400.1	ZS	ZI	65.3314	64.1465	66.5162	31.609	36.4175	26.8005	-1.04744	-4.72343	5e-05	0.00109653	RING/U-box superfamily protein	scaffold_1:7266822-7269001
XLOC_003334	ppa002836m.g	CER3	AT5G57800.1	ZS	ZI	205.291	196.43	214.152	115.227	131.275	99.1785	-0.833193	-3.38771	5e-05	0.00109653	Fatty acid hydroxylase superfamily	scaffold_1:7372980-7377218
XLOC_003359	ppa004486m.g	ppa004486m.g	AT1G62290.2	ZS	ZI	49.3487	46.1853	52.5121	15.4801	16.6579	14.3024	-1.67259	-7.3174	5e-05	0.00109653	Saposin-like aspartyl protease family protein	scaffold_1:7779403-7783187
XLOC_003363	ppa007163m.g	ppa007163m.g	AT1G48300.1	ZS	ZI	50.5131	49.7269	51.2994	77.1365	78.096	76.1769	0.610755	3.19474	5e-05	0.00109653	No description available	scaffold_1:7818965-7820772
XLOC_003378	ppa000229m.g	ABCG37	AT3G53480.1	ZS	ZI	21.4713	18.2614	24.6813	5.62612	6.06385	5.18839	-1.9322	-8.39158	5e-05	0.00109653	pleiotropic drug resistance 9	scaffold_1:8128547-8135729
XLOC_003411	ppa004730m.g	ppa004730m.g	AT3G06550.3	ZS	ZI	18.541	17.4469	19.6352	11.1833	12.0761	10.2905	-0.729379	-3.08711	5e-05	0.00109653	O-acetyltransferase family protein	scaffold_1:8566982-8571699
XLOC_003418	ppa006909m.g	ATWRKY48	AT5G49520.1	ZS	ZI	3.11316	2.91935	3.30696	7.91311	6.35524	9.47097	1.34587	4.48887	5e-05	0.00109653	WRKY DNA-binding protein 48	scaffold_1:8640397-8642567
XLOC_003436	ppa003053m.g	ACLB-2	AT5G49460.1	ZS	ZI	68.9176	59.9249	77.9103	40.3734	43.1306	37.6162	-0.771468	-3.5008	5e-05	0.00109653	ATP citrate lyase subunit B 2	scaffold_1:8778493-8783535
XLOC_003469	ppa012678m.g	MLP423	AT1G24020.1	ZS	ZI	82.6185	74.9203	90.3168	268.389	230.672	306.106	1.69979	7.1314	5e-05	0.00109653	MLP-like protein 423	scaffold_1:9528024-9555468
XLOC_003492	ppa015019m.g	ATRDRP1	AT1G14790.1	ZS	ZI	0.112146	0.127064	0.0972279	0.758096	0.533085	0.983107	2.757	5.2788	5e-05	0.00109653	RNA-dependent RNA polymerase 1	scaffold_1:9947688-9965969
XLOC_003614	ppa022837m.g	ppa022837m.g	AT5G26230.1	ZS	ZI	8.40601	8.98924	7.82279	4.37167	4.66212	4.08123	-0.943236	-3.71152	5e-05	0.00109653	No description available	scaffold_1:11842646-11843822
XLOC_003616	ppa004132m.g	ATSTP13	AT5G26340.1	ZS	ZI	7.18039	6.8114	7.54938	15.8273	16.8403	14.8143	1.14028	5.05195	5e-05	0.00109653	Major facilitator superfamily protein	scaffold_1:11903998-11909035
XLOC_003661	ppa005434m.g	GAE6	AT3G23820.1	ZS	ZI	72.0892	67.5039	76.6746	41.5627	52.1992	30.9261	-0.794495	-3.97445	5e-05	0.00109653	UDP-D-glucuronate 4-epimerase 6	scaffold_1:12818875-12820701
XLOC_003669	ppa006308m.g	ppa006308m.g	AT4G13990.1	ZS	ZI	8.14876	6.97041	9.3271	4.24597	4.92024	3.5717	-0.940485	-3.68428	5e-05	0.00109653	Exostosin family protein	scaffold_1:13082204-13083502
XLOC_003731	ppa008743m.g	ATCTL1	AT1G05850.1	ZS	ZI	242.806	229.165	256.447	144.117	166.307	121.927	-0.752569	-3.41473	5e-05	0.00109653	Chitinase family protein	scaffold_1:14605176-14607810
XLOC_003930	ppa026387m.g	ppa026387m.g	AT1G65810.1	ZS	ZI	3.12594	2.94196	3.30991	1.4756	1.34395	1.60726	-1.08299	-3.84014	5e-05	0.00109653	P-loop containing nucleoside triphosphate hydrolases superfamily protein	scaffold_1:19041345-19045967
XLOC_003954	ppb018185m.g	ATCNGC1	AT5G53130.1	ZS	ZI	2.79495	2.47345	3.11645	1.22289	1.00548	1.44031	-1.19252	-3.38328	5e-05	0.00109653	cyclic nucleotide gated channel 1	scaffold_1:19626141-19746739
XLOC_003977	ppa007506m.g	ppa007506m.g	AT5G26670.1	ZS	ZI	16.8572	16.2408	17.4736	6.30936	8.2441	4.37462	-1.4178	-5.59293	5e-05	0.00109653	Pectinacetylesterase family protein	scaffold_1:21294876-21299699
XLOC_004015	ppa008207m.g	ATGUT1	AT1G27440.1	ZS	ZI	7.22993	7.40951	7.05035	3.92944	4.51364	3.34524	-0.879656	-3.47194	5e-05	0.00109653	Exostosin family protein	scaffold_1:21776832-21779530
XLOC_004060	ppa023302m.g	ppa023302m.g	AT3G02040.1	ZS	ZI	1.1759	1.2333	1.1185	3.07734	3.0094	3.14528	1.38792	4.08889	5e-05	0.00109653	PLC-like phosphodiesterases superfamily protein	scaffold_1:22536528-22538706
XLOC_004074	ppa014446m.g	ppa014446m.g	AT3G48660.1	ZS	ZI	7.3692	5.7291	9.0093	1.89408	1.59498	2.19317	-1.96001	-6.52726	5e-05	0.00109653	Protein of unknown function (DUF 3339)	scaffold_1:22789553-22790137
XLOC_004081	ppa012022m.g	LTPG1	AT1G27950.1	ZS	ZI	176.477	171.175	181.779	104.112	134.41	73.8144	-0.761342	-4.21451	5e-05	0.00109653	glycosylphosphatidylinositol-anchored lipid protein transfer 1	scaffold_1:22902729-22905103
XLOC_004091	ppa003164m.g	MAP65-8	AT1G27920.1	ZS	ZI	2.16927	2.13543	2.20312	0.835945	0.860262	0.811627	-1.37573	-3.64855	5e-05	0.00109653	microtubule-associated protein 65-8	scaffold_1:23041400-23045017
XLOC_004105	ppa002123m.g	ppa002123m.g	AT1G67510.1	ZS	ZI	11.1254	10.9032	11.3477	6.04369	6.55689	5.53049	-0.880359	-3.80529	5e-05	0.00109653	Leucine-rich repeat protein kinase family protein	scaffold_1:23245404-23248863
XLOC_004114	ppa003742m.g	ppa003742m.g	AT5G63380.1	ZS	ZI	2.53096	2.54768	2.51424	0.373744	0.396696	0.350792	-2.75956	-6.87022	5e-05	0.00109653	AMP-dependent synthetase and ligase family protein	scaffold_1:23746403-23749157
XLOC_004121	ppa005886m.g	LHT1	AT1G24400.1	ZS	ZI	6.12396	6.26609	5.98182	2.60791	2.64666	2.56915	-1.23157	-4.69281	5e-05	0.00109653	lysine histidine transporter 1	scaffold_1:23832926-23835856
XLOC_004158	ppa002007m.g	ppa002007m.g	AT3G01680.1	ZS	ZI	8.21888	6.36599	10.0718	2.27435	1.98635	2.56235	-1.85349	-7.022	5e-05	0.00109653	No description available	scaffold_1:24574100-24576974
XLOC_004159	ppa001579m.g	ppa001579m.g	AT3G01680.1	ZS	ZI	6.17606	4.74782	7.60431	1.91997	1.63889	2.20106	-1.6856	-5.90481	5e-05	0.00109653	No description available	scaffold_1:24579316-24583014
XLOC_004162	ppa005724m.g	RGLG1	AT3G01650.1	ZS	ZI	14.2379	14.4963	13.9794	27.7763	24.9764	30.5763	0.964123	4.61861	5e-05	0.00109653	RING domain ligase1	scaffold_1:24616228-24619404
XLOC_004179	ppa026073m.g	ppa026073m.g	AT3G26430.1	ZS	ZI	1.54501	1.26408	1.82594	0.63824	0.729365	0.547115	-1.27545	-3.35527	5e-05	0.00109653	GDSL-like Lipase/Acylhydrolase superfamily protein	scaffold_1:24991591-24995581
XLOC_004182	ppa004477m.g	ppa004477m.g	AT3G26380.1	ZS	ZI	24.0648	23.4223	24.7073	15.1581	15.8036	14.5126	-0.666832	-3.18414	5e-05	0.00109653	Melibiase family protein	scaffold_1:25008220-25013065
XLOC_004203	ppa006187m.g	ACLA-2	AT1G60810.1	ZS	ZI	168.384	144.858	191.909	82.989	85.5513	80.4266	-1.02076	-5.2809	5e-05	0.00109653	ATP-citrate lyase A-2	scaffold_1:25251552-25255442
XLOC_004232	ppa021606m.g	ppa021606m.g	AT1G60060.1	ZS	ZI	2.43538	1.79966	3.0711	0.913212	0.682032	1.14439	-1.41512	-3.83532	5e-05	0.00109653	Serine/threonine-protein kinase WNK (With No Lysine)-related	scaffold_1:25724146-25726091
XLOC_004239	ppa005769m.g	TBL27	AT1G70230.1	ZS	ZI	42.449	42.3281	42.5699	23.256	25.7615	20.7505	-0.868127	-3.7607	5e-05	0.00109653	TRICHOME BIREFRINGENCE-LIKE 27	scaffold_1:25837972-25839729
XLOC_004254	ppa023323m.g	ppa023323m.g	AT1G24130.1	ZS	ZI	0.279888	0.239311	0.320465	1.2295	0.854019	1.60498	2.13515	4.32055	5e-05	0.00109653	Transducin/WD40 repeat-like superfamily protein	scaffold_1:26028577-26029792
XLOC_004275	ppa013299m.g	ATH2	AT5G39950.1	ZS	ZI	128.373	120.823	135.924	36.6071	34.1073	39.1068	-1.81015	-7.76512	5e-05	0.00109653	thioredoxin 2	scaffold_1:26389579-26390530
XLOC_004293	ppa001940m.g	ppa001940m.g	AT1G14390.1	ZS	ZI	23.8097	22.0619	25.5575	6.4766	7.91218	5.04103	-1.87824	-7.81165	5e-05	0.00109653	Leucine-rich repeat protein kinase family protein	scaffold_1:26719269-26722874
XLOC_004307	ppa016030m.g	KDR	AT1G26945.1	ZS	ZI	1.35209	1.41719	1.28699	9.23135	5.59138	12.8713	2.77135	5.1717	5e-05	0.00109653	basic helix-loop-helix (bHLH) DNA-binding superfamily protein	scaffold_1:26880236-26881583
XLOC_004310	ppa012222m.g	ATHVA22C	AT1G69700.1	ZS	ZI	7.65155	5.76812	9.53498	1.19664	0.844865	1.54842	-2.67676	-7.99517	5e-05	0.00109653	HVA22 homologue C	scaffold_1:26934909-26936421
XLOC_004328	ppa010379m.g	AT-EXP1	AT1G69530.2	ZS	ZI	36.0534	34.4019	37.705	118.552	125.616	111.487	1.71731	8.88938	5e-05	0.00109653	expansin A1	scaffold_1:27209426-27211285
XLOC_004365	ppa010590m.g	ppa010590m.g	AT2G03430.1	ZS	ZI	89.7187	85.4627	93.9747	198.061	179.525	216.597	1.14246	6.70933	5e-05	0.00109653	Ankyrin repeat family protein	scaffold_1:27540716-27542498
XLOC_004433	ppa002873m.g	NIK2	AT5G16000.1	ZS	ZI	11.8011	10.934	12.6683	5.57987	5.72268	5.43706	-1.08062	-4.35062	5e-05	0.00109653	NSP-interacting kinase 2	scaffold_1:28477255-28481228
XLOC_004447	ppa014171m.g	ppa014171m.g	NA	ZS	ZI	1626.39	1644.62	1608.16	833.444	754.958	911.93	-0.964515	-8.03999	5e-05	0.00109653	No description available	scaffold_1:28721396-28722529
XLOC_004457	ppa007994m.g	ppa007994m.g	AT1G75290.1	ZS	ZI	68.353	55.7445	80.9615	8.11107	8.05276	8.16939	-3.07504	-12.5219	5e-05	0.00109653	NAD(P)-binding Rossmann-fold superfamily protein	scaffold_1:28898321-28901258
XLOC_004471	ppa007059m.g	ppa007059m.g	AT1G13340.1	ZS	ZI	3.24871	3.04336	3.45406	7.9637	6.82563	9.10177	1.29357	4.94115	5e-05	0.00109653	Regulator of Vps4 activity in the MVB pathway protein	scaffold_1:29069100-29071205
XLOC_004490	ppa013354m.g	ppa013354m.g	AT1G68500.1	ZS	ZI	7.88025	8.51006	7.25043	17.5626	16.868	18.2572	1.15619	5.19881	5e-05	0.00109653	No description available	scaffold_1:29263178-29263906
XLOC_004548	ppa003522m.g	ppa003522m.g	AT1G71110.1	ZS	ZI	4.03064	3.34853	4.71276	1.34091	1.46535	1.21647	-1.5878	-4.85329	5e-05	0.00109653	No description available	scaffold_1:29837889-29842030
XLOC_004567	ppa002313m.g	AST91	AT1G23090.1	ZS	ZI	25.8687	24.0867	27.6507	14.2006	15.8184	12.5828	-0.865255	-3.73934	5e-05	0.00109653	sulfate transporter 91	scaffold_1:30083492-30087070
XLOC_004584	ppa009320m.g	PDLP6	AT2G01660.1	ZS	ZI	30.3756	29.6656	31.0855	11.6313	11.1721	12.0905	-1.3849	-6.59293	5e-05	0.00109653	plasmodesmata-located protein 6	scaffold_1:30455663-30458108
XLOC_004585	ppa011722m.g	ppa011722m.g	AT1G70670.1	ZS	ZI	30.1652	30.5912	29.7392	12.0704	13.2884	10.8524	-1.32141	-5.29287	5e-05	0.00109653	Caleosin-related family protein	scaffold_1:30460556-30463183
XLOC_004590	ppa000562m.g	ATRDRP1	AT1G14790.1	ZS	ZI	0.202768	0.232541	0.172995	1.47789	1.20255	1.75322	2.86563	6.448	5e-05	0.00109653	RNA-dependent RNA polymerase 1	scaffold_1:30527447-30532324
XLOC_004613	ppa011790m.g	ppa011790m.g	AT1G14730.1	ZS	ZI	4.69138	3.69455	5.68822	1.20773	1.34063	1.07483	-1.95771	-5.7571	5e-05	0.00109653	Cytochrome b561/ferric reductase transmembrane protein family	scaffold_1:30794822-30795810
XLOC_004620	ppa022290m.g	BRL2	AT2G01950.1	ZS	ZI	1.54481	1.21815	1.87147	0.506185	0.509967	0.502403	-1.60969	-4.6097	5e-05	0.00109653	BRI1-like 2	scaffold_1:30925426-30928837
XLOC_004624	ppa024837m.g	ppa024837m.g	AT1G14630.1	ZS	ZI	193.051	179.786	206.316	46.673	44.7404	48.6055	-2.04832	-7.88264	5e-05	0.00109653	No description available	scaffold_1:31003095-31006680
XLOC_004664	ppa004331m.g	CYP86B1	AT5G23190.1	ZS	ZI	4.03769	4.09994	3.97543	1.34745	1.30691	1.38799	-1.5833	-5.1225	5e-05	0.00109653	cytochrome P450, family 86, subfamily B, polypeptide 1	scaffold_1:31542447-31544321
XLOC_004698	ppa006932m.g	ppa006932m.g	AT5G42250.1	ZS	ZI	19.4279	17.7796	21.0762	10.586	11.3212	9.85078	-0.875972	-3.38639	5e-05	0.00109653	Zinc-binding alcohol dehydrogenase family protein	scaffold_1:32073072-32075545
XLOC_004700	ppa006402m.g	AMY2	AT1G76130.1	ZS	ZI	34.3652	32.5494	36.181	11.2364	10.1658	12.3071	-1.61277	-6.91489	5e-05	0.00109653	alpha-amylase-like 2	scaffold_1:32142645-32147500
XLOC_004705	ppa001779m.g	MSL4	AT1G78610.1	ZS	ZI	5.15085	4.38742	5.91428	1.72076	1.75498	1.68655	-1.58176	-5.27927	5e-05	0.00109653	mechanosensitive channel of small conductance-like 4	scaffold_1:32185352-32188644
XLOC_004723	ppa013825m.g	ppa013825m.g	NA	ZS	ZI	76.0722	72.2965	79.8478	24.7546	32.741	16.7682	-1.61967	-6.79056	5e-05	0.00109653	No description available	scaffold_1:32342617-32345223
XLOC_004737	ppa012765m.g	ppa012765m.g	AT2G17880.1	ZS	ZI	0.928665	0.930523	0.926806	4.53411	6.22859	2.83963	2.28759	6.42063	5e-05	0.00109653	Chaperone DnaJ-domain superfamily protein	scaffold_1:32513951-32514835
XLOC_004748	ppa1027229m.g	ppa1027229m.g	NA	ZS	ZI	7.30701	7.40965	7.20437	2.18287	2.31836	2.04739	-1.74305	-4.85159	5e-05	0.00109653	C2H2-like zinc finger protein	scaffold_1:32600808-32602811
XLOC_004790	ppa019781m.g	ppa019781m.g	AT1G35180.1	ZS	ZI	5.65569	5.73903	5.57236	2.16755	3.05008	1.28502	-1.38364	-4.55595	5e-05	0.00109653	TRAM, LAG1 and CLN8 (TLC) lipid-sensing domain containing protein	scaffold_1:33016936-33018002
XLOC_004791	ppa012507m.g	AtbZIP44	AT1G75390.1	ZS	ZI	32.9485	31.4733	34.4237	20.27	19.3706	21.1695	-0.700864	-3.47404	5e-05	0.00109653	basic leucine-zipper 44	scaffold_1:33026578-33028018
XLOC_004802	ppa009534m.g	ppa009534m.g	AT4G39230.1	ZS	ZI	93.8238	94.6083	93.0393	39.3759	41.8537	36.8981	-1.25264	-5.57507	5e-05	0.00109653	NmrA-like negative transcriptional regulator family protein	scaffold_1:33179463-33180846
XLOC_004818	NA	NA	NA	ZS	ZI	68.8592	71.1245	66.5939	34.488	34.1366	34.8394	-0.997554	-6.14383	5e-05	0.00109653	No Description Availabe	NA
XLOC_004839	ppa022051m.g	ppa022051m.g	AT4G19390.1	ZS	ZI	2.83157	2.74768	2.91545	6.37401	6.26563	6.4824	1.1706	3.49688	5e-05	0.00109653	Uncharacterised protein family (UPF0114)	scaffold_1:33621600-33623308
XLOC_004927	ppa004414m.g	CYP72A15	AT3G14690.1	ZS	ZI	30.7466	31.9109	29.5824	48.7774	47.9392	49.6156	0.665784	3.03711	5e-05	0.00109653	cytochrome P450, family 72, subfamily A, polypeptide 15	scaffold_1:34648417-34650667
XLOC_004932	ppa002659m.g	ATMSL10	AT5G12080.3	ZS	ZI	14.0431	13.2209	14.8653	7.84372	7.72534	7.96211	-0.840252	-3.81094	5e-05	0.00109653	mechanosensitive channel of small conductance-like 10	scaffold_1:34703892-34707681
XLOC_004951	ppa009995m.g	ppa009995m.g	AT5G11890.1	ZS	ZI	5.05506	5.02745	5.08267	2.21226	2.395	2.02952	-1.19221	-3.96481	5e-05	0.00109653	No description available	scaffold_1:34944906-34945766
XLOC_004972	ppa007432m.g	ppa007432m.g	AT2G19810.1	ZS	ZI	11.4849	10.4064	12.5635	21.3649	23.6992	19.0305	0.895498	4.19113	5e-05	0.00109653	Zinc finger C-x8-C-x5-C-x3-H type family protein	scaffold_1:35183436-35184543
XLOC_004975	ppa002376m.g	ATHYP1	AT1G58520.1	ZS	ZI	25.82	24.0727	27.5673	12.4291	14.4597	10.3985	-1.05477	-4.20548	5e-05	0.00109653	hypothetical protein 1	scaffold_1:35247849-35254735
XLOC_005018	ppa006816m.g	AWI31	AT4G24220.1	ZS	ZI	0.53899	0.614913	0.463067	1.74935	1.55939	1.9393	1.69848	4.12044	5e-05	0.00109653	NAD(P)-binding Rossmann-fold superfamily protein	scaffold_1:35687204-35688550
XLOC_005061	ppb024283m.g	ppb024283m.g	AT5G42700.1	ZS	ZI	0.237153	0.0983245	0.375982	0	0	0	-Inf	NA	5e-05	0.00109653	AP2/B3-like transcriptional factor family protein	scaffold_1:36314797-36318559
XLOC_005099	ppa022006m.g	AHP4	AT3G16360.1	ZS	ZI	5.48407	4.6863	6.28184	0.774511	0.953461	0.595561	-2.82389	-4.56457	5e-05	0.00109653	HPT phosphotransmitter 4	scaffold_1:36719782-36721924
XLOC_005107	ppa001386m.g	ATHB-8	AT4G32880.1	ZS	ZI	2.62858	2.44229	2.81486	1.23382	1.10789	1.35975	-1.09115	-3.68474	5e-05	0.00109653	homeobox gene 8	scaffold_1:36826740-36832454
XLOC_005153	ppa011048m.g	ppa011048m.g	AT5G26220.1	ZS	ZI	13.8865	13.5018	14.2712	58.4511	49.8941	67.0082	2.07355	10.1219	5e-05	0.00109653	ChaC-like family protein	scaffold_1:37299305-37302230
XLOC_005206	ppa024900m.g	ppa024900m.g	AT1G52800.1	ZS	ZI	2.36898	2.0913	2.64666	0.726112	0.949531	0.502694	-1.706	-4.31912	5e-05	0.00109653	2-oxoglutarate (2OG) and Fe(II)-dependent oxygenase superfamily protein	scaffold_1:38001147-38003311
XLOC_005227	ppa000256m.g	ABCG40	AT1G15520.1	ZS	ZI	2.16117	1.69689	2.62545	0.854611	0.729063	0.980159	-1.33847	-4.22454	5e-05	0.00109653	pleiotropic drug resistance 12	scaffold_1:38237810-38244679
XLOC_005235	ppa013081m.g	PNP-A	AT2G18660.1	ZS	ZI	11.5648	14.1755	8.95409	5.55439	5.16345	5.94534	-1.05804	-3.22591	5e-05	0.00109653	plant natriuretic peptide A	scaffold_1:38301931-38304221
XLOC_005281	ppa023908m.g	SHN2	AT5G11190.1	ZS	ZI	17.8819	18.187	17.5768	33.4444	39.7769	27.112	0.903267	4.74463	5e-05	0.00109653	Integrase-type DNA-binding superfamily protein	scaffold_1:39157971-39158845
XLOC_005294	ppa000636m.g	ATSPS1F	AT5G20280.1	ZS	ZI	3.24978	3.05214	3.44742	1.60178	1.9106	1.29296	-1.02067	-3.53452	5e-05	0.00109653	sucrose phosphate synthase 1F	scaffold_1:39315270-39321798
XLOC_005303	ppa011080m.g	ppa011080m.g	AT5G11090.1	ZS	ZI	38.293	39.8777	36.7082	64.2087	68.2779	60.1396	0.74569	3.27203	5e-05	0.00109653	serine-rich protein-related	scaffold_1:39434495-39435838
XLOC_005336	ppa004920m.g	AAP2	AT1G77380.1	ZS	ZI	14.4354	13.2136	15.6572	6.45644	6.95632	5.95656	-1.1608	-5.08549	5e-05	0.00109653	amino acid permease 2	scaffold_1:39871958-39875296
XLOC_005379	ppa007061m.g	ppa007061m.g	AT4G08290.1	ZS	ZI	6.37701	6.1467	6.60732	2.58928	3.90848	1.27008	-1.30033	-4.49799	5e-05	0.00109653	nodulin MtN21 /EamA-like transporter family protein	scaffold_1:40466841-40469246
XLOC_005404	ppa012710m.g	ppa012710m.g	AT1G24620.1	ZS	ZI	176.943	168.81	185.077	93.9167	85.6933	102.14	-0.913834	-5.92811	5e-05	0.00109653	EF hand calcium-binding protein family	scaffold_1:40763171-40763507
XLOC_005418	ppa007593m.g	ppa007593m.g	AT1G77920.1	ZS	ZI	4.80133	4.25425	5.34841	2.27562	2.01291	2.53833	-1.07718	-3.40181	5e-05	0.00109653	bZIP transcription factor family protein	scaffold_1:40943218-40946627
XLOC_005437	ppa000034m.g	ACC1	AT1G36160.1	ZS	ZI	66.4544	60.5614	72.3474	22.9643	25.3936	20.535	-1.53297	-6.87963	5e-05	0.00109653	acetyl-CoA carboxylase 1	scaffold_1:41169936-41183925
XLOC_005444	ppa001675m.g	ppa001675m.g	AT1G78060.1	ZS	ZI	0.829577	0.571736	1.08742	0.286479	0.240236	0.332722	-1.53395	-3.45288	5e-05	0.00109653	Glycosyl hydrolase family protein	scaffold_1:41258573-41262783
XLOC_005485	ppa008771m.g	SNRK2-8	AT1G78290.3	ZS	ZI	0.934564	1.08451	0.784619	3.16015	1.92715	4.39314	1.75763	4.79674	5e-05	0.00109653	Protein kinase superfamily protein	scaffold_1:41806313-41808263
XLOC_005491	ppa024604m.g	ppa024604m.g	AT1G22470.1	ZS	ZI	4.68047	4.43371	4.92723	12.6355	8.76764	16.5033	1.43276	5.99411	5e-05	0.00109653	No description available	scaffold_1:41857843-41858347
XLOC_005499	ppb024523m.g	ATMLO13	AT4G24250.1	ZS	ZI	0.885069	0.754051	1.01609	0.16153	0.115228	0.207833	-2.45398	-3.68823	5e-05	0.00109653	Seven transmembrane MLO family protein	scaffold_1:42039594-42044448
XLOC_005538	ppa006946m.g	ARP2	AT1G61580.1	ZS	ZI	9.59369	10.049	9.13833	21.4106	23.8175	19.0037	1.15817	5.32403	5e-05	0.00109653	R-protein L3 B	scaffold_1:42670743-42674107
XLOC_005574	ppa001379m.g	AKT2	AT4G22200.1	ZS	ZI	107.134	103.358	110.91	69.5356	71.4803	67.5909	-0.623597	-2.84223	5e-05	0.00109653	potassium transport 2/3	scaffold_1:43157949-43165939
XLOC_005704	ppa004980m.g	AAP6	AT5G49630.1	ZS	ZI	73.4896	71.4764	75.5028	24.6753	24.0411	25.3095	-1.57447	-8.0045	5e-05	0.00109653	amino acid permease 6	scaffold_1:45431876-45436772
XLOC_005708	ppa001184m.g	ppa001184m.g	AT5G49660.1	ZS	ZI	15.4954	14.9456	16.0452	6.8114	6.55502	7.06778	-1.18582	-5.04318	5e-05	0.00109653	Leucine-rich repeat transmembrane protein kinase family protein	scaffold_1:45498257-45502047
XLOC_005714	ppa002490m.g	PCK1	AT4G37870.1	ZS	ZI	12.4895	12.835	12.144	26.1827	27.2223	25.1432	1.0679	4.70038	5e-05	0.00109653	phosphoenolpyruvate carboxykinase 1	scaffold_1:45600688-45606266
XLOC_005742	ppa000016m.g	SAB	AT1G58250.1	ZS	ZI	9.36192	9.16098	9.56285	6.08677	6.23359	5.93994	-0.621127	-2.76101	5e-05	0.00109653	Golgi-body localisation protein domain ,RNA pol II promoter Fmp27 protein domain	scaffold_1:46019953-46046570
XLOC_005777	NA	NA	NA	ZS	ZI	24.661	23.5308	25.7913	10.8785	10.2429	11.5141	-1.18075	-7.16277	5e-05	0.00109653	No Description Availabe	NA
XLOC_005778	ppa016819m.g	ppa016819m.g	AT3G14470.1	ZS	ZI	1.86556	2.07866	1.65245	0.876782	0.871106	0.882458	-1.08932	-3.28282	5e-05	0.00109653	NB-ARC domain-containing disease resistance protein	scaffold_1:46541915-46544524
XLOC_005779	ppa015104m.g	ppa015104m.g	AT3G14470.1	ZS	ZI	16.2208	16.1211	16.3205	7.26871	6.0851	8.45233	-1.15807	-5.07937	5e-05	0.00109653	NB-ARC domain-containing disease resistance protein	scaffold_1:46547358-46548191
XLOC_005831	ppa020785m.g	ppa020785m.g	AT3G47570.1	ZS	ZI	5.36179	4.92007	5.8035	1.74029	1.78041	1.70016	-1.62339	-5.19148	5e-05	0.00109653	Leucine-rich repeat protein kinase family protein	scaffold_1:4661797-4663736
XLOC_005847	ppa013363m.g	ppa013363m.g	NA	ZS	ZI	42.784	37.614	47.954	8.65181	9.01587	8.28775	-2.306	-10.9287	5e-05	0.00109653	No description available	scaffold_1:7440736-7442385
XLOC_005848	NA	NA	NA	ZS	ZI	14.5547	13.7463	15.3632	5.49637	6.51698	4.47576	-1.40494	-6.03868	5e-05	0.00109653	No Description Availabe	NA
XLOC_005878	NA	NA	NA	ZS	ZI	0	0	0	6.03971	2.45833	9.62108	Inf	NA	5e-05	0.00109653	No Description Availabe	NA
XLOC_005965	NA	NA	NA	ZS	ZI	0	0	0	83.8875	0	167.775	Inf	NA	5e-05	0.00109653	No Description Availabe	NA
XLOC_005987	ppa024551m.g	ppa024551m.g	AT3G48140.1	ZS	ZI	1.43686	1.2279	1.64582	0.446282	0.396539	0.496026	-1.68689	-3.97226	5e-05	0.00109653	B12D protein	scaffold_1:23852677-23853773
XLOC_005989	ppa000215m.g	ATMRP3	AT3G13080.1	ZS	ZI	14.0755	16.2927	11.8583	6.37342	4.67266	8.07418	-1.14305	-4.92156	5e-05	0.00109653	multidrug resistance-associated protein 3	scaffold_1:23972558-23978696
XLOC_006008	NA	NA	NA	ZS	ZI	39.5628	34.6999	44.4257	22.5606	19.5466	25.5746	-0.810338	-4.22236	5e-05	0.00109653	No Description Availabe	NA
XLOC_006016	NA	NA	NA	ZS	ZI	30.8759	30.3869	31.365	69.9037	31.8995	107.908	1.17889	7.81363	5e-05	0.00109653	No Description Availabe	NA
XLOC_006057	ppa004679m.g	ppa004679m.g	AT1G15060.1	ZS	ZI	1.31219	2.04944	0.574942	0	0	0	-Inf	NA	5e-05	0.00109653	Uncharacterised conserved protein UCP031088, alpha/beta hydrolase	scaffold_1:29561161-29565344
XLOC_006061	ppb015086m.g	ppb015086m.g	AT1G66910.1	ZS	ZI	17.9726	15.832	20.1132	7.07104	5.96692	8.17516	-1.34581	-5.97585	5e-05	0.00109653	Protein kinase superfamily protein	scaffold_1:29657024-29660764
XLOC_006118	NA	NA	NA	ZS	ZI	20.523	21.3855	19.6606	7.16487	7.38992	6.93982	-1.51823	-7.46536	5e-05	0.00109653	No Description Availabe	NA
XLOC_006119	NA	NA	NA	ZS	ZI	75.0357	79.2593	70.8122	30.6297	34.5275	26.7318	-1.29265	-17.1116	5e-05	0.00109653	No Description Availabe	NA
XLOC_006189	NA	NA	NA	ZS	ZI	8.65652	7.73623	9.5768	17.7184	19.7376	15.6993	1.03339	4.65115	5e-05	0.00109653	No Description Availabe	NA
XLOC_006197	ppa022502m.g	ppa022502m.g	NA	ZS	ZI	0	0	0	3.22754	2.26761	4.18747	Inf	NA	5e-05	0.00109653	No description available	scaffold_1:41032907-41033089
XLOC_006284	ppa002104m.g	ppa002104m.g	AT2G47160.1	ZS	ZI	37.4836	36.6985	38.2687	24.5685	24.9181	24.2189	-0.609451	-2.97383	5e-05	0.00109653	HCO3- transporter family	scaffold_10:333821-338385
XLOC_006311	ppa019384m.g	GLP10	AT3G62020.1	ZS	ZI	18.4541	21.6532	15.2551	9.86826	9.52055	10.216	-0.903075	-4.22298	5e-05	0.00109653	germin-like protein 10	scaffold_10:78560-79478
XLOC_006373	ppa014774m.g	ppa014774m.g	AT1G30240.2	ZS	ZI	32.8538	32.8521	32.8554	118.069	123.148	112.99	1.8455	11.3636	5e-05	0.00109653	No description available	scaffold_10:232941-243957
XLOC_006671	ppa001793m.g	ppa001793m.g	AT2G41770.1	ZS	ZI	10.8039	10.1599	11.4478	6.189	6.93244	5.44556	-0.803769	-3.18869	5e-05	0.00109653	Protein of unknown function (DUF288)	scaffold_2:255140-258387
XLOC_006734	ppa016429m.g,ppa018462m.g	ppa016429m.g	NA	ZS	ZI	593.133	600.23	586.036	202.807	249.986	155.627	-1.54825	-4.47612	5e-05	0.00109653	Plant transposase (Ptta/En/Spm family)	scaffold_2:1571674-1629545
XLOC_006841	ppa026990m.g	ppa026990m.g	AT1G15780.1	ZS	ZI	0.150925	0.177094	0.124755	1.38093	1.04619	1.71567	3.19374	7.31239	5e-05	0.00109653	No description available	scaffold_2:3810969-3822942
XLOC_006867	ppa001918m.g	ATSBT5.2	AT1G20160.2	ZS	ZI	1.0432	0.866818	1.21958	0.390241	0.322345	0.458137	-1.41858	-3.48208	5e-05	0.00109653	Subtilisin-like serine endopeptidase family protein	scaffold_2:4277171-4285391
XLOC_006981	ppa007461m.g	ppa007461m.g	AT3G08030.1	ZS	ZI	4.31198	3.02751	5.59645	1.4375	1.01849	1.85651	-1.58479	-4.28319	5e-05	0.00109653	Protein of unknown function, DUF642	scaffold_2:8955579-8957903
XLOC_006999	ppa000593m.g	ATCESA3	AT5G05170.1	ZS	ZI	91.4207	87.8987	94.9427	53.8531	59.2191	48.4872	-0.763491	-3.43665	5e-05	0.00109653	Cellulose synthase family protein	scaffold_2:9350692-9359260
XLOC_007051	NA	NA	NA	ZS	ZI	124.691	118.41	130.971	426.07	451.203	400.938	1.77274	40.0174	5e-05	0.00109653	No Description Availabe	NA
XLOC_007146	ppa002215m.g	ATMSL10	AT5G12080.3	ZS	ZI	1.9083	1.86491	1.95169	0.56265	0.518474	0.606825	-1.76198	-4.77575	5e-05	0.00109653	mechanosensitive channel of small conductance-like 10	scaffold_2:12903038-12908342
XLOC_007155	ppa021192m.g	KUF1	AT1G31350.1	ZS	ZI	12.64	13.6	11.68	20.6918	22.2516	19.1319	0.711061	3.28075	5e-05	0.00109653	KAR-UP F-box 1	scaffold_2:13027835-13047737
XLOC_007240	ppa021294m.g	ATL4	AT3G60220.1	ZS	ZI	7.80374	7.60754	7.99994	3.6668	4.31347	3.02013	-1.08964	-3.57694	5e-05	0.00109653	TOXICOS EN LEVADURA 4	scaffold_2:14704918-14706432
XLOC_007353	ppa004186m.g	ppa004186m.g	AT2G45300.1	ZS	ZI	53.7449	47.2916	60.1982	29.747	30.8213	28.6727	-0.853383	-3.83038	5e-05	0.00109653	RNA 3\'-terminal phosphate cyclase/enolpyruvate transferase, alpha/beta	scaffold_2:16507696-16511825
XLOC_007379	ppa026124m.g	CYP704A2	AT2G45510.1	ZS	ZI	1.32922	1.10818	1.55026	3.39398	3.3994	3.38856	1.3524	4.22602	5e-05	0.00109653	cytochrome P450, family 704, subfamily A, polypeptide 2	scaffold_2:16841199-16843302
XLOC_007424	ppa002801m.g	ppa002801m.g	AT4G00750.1	ZS	ZI	23.7612	21.925	25.5975	14.8278	13.6135	16.0421	-0.680307	-3.24055	5e-05	0.00109653	S-adenosyl-L-methionine-dependent methyltransferases superfamily protein	scaffold_2:17422799-17427234
XLOC_007544	ppa000511m.g	ATBAG6	AT2G46240.1	ZS	ZI	17.1035	16.286	17.9209	10.1243	10.3978	9.85072	-0.756469	-3.33949	5e-05	0.00109653	BCL-2-associated athanogene 6	scaffold_2:18868796-18873987
XLOC_007597	ppa010132m.g	DAG1	AT2G46590.2	ZS	ZI	7.92931	7.90209	7.95654	4.10384	3.59102	4.61666	-0.950222	-3.11377	5e-05	0.00109653	Dof-type zinc finger DNA-binding family protein	scaffold_2:19570302-19572144
XLOC_007603	ppa010826m.g	ATRAB-A3	AT1G01200.1	ZS	ZI	11.9828	10.5736	13.392	3.68543	3.94851	3.42235	-1.70106	-5.1358	5e-05	0.00109653	RAB GTPase homolog A3	scaffold_2:19626538-19628433
XLOC_007605	ppa024582m.g	ppa024582m.g	AT2G46630.1	ZS	ZI	5.90469	4.98078	6.8286	2.06613	1.93692	2.19534	-1.51493	-5.2393	5e-05	0.00109653	No description available	scaffold_2:19647407-19648895
XLOC_007613	ppa004680m.g	ATMYC2	AT5G46830.1	ZS	ZI	30.5696	29.092	32.0471	12.4148	13.2966	11.533	-1.30004	-6.20703	5e-05	0.00109653	Basic helix-loop-helix (bHLH) DNA-binding family protein	scaffold_2:19738222-19739713
XLOC_007652	ppa011481m.g	ATRAB	AT5G03530.1	ZS	ZI	3.33581	2.85985	3.81176	1.30015	1.48848	1.11182	-1.35935	-4.05312	5e-05	0.00109653	RAB GTPase homolog C2A	scaffold_2:20424243-20426388
XLOC_007690	ppa009540m.g	PIP2;5	AT3G54820.1	ZS	ZI	468.619	466.472	470.766	253.626	248.017	259.236	-0.88571	-3.53553	5e-05	0.00109653	5	scaffold_2:20943058-20946409
XLOC_007738	ppa014173m.g	ppa014173m.g	NA	ZS	ZI	1.03389	1.31966	0.748128	4.67341	4.47856	4.86827	2.17639	5.83978	5e-05	0.00109653	No description available	scaffold_2:21700724-21702645
XLOC_007743	ppa011390m.g	DHAR2	AT1G75270.1	ZS	ZI	188.051	174.346	201.756	100.909	100.591	101.226	-0.898075	-4.98723	5e-05	0.00109653	dehydroascorbate reductase 2	scaffold_2:21733684-21736172
XLOC_007754	ppa010643m.g	ppa010643m.g	AT3G09110.1	ZS	ZI	16.2024	12.1199	20.2849	4.9387	4.14659	5.7308	-1.71401	-7.04684	5e-05	0.00109653	Protein of unknown function (DUF674)	scaffold_2:21852859-21853877
XLOC_007767	ppa011762m.g	ppa011762m.g	AT2G28710.1	ZS	ZI	1.15089	1.16464	1.13714	4.02637	3.05258	5.00017	1.80673	5.52201	5e-05	0.00109653	C2H2-type zinc finger family protein	scaffold_2:21941786-21943199
XLOC_007777	ppa020232m.g	OBP3	AT3G55370.2	ZS	ZI	3.00405	2.395	3.61309	1.29759	1.03387	1.56131	-1.21108	-3.33663	5e-05	0.00109653	OBF-binding protein 3	scaffold_2:22083375-22085228
XLOC_007818	ppa004412m.g	DAR2	AT2G39830.1	ZS	ZI	10.8662	10.1229	11.6096	3.11889	2.92057	3.31721	-1.80075	-7.11847	5e-05	0.00109653	DA1-related protein 2	scaffold_2:22502170-22505556
XLOC_007827	ppa012795m.g	ppa012795m.g	AT5G59720.1	ZS	ZI	0.662037	0.679035	0.645039	2.1697	2.03143	2.30797	1.71251	4.21601	5e-05	0.00109653	HSP20-like chaperones superfamily protein	scaffold_2:22625422-22626269
XLOC_007846	ppa005057m.g	AUX1	AT2G38120.1	ZS	ZI	6.30241	5.42005	7.18477	3.44195	3.66604	3.21787	-0.872676	-3.41874	5e-05	0.00109653	Transmembrane amino acid transporter family protein	scaffold_2:22807341-22811280
XLOC_007853	ppa005060m.g	CBB3	AT5G05690.1	ZS	ZI	154.716	140.825	168.607	89.1709	79.433	98.9088	-0.794979	-4.10052	5e-05	0.00109653	Cytochrome P450 superfamily protein	scaffold_2:22880856-22884712
XLOC_007908	ppa017309m.g	ppa017309m.g	AT5G05340.1	ZS	ZI	3.44856	3.12964	3.76748	1.05738	0.914863	1.1999	-1.7055	-4.7985	5e-05	0.00109653	Peroxidase superfamily protein	scaffold_2:23456080-23457627
XLOC_007910	ppa009167m.g	ppa009167m.g	AT2G40480.1	ZS	ZI	7.85386	7.18682	8.5209	4.43288	4.3804	4.48536	-0.825158	-3.08248	5e-05	0.00109653	Plant protein of unknown function (DUF827)	scaffold_2:23473339-23475733
XLOC_007927	ppa018737m.g	ppa018737m.g	AT5G05250.1	ZS	ZI	2.0254	1.61492	2.43588	6.15189	6.59439	5.7094	1.60282	5.33941	5e-05	0.00109653	No description available	scaffold_2:23598076-23598706
XLOC_007959	ppa010186m.g	ATERF13	AT4G17500.1	ZS	ZI	7.22568	6.8901	7.56125	14.6548	11.3054	18.0041	1.02017	4.41498	5e-05	0.00109653	ethylene-responsive element binding factor 13	scaffold_2:23987004-23987961
XLOC_007972	ppa000681m.g	PXY	AT5G61480.1	ZS	ZI	3.29005	2.75174	3.82836	1.15031	1.06424	1.23638	-1.51609	-5.18025	5e-05	0.00109653	Leucine-rich repeat protein kinase family protein	scaffold_2:24147018-24150726
XLOC_007982	ppa007023m.g	ATTPPA	AT5G51460.2	ZS	ZI	34.8073	34.9039	34.7106	61.8919	66.9041	56.8797	0.830363	3.71617	5e-05	0.00109653	Haloacid dehalogenase-like hydrolase (HAD) superfamily protein	scaffold_2:24256569-24260927
XLOC_007983	ppa002732m.g	ATBETAFRUCT4	AT1G12240.1	ZS	ZI	1.67341	1.4842	1.86262	0.675162	0.940991	0.409334	-1.30949	-3.36083	5e-05	0.00109653	Glycosyl hydrolases family 32 protein	scaffold_2:24263488-24267710
XLOC_007998	ppa002373m.g	ppa002373m.g	AT5G51560.1	ZS	ZI	2.52769	2.31754	2.73783	0.629246	0.627748	0.630744	-2.00612	-5.7248	5e-05	0.00109653	Leucine-rich repeat protein kinase family protein	scaffold_2:24422691-24426108
XLOC_008011	ppa003851m.g	ATGT18	AT5G62220.1	ZS	ZI	72.8048	71.5114	74.0982	47.9902	51.9444	44.036	-0.601293	-2.76826	5e-05	0.00109653	glycosyltransferase 18	scaffold_2:24562504-24564888
XLOC_008030	ppa022942m.g	AGL6	AT2G45650.1	ZS	ZI	4.60966	3.88003	5.33928	1.77652	1.8769	1.67615	-1.3756	-4.36772	5e-05	0.00109653	AGAMOUS-like 6	scaffold_2:24694323-24697064
XLOC_008038	ppa007458m.g	ppa007458m.g	AT5G51970.2	ZS	ZI	27.4287	24.4862	30.3712	43.2881	44.7743	41.802	0.658283	3.33299	5e-05	0.00109653	GroES-like zinc-binding alcohol dehydrogenase family protein	scaffold_2:24766423-24768515
XLOC_008099	ppa013273m.g	ppa013273m.g	AT1G01490.2	ZS	ZI	128.231	126.491	129.97	80.0756	74.0792	86.0719	-0.679306	-3.03822	5e-05	0.00109653	Heavy metal transport/detoxification superfamily protein	scaffold_2:25344584-25345820
XLOC_008119	ppa002831m.g	ppa002831m.g	AT4G23740.1	ZS	ZI	2.45167	2.29017	2.61316	0.989245	1.01065	0.967837	-1.30936	-3.74632	5e-05	0.00109653	Leucine-rich repeat protein kinase family protein	scaffold_2:25553856-25556818
XLOC_008134	ppa026292m.g	ATCNGC1	AT5G53130.1	ZS	ZI	2.18041	2.00693	2.35389	0.981762	0.932047	1.03148	-1.15115	-3.17733	5e-05	0.00109653	cyclic nucleotide gated channel 1	scaffold_2:25682510-25689444
XLOC_008151	ppa000037m.g	GLT1	AT5G53460.1	ZS	ZI	59.8375	54.0109	65.664	34.6381	37.913	31.3632	-0.788688	-3.54013	5e-05	0.00109653	NADH-dependent glutamate synthase 1	scaffold_2:25863925-25874720
XLOC_008188	ppa011423m.g	ppa011423m.g	AT5G53730.1	ZS	ZI	22.3466	20.5993	24.0939	10.4275	10.4666	10.3883	-1.09967	-5.11406	5e-05	0.00109653	Late embryogenesis abundant (LEA) hydroxyproline-rich glycoprotein family	scaffold_2:26200834-26202162
XLOC_008236	ppa023857m.g	ppa023857m.g	AT1G22430.2	ZS	ZI	9.76018	10.545	8.97532	17.2407	17.702	16.7793	0.820836	3.78895	5e-05	0.00109653	GroES-like zinc-binding dehydrogenase family protein	scaffold_2:26613946-26615102
XLOC_008257	ppa008382m.g,ppa017116m.g	ppa008382m.g	AT5G19440.1	ZS	ZI	58.0182	56.4676	59.5688	22.0922	21.5866	22.5978	-1.39297	-6.83398	5e-05	0.00109653	NAD(P)-binding Rossmann-fold superfamily protein	scaffold_2:310219-325675
XLOC_008326	ppa018371m.g	RPB5E	AT3G54490.1	ZS	ZI	7.482	10.012	4.95203	18.06	15.5829	20.537	1.2713	5.65909	5e-05	0.00109653	RNA polymerase II fifth largest subunit, E	scaffold_2:1724336-1727752
XLOC_008367	ppa018625m.g,ppb012905m.g	DRP4C	AT1G60500.1	ZS	ZI	7.28551	6.65431	7.91672	3.15108	2.62891	3.67325	-1.20918	-3.4499	5e-05	0.00109653	Dynamin related protein 4C	scaffold_2:2524164-2609448
XLOC_008383	ppa013276m.g	SIB1	NA	ZS	ZI	4.6337	4.94377	4.32363	14.6959	12.3788	17.0131	1.66518	6.82296	5e-05	0.00109653	sigma factor binding protein 1	scaffold_2:2782475-2783189
XLOC_008642	ppa000074m.g	ATGSL06	AT2G31960.1	ZS	ZI	65.4265	63.352	67.501	40.2958	40.9355	39.6562	-0.699245	-3.17795	5e-05	0.00109653	callose synthase 1	scaffold_2:10240269-10260956
XLOC_008662	ppa005532m.g,ppa005830m.g	ppa005532m.g	AT5G65550.1	ZS	ZI	1.00765	1.03832	0.976969	0.233711	0.190005	0.277418	-2.10819	-3.62505	5e-05	0.00109653	UDP-Glycosyltransferase superfamily protein	scaffold_2:10694350-10734660
XLOC_008780	ppa014834m.g,ppa019292m.g,ppa021980m.g	KCS19	AT5G04530.1	ZS	ZI	212.64	205.003	220.277	75.7838	98.7465	52.8211	-1.48845	-4.73608	5e-05	0.00109653	3-ketoacyl-CoA synthase 19	scaffold_2:13129117-13287927
XLOC_008794	ppa012716m.g	ppa012716m.g	NA	ZS	ZI	141.1	140.375	141.825	60.2497	57.6727	62.8267	-1.22769	-4.7453	5e-05	0.00109653	No description available	scaffold_2:13659365-13664172
XLOC_008801	ppa004866m.g	ATMLO1	AT4G02600.2	ZS	ZI	2.07686	1.73037	2.42336	0.660127	0.507425	0.812828	-1.65359	-4.40026	5e-05	0.00109653	Seven transmembrane MLO family protein	scaffold_2:13730464-13735582
XLOC_009032	ppa008388m.g	ppa008388m.g	AT2G45850.2	ZS	ZI	7.7776	8.02125	7.53394	22.8637	23.3781	22.3493	1.55566	7.0398	5e-05	0.00109653	AT hook motif DNA-binding family protein	scaffold_2:17984171-17988942
XLOC_009084	ppa011750m.g,ppa026927m.g	ppa011750m.g	AT2G46230.1	ZS	ZI	31.1454	33.397	28.8937	70.8281	81.5459	60.1102	1.1853	5.30035	5e-05	0.00109653	PIN domain-like family protein	scaffold_2:18847782-18864614
XLOC_009130	ppa009439m.g	ATMYB7	AT1G22640.1	ZS	ZI	57.7777	46.4653	69.0902	6.75535	6.75133	6.75937	-3.09641	-14.0697	5e-05	0.00109653	myb domain protein 7	scaffold_2:19554547-19556019
XLOC_009147	ppa017413m.g	ppa017413m.g	NA	ZS	ZI	0	0	0	2.01643	1.45301	2.57985	Inf	NA	5e-05	0.00109653	No description available	scaffold_2:19761079-19761948
XLOC_009175	ppa017301m.g,ppa019780m.g	ANAC014	AT1G33060.1	ZS	ZI	2.38989	2.37869	2.40109	9.76143	6.8582	12.6647	2.03015	6.26656	5e-05	0.00109653	NAC 014	scaffold_2:20293002-20313271
XLOC_009184	ppa006786m.g	ATPAP29	AT5G63140.1	ZS	ZI	98.529	92.3305	104.728	62.064	63.0661	61.062	-0.666791	-3.43725	5e-05	0.00109653	purple acid phosphatase 29	scaffold_2:20357553-20360409
XLOC_009194	ppa017904m.g	ppa017904m.g	AT2G39210.1	ZS	ZI	3.59886	3.22218	3.97555	1.60321	1.34724	1.85918	-1.16658	-3.85978	5e-05	0.00109653	Major facilitator superfamily protein	scaffold_2:20496929-20498781
XLOC_009223	ppa002328m.g	ATPAL1	AT2G37040.1	ZS	ZI	94.9054	85.2012	104.61	45.0898	51.3278	38.8517	-1.07369	-4.88637	5e-05	0.00109653	PHE ammonia lyase 1	scaffold_2:20819295-20822888
XLOC_009285	ppa011276m.g	A11	AT3G55120.1	ZS	ZI	116.915	103.823	130.007	40.0021	40.4723	39.532	-1.54731	-8.5674	5e-05	0.00109653	Chalcone-flavanone isomerase family protein	scaffold_2:21649153-21650536
XLOC_009288	ppa004944m.g	KCS19	AT5G04530.1	ZS	ZI	5.52406	5.76208	5.28605	2.06951	2.69817	1.44085	-1.41644	-4.88375	5e-05	0.00109653	3-ketoacyl-CoA synthase 19	scaffold_2:21677910-21680368
XLOC_009295	ppa013960m.g	ppa013960m.g	AT3G55240.1	ZS	ZI	2.40884	2.40614	2.41154	15.0501	21.2887	8.81144	2.64336	9.83799	5e-05	0.00109653	Plant protein 1589 of unknown function	scaffold_2:21738921-21740277
XLOC_009337	ppa004743m.g	ATGPAT5	AT3G11430.1	ZS	ZI	4.31213	5.17819	3.44606	1.28827	1.18881	1.38774	-1.74296	-5.48806	5e-05	0.00109653	glycerol-3-phosphate acyltransferase 5	scaffold_2:22324846-22326543
XLOC_009378	ppa009506m.g	PIP1;4	AT4G00430.1	ZS	ZI	886.401	840.732	932.069	456.994	481.049	432.938	-0.955786	-4.79139	5e-05	0.00109653	4	scaffold_2:22777484-22779328
XLOC_009417	ppa009703m.g	ATFER2	AT3G11050.1	ZS	ZI	531.698	523.817	539.58	302.638	308.028	297.249	-0.813013	-3.63167	5e-05	0.00109653	ferritin 2	scaffold_2:23233308-23236020
XLOC_009420	ppa025240m.g	PYL4	AT2G38310.1	ZS	ZI	8.50695	8.99635	8.01755	21.0718	19.4866	22.6571	1.3086	6.02363	5e-05	0.00109653	PYR1-like 4	scaffold_2:23278082-23278935
XLOC_009439	ppa008820m.g	ppa008820m.g	AT5G05340.1	ZS	ZI	9.08141	8.51771	9.64511	3.43629	3.68148	3.1911	-1.40206	-5.31285	5e-05	0.00109653	Peroxidase superfamily protein	scaffold_2:23442792-23444082
XLOC_009448	ppa010382m.g	ATEXP8	AT2G40610.1	ZS	ZI	1.89212	1.73242	2.05183	34.6939	34.8913	34.4966	4.1966	15.5995	5e-05	0.00109653	expansin A8	scaffold_2:23574214-23576212
XLOC_009450	ppa011476m.g	ppa011476m.g	AT5G05270.2	ZS	ZI	298.597	258.432	338.762	98.1283	98.8896	97.3671	-1.60546	-9.18398	5e-05	0.00109653	Chalcone-flavanone isomerase family protein	scaffold_2:23588305-23589615
XLOC_009460	ppa003983m.g	ppa003983m.g	AT5G05180.1	ZS	ZI	7.50924	6.84786	8.17063	3.54583	3.53817	3.55348	-1.08254	-4.25484	5e-05	0.00109653	Kinase interacting (KIP1-like) family protein	scaffold_2:23688070-23690630
XLOC_009463	ppa002812m.g	ppa002812m.g	AT5G58300.2	ZS	ZI	1.54009	1.1528	1.92738	0.297145	0.269467	0.324823	-2.37378	-5.65944	5e-05	0.00109653	Leucine-rich repeat protein kinase family protein	scaffold_2:23705113-23707531
XLOC_009537	ppa023537m.g	ATFUC1	AT2G28100.1	ZS	ZI	2.96924	2.67628	3.2622	0.827747	0.963956	0.691537	-1.84283	-4.43648	5e-05	0.00109653	alpha-L-fucosidase 1	scaffold_2:24618845-24620786
XLOC_009619	ppa001598m.g	ppa001598m.g	AT5G52882.1	ZS	ZI	2.88123	2.19198	3.57047	0.998615	0.846166	1.15106	-1.52868	-3.37495	5e-05	0.00109653	P-loop containing nucleoside triphosphate hydrolases superfamily protein	scaffold_2:25422856-25454265
XLOC_009621	ppa010648m.g	ppa010648m.g	AT5G52900.1	ZS	ZI	4.25839	4.2202	4.29658	8.24927	9.7923	6.70625	0.953959	3.10295	5e-05	0.00109653	No description available	scaffold_2:25466429-25468029
XLOC_009626	ppa009328m.g	ATCHIA	AT5G24090.1	ZS	ZI	27.3062	25.1249	29.4875	80.969	63.995	97.9429	1.56814	8.17797	5e-05	0.00109653	chitinase A	scaffold_2:25508936-25510028
XLOC_009629	ppa000197m.g,ppa015231m.g	ATMRP14	AT3G59140.1	ZS	ZI	72.0277	68.8215	75.2339	24.899	23.4632	26.3348	-1.53247	-6.27944	5e-05	0.00109653	multidrug resistance-associated protein 14	scaffold_2:25520059-25540124
XLOC_009644	ppa015318m.g	ppa015318m.g	AT4G27810.1	ZS	ZI	25.6221	25.948	25.2962	43.5025	47.8088	39.1962	0.763709	3.07721	5e-05	0.00109653	No description available	scaffold_2:25694113-25695495
XLOC_009648	ppa018100m.g	iqd21	AT3G49260.2	ZS	ZI	39.2493	40.4322	38.0665	67.8205	75.0805	60.5604	0.789053	3.54794	5e-05	0.00109653	IQ-domain 21	scaffold_2:25716112-25718555
XLOC_009667	ppa023079m.g	ppa023079m.g	AT5G24318.1	ZS	ZI	1.44603	1.03941	1.85265	0.440923	0.495013	0.386832	-1.7135	-3.99611	5e-05	0.00109653	O-Glycosyl hydrolases family 17 protein	scaffold_2:25967383-25969064
XLOC_009673	ppa005463m.g	ppa005463m.g	AT4G27720.1	ZS	ZI	64.978	60.2755	69.6805	36.2535	39.9852	32.5217	-0.841833	-3.76617	5e-05	0.00109653	Major facilitator superfamily protein	scaffold_2:26045760-26050063
XLOC_009710	ppa022401m.g	4CL3	AT1G65060.1	ZS	ZI	183.493	168.167	198.819	71.1591	73.8674	68.4508	-1.36661	-6.15748	5e-05	0.00109653	4-coumarate:CoA ligase 3	scaffold_2:26511660-26514850
XLOC_009731	NA	NA	NA	ZS	ZI	347.588	319.385	375.791	585.888	368.259	803.517	0.753246	3.13265	5e-05	0.00109653	No Description Availabe	NA
XLOC_009802	NA	NA	NA	ZS	ZI	7.24378	6.98681	7.50075	28.8627	31.1017	26.6238	1.99439	14.828	5e-05	0.00109653	No Description Availabe	NA
XLOC_009811	NA	NA	NA	ZS	ZI	206.213	226.163	186.263	59.0962	70.0182	48.1741	-1.803	-23.729	5e-05	0.00109653	No Description Availabe	NA
XLOC_009812	ppa009068m.g	BTR1	AT5G04430.2	ZS	ZI	4.61475	5.42413	3.80537	1.45154	1.76905	1.13403	-1.66866	-5.08713	5e-05	0.00109653	binding to TOMV RNA 1L (long form)	scaffold_2:12082618-12090092
XLOC_009892	ppa007695m.g	ppa007695m.g	NA	ZS	ZI	213.284	229.614	196.954	98.4437	111.508	85.3789	-1.11541	-22.4596	5e-05	0.00109653	No description available	scaffold_2:18840193-18842158
XLOC_009986	NA	NA	NA	ZS	ZI	0.474021	0.350943	0.597099	0	0	0	-Inf	NA	5e-05	0.00109653	No Description Availabe	NA
XLOC_010013	ppa004139m.g	AAE12	AT1G65880.1	ZS	ZI	3.55741	3.37792	3.7369	10.2559	7.98902	12.5228	1.52756	6.07521	5e-05	0.00109653	acyl activating enzyme 12	scaffold_3:116738-118749
XLOC_010015	ppa017606m.g	ATSUS6	AT1G73370.1	ZS	ZI	2.06364	1.55639	2.5709	0.781573	0.650945	0.912201	-1.40074	-4.25799	5e-05	0.00109653	sucrose synthase 6	scaffold_3:149394-153733
XLOC_010069	NA	NA	NA	ZS	ZI	0.20245	0.20042	0.20448	0.773318	0.67643	0.870205	1.9335	4.01821	5e-05	0.00109653	No Description Availabe	NA
XLOC_010078	ppa000950m.g	AHA10	AT1G17260.1	ZS	ZI	67.2206	64.0508	70.3903	41.1365	42.6483	39.6247	-0.708484	-3.24374	5e-05	0.00109653	autoinhibited H(+)-ATPase isoform 10	scaffold_3:1358632-1365632
XLOC_010135	ppa004436m.g	CYP75B1	AT5G07990.1	ZS	ZI	137.71	115.384	160.036	66.8009	56.0913	77.5106	-1.04369	-5.37853	5e-05	0.00109653	Cytochrome P450 superfamily protein	scaffold_3:1976954-1978701
XLOC_010144	ppa013885m.g	ppa013885m.g	NA	ZS	ZI	18.0919	17.5928	18.5911	33.5458	41.7711	25.3205	0.890787	4.75586	5e-05	0.00109653	No description available	scaffold_3:2110311-2111385
XLOC_010145	ppa017593m.g	AtGRF5	AT3G13960.1	ZS	ZI	0.516028	0.540522	0.491534	1.43616	1.72886	1.14347	1.4767	3.60451	5e-05	0.00109653	growth-regulating factor 5	scaffold_3:2116145-2117974
XLOC_010146	ppa024533m.g	ATMYB66	AT5G14750.1	ZS	ZI	7.10336	6.28329	7.92343	2.45025	2.65443	2.24607	-1.53557	-5.35838	5e-05	0.00109653	myb domain protein 66	scaffold_3:2138038-2138910
XLOC_010192	ppa000217m.g	ATMRP6	AT3G21250.1	ZS	ZI	89.6846	86.1427	93.2265	44.0958	41.6218	46.5698	-1.02422	-4.65582	5e-05	0.00109653	multidrug resistance-associated protein 6	scaffold_3:2788071-2794975
XLOC_010236	ppa026894m.g	ppa026894m.g	AT5G25840.1	ZS	ZI	68.0504	73.9361	62.1648	122.74	130.183	115.297	0.850926	4.83302	5e-05	0.00109653	Protein of unknown function (DUF1677)	scaffold_3:3500945-3501864
XLOC_010255	ppa009187m.g	ppa009187m.g	AT4G29100.1	ZS	ZI	5.72926	5.63597	5.82255	3.08602	2.947	3.22503	-0.892603	-2.95564	5e-05	0.00109653	basic helix-loop-helix (bHLH) DNA-binding superfamily protein	scaffold_3:3753340-3756526
XLOC_010266	ppa012625m.g	ATROPGEF11	AT1G52240.2	ZS	ZI	12.8906	12.5871	13.1941	21.906	21.6352	22.1767	0.764998	2.9215	5e-05	0.00109653	RHO guanyl-nucleotide exchange factor 11	scaffold_3:4048331-4050188
XLOC_010277	ppa021471m.g	ppa021471m.g	AT1G52330.1	ZS	ZI	14.3434	13.0817	15.6052	5.6751	6.13095	5.21925	-1.33767	-4.31666	5e-05	0.00109653	Late embryogenesis abundant (LEA) hydroxyproline-rich glycoprotein family	scaffold_3:4211387-4212934
XLOC_010287	ppa008956m.g	ppa008956m.g	AT1G52360.1	ZS	ZI	2.06896	2.08615	2.05177	10.3305	6.93442	13.7267	2.31994	8.06715	5e-05	0.00109653	Coatomer, beta\' subunit	scaffold_3:4320528-4322986
XLOC_010300	ppa011935m.g	IAA19	AT3G15540.1	ZS	ZI	5.34875	4.8706	5.8269	9.99362	11.515	8.4722	0.901805	3.65579	5e-05	0.00109653	indole-3-acetic acid inducible 19	scaffold_3:4620366-4623705
XLOC_010313	ppa024840m.g	ATBOR4	AT1G74810.1	ZS	ZI	9.95786	10.612	9.3037	26.162	20.6169	31.7072	1.39357	6.44249	5e-05	0.00109653	HCO3- transporter family	scaffold_3:4902488-4907450
XLOC_010473	ppa018841m.g	ppa018841m.g	AT1G79640.1	ZS	ZI	2.35951	2.62145	2.09758	5.00325	5.75519	4.2513	1.08438	3.53135	5e-05	0.00109653	Protein kinase superfamily protein	scaffold_3:7570970-7583904
XLOC_010515	ppa011057m.g	ppa011057m.g	AT3G58720.1	ZS	ZI	8.33651	7.76099	8.91203	2.62031	2.35244	2.88819	-1.6697	-5.94052	5e-05	0.00109653	RING/U-box superfamily protein	scaffold_3:8548626-8549917
XLOC_010573	ppa010522m.g	ppa010522m.g	AT1G20030.2	ZS	ZI	6.10157	5.08129	7.12185	32.9025	31.4862	34.3189	2.43095	10.9118	5e-05	0.00109653	Pathogenesis-related thaumatin superfamily protein	scaffold_3:9889230-9890101
XLOC_010574	ppa010473m.g	ppa010473m.g	AT1G20030.2	ZS	ZI	2.73037	2.32207	3.13867	13.4492	10.0254	16.8729	2.30035	8.53855	5e-05	0.00109653	Pathogenesis-related thaumatin superfamily protein	scaffold_3:9897781-9898863
XLOC_010599	NA	NA	NA	ZS	ZI	8.80528	9.44849	8.16208	3.57577	3.1382	4.01334	-1.30012	-4.99945	5e-05	0.00109653	No Description Availabe	NA
XLOC_010832	ppa022627m.g,ppa023191m.g	ppa022627m.g	AT1G55790.1	ZS	ZI	4.81251	4.77209	4.85294	2.22691	1.72529	2.72853	-1.11175	-2.81262	5e-05	0.00109653	Domain of unknown function (DUF2431)	scaffold_3:15139150-15142836
XLOC_010910	ppa003196m.g	ppa003196m.g	AT3G21670.1	ZS	ZI	110.173	101.868	118.478	55.8295	53.7568	57.9023	-0.980674	-4.47903	5e-05	0.00109653	Major facilitator superfamily protein	scaffold_3:16300904-16303198
XLOC_010939	ppa004291m.g	ppa004291m.g	AT3G21690.1	ZS	ZI	22.1084	22.4401	21.7767	11.368	13.2019	9.53408	-0.959615	-4.475	5e-05	0.00109653	MATE efflux family protein	scaffold_3:16618231-16621626
XLOC_011075	ppa002897m.g	NIK1	AT5G16000.1	ZS	ZI	11.556	10.8933	12.2188	4.84878	5.22998	4.46757	-1.25295	-5.34912	5e-05	0.00109653	NSP-interacting kinase 1	scaffold_3:18333074-18336827
XLOC_011079	ppa013605m.g	GDU1	NA	ZS	ZI	11.2175	9.51682	12.9182	4.01953	4.87154	3.16753	-1.48066	-5.77263	5e-05	0.00109653	glutamine dumper 1	scaffold_3:18357757-18358496
XLOC_011086	ppa021437m.g	ppa021437m.g	AT3G30390.2	ZS	ZI	12.0544	11.4628	12.646	7.17249	7.28361	7.06137	-0.749012	-2.86644	5e-05	0.00109653	Transmembrane amino acid transporter family protein	scaffold_3:18454590-18457282
XLOC_011128	ppa017321m.g	scpl25	AT3G02110.1	ZS	ZI	11.1721	11.4657	10.8786	6.67706	8.21775	5.13638	-0.742616	-2.84056	5e-05	0.00109653	serine carboxypeptidase-like 25	scaffold_3:19028025-19032666
XLOC_011135	ppa021805m.g	ppa021805m.g	AT3G10330.1	ZS	ZI	0.127717	0.136265	0.119168	2.51474	1.88405	3.14544	4.29939	5.19885	5e-05	0.00109653	Cyclin-like family protein	scaffold_3:19089120-19090365
XLOC_011167	ppa020122m.g	AtENODL20	AT2G27035.1	ZS	ZI	0.372712	0.0522421	0.693182	0	0	0	-Inf	NA	5e-05	0.00109653	early nodulin-like protein 20	scaffold_3:19410870-19411917
XLOC_011184	ppa010654m.g	ATEXP15	AT2G03090.1	ZS	ZI	4.37367	3.61737	5.12998	11.4173	6.89574	15.9389	1.38431	5.4017	5e-05	0.00109653	expansin A15	scaffold_3:19591404-19592794
XLOC_011194	ppa1027147m.g	ppa1027147m.g	NA	ZS	ZI	0.887758	0.820111	0.955404	2.02808	1.95403	2.10212	1.19188	3.43868	5e-05	0.00109653	Protein of unknown function (DUF1666)	scaffold_3:19700048-19704000
XLOC_011203	ppa014004m.g	ppa014004m.g	AT3G28857.1	ZS	ZI	0.116926	0.10346	0.130392	0.523109	0.233856	0.812362	2.16152	3.92671	5e-05	0.00109653	basic helix-loop-helix (bHLH) DNA-binding family protein	scaffold_3:19780857-19784295
XLOC_011218	ppa021573m.g	ATPIN4	AT5G15100.1	ZS	ZI	3.80182	3.81745	3.78619	1.69437	1.60869	1.78004	-1.16594	-3.20458	5e-05	0.00109653	Auxin efflux carrier family protein	scaffold_3:19894142-19896331
XLOC_011289	ppa002530m.g	CRK42	AT5G40380.1	ZS	ZI	12.0485	11.122	12.9751	5.41885	5.31567	5.52203	-1.1528	-4.48837	5e-05	0.00109653	cysteine-rich RLK (RECEPTOR-like protein kinase) 42	scaffold_3:20634812-20638079
XLOC_011294	ppa007456m.g	ppa007456m.g	AT5G14550.1	ZS	ZI	35.8913	34.2101	37.5725	21.9847	24.6913	19.2782	-0.707131	-3.01789	5e-05	0.00109653	Core-2/I-branching beta-1,6-N-acetylglucosaminyltransferase family protein	scaffold_3:20684739-20689339
XLOC_011368	ppa001023m.g	ppa001023m.g	AT3G01810.1	ZS	ZI	12.258	11.5479	12.9681	7.3367	8.48394	6.18946	-0.740519	-3.17053	5e-05	0.00109653	No description available	scaffold_3:21335986-21341836
XLOC_011370	ppa025431m.g	CML38	AT1G76650.1	ZS	ZI	4.14972	4.20307	4.09638	11.8919	8.04375	15.74	1.51889	6.41695	5e-05	0.00109653	calmodulin-like 38	scaffold_3:21347086-21347518
XLOC_011471	ppa009688m.g	PDLP7	AT5G37660.1	ZS	ZI	2.22809	1.77471	2.68147	0.266412	0.22313	0.309695	-3.06407	-6.47205	5e-05	0.00109653	plasmodesmata-located protein 7	scaffold_3:386531-388143
XLOC_011484	ppa005004m.g	ppa005004m.g	AT1G16860.1	ZS	ZI	12.9266	11.6973	14.1559	7.4133	7.96026	6.86633	-0.802157	-3.16399	5e-05	0.00109653	Ubiquitin-specific protease family C19-related protein	scaffold_3:659138-664643
XLOC_011562	ppa016854m.g	ppa016854m.g	NA	ZS	ZI	34.2915	25.9698	42.6132	7.95758	7.51667	8.3985	-2.10745	-11.2192	5e-05	0.00109653	No description available	scaffold_3:2014891-2015275
XLOC_011575	ppa010252m.g	ATMYB4	AT5G35550.1	ZS	ZI	10.9402	9.33956	12.5408	3.01336	3.59615	2.43057	-1.86019	-6.89582	5e-05	0.00109653	myb domain protein 4	scaffold_3:2149390-2150644
XLOC_011581	ppa006048m.g	ppa006048m.g	AT1G54200.1	ZS	ZI	4.49281	4.59635	4.38928	2.23312	1.86045	2.6058	-1.00856	-3.54063	5e-05	0.00109653	No description available	scaffold_3:2219625-2221410
XLOC_011604	ppa003470m.g	ATBFRUCT1	AT3G13790.1	ZS	ZI	3.66048	3.8325	3.48846	9.48575	7.34831	11.6232	1.37373	4.86553	5e-05	0.00109653	Glycosyl hydrolases family 32 protein	scaffold_3:2544196-2547779
XLOC_011690	ppa004915m.g	SGB1	AT1G79820.2	ZS	ZI	3.321	3.11702	3.52498	1.44518	1.47302	1.41735	-1.20037	-3.63428	5e-05	0.00109653	Major facilitator superfamily protein	scaffold_3:3912384-3919993
XLOC_011702	ppa024737m.g	ppa024737m.g	AT2G25737.1	ZS	ZI	69.6086	68.3913	70.8258	36.8698	40.9959	32.7436	-0.916827	-4.13753	5e-05	0.00109653	Sulfite exporter TauE/SafE family protein	scaffold_3:4058327-4062450
XLOC_011747	ppa000226m.g	ABCG40	AT1G15520.1	ZS	ZI	1.72251	1.50844	1.93658	0.794851	0.839825	0.749877	-1.11576	-3.58387	5e-05	0.00109653	pleiotropic drug resistance 12	scaffold_3:4762519-4770841
XLOC_011756	ppa006135m.g	ppa006135m.g	AT3G15570.1	ZS	ZI	11.6662	11.5915	11.7409	19.3101	18.7462	19.8739	0.727022	3.38792	5e-05	0.00109653	Phototropic-responsive NPH3 family protein	scaffold_3:4848062-4850070
XLOC_011851	ppa003835m.g	ATNRAMP6	AT1G15960.1	ZS	ZI	2.53838	2.42469	2.65207	0.639978	0.558373	0.721583	-1.98781	-4.98033	5e-05	0.00109653	NRAMP metal ion transporter 6	scaffold_3:6626795-6633878
XLOC_011861	ppa024908m.g	ppa024908m.g	AT3G57710.1	ZS	ZI	1.50766	1.56693	1.44839	3.71565	3.20576	4.22555	1.3013	4.10914	5e-05	0.00109653	Protein kinase superfamily protein	scaffold_3:6780438-6781874
XLOC_012045	ppa010479m.g	ppa010479m.g	AT1G20030.2	ZS	ZI	5.71844	5.06729	6.36959	36.1149	30.9392	41.2906	2.6589	11.7093	5e-05	0.00109653	Pathogenesis-related thaumatin superfamily protein	scaffold_3:10476679-10477739
XLOC_012070	ppa012662m.g	ppa012662m.g	NA	ZS	ZI	39.5743	41.9822	37.1665	17.4677	15.8402	19.0952	-1.17987	-6.12538	5e-05	0.00109653	No description available	scaffold_3:10949229-10949982
XLOC_012071	ppa012669m.g,ppa012714m.g	ppa012669m.g	NA	ZS	ZI	1168.7	1195.14	1142.25	531.135	549.553	512.717	-1.13775	-5.86935	5e-05	0.00109653	No description available	scaffold_3:10956591-11030780
XLOC_012076	ppa020875m.g,ppa027063m.g	ATDCL2	AT3G03300.2	ZS	ZI	1.71877	1.63057	1.80697	3.60006	2.90256	4.29757	1.06665	3.46867	5e-05	0.00109653	dicer-like 2	scaffold_3:11095821-11106050
XLOC_012141	ppa019046m.g	ppa019046m.g	AT5G16720.1	ZS	ZI	1.62841	1.31555	1.94128	0.572785	0.502101	0.64347	-1.5074	-4.28418	5e-05	0.00109653	Protein of unknown function, DUF593	scaffold_3:12664527-12668273
XLOC_012160	ppa010261m.g	ZFP4	AT1G66140.1	ZS	ZI	8.24302	7.2821	9.20393	15.7361	16.0329	15.4393	0.932833	3.53556	5e-05	0.00109653	zinc finger protein 4	scaffold_3:12987039-12989959
XLOC_012164	ppa001431m.g	SKOR	AT3G02850.1	ZS	ZI	11.4607	10.5709	12.3505	7.24031	7.70048	6.78014	-0.662569	-2.95757	5e-05	0.00109653	STELAR K+ outward rectifier	scaffold_3:13051222-13062533
XLOC_012177	ppa002769m.g	PGDH	AT1G17745.1	ZS	ZI	20.9259	16.1397	25.712	9.16703	10.871	7.46308	-1.19076	-5.05155	5e-05	0.00109653	D-3-phosphoglycerate dehydrogenase	scaffold_3:13358911-13363070
XLOC_012205	ppa010015m.g,ppa014980m.g,ppa021359m.g	AB140	AT1G29930.1	ZS	ZI	449.638	558.018	341.258	699.033	783.706	614.361	0.636597	3.26739	5e-05	0.00109653	chlorophyll A/B binding protein 1	scaffold_3:13835603-13842103
XLOC_012208	ppa000077m.g	ATGSL07	AT1G06490.1	ZS	ZI	7.45563	6.77817	8.13309	3.07066	3.18688	2.95445	-1.27978	-4.99897	5e-05	0.00109653	glucan synthase-like 7	scaffold_3:13845797-13863271
XLOC_012224	ppa022043m.g	anac042	AT2G43000.1	ZS	ZI	9.32975	9.26801	9.39149	19.893	16.3215	23.4646	1.09235	4.99316	5e-05	0.00109653	NAC domain containing protein 42	scaffold_3:14127307-14129738
XLOC_012233	ppa004550m.g,ppa004566m.g	ATTT12	AT3G59030.1	ZS	ZI	34.3338	28.5252	40.1425	6.99319	7.11488	6.8715	-2.29561	-5.45904	5e-05	0.00109653	MATE efflux family protein	scaffold_3:14264616-14290780
XLOC_012305	ppa024217m.g	ATCAD1	AT1G72680.1	ZS	ZI	5.742	5.36218	6.12183	10.5203	11.4355	9.60506	0.873547	3.60832	5e-05	0.00109653	cinnamyl-alcohol dehydrogenase	scaffold_3:15203536-15205271
XLOC_012331	ppa003564m.g	ppa003564m.g	AT2G05160.1	ZS	ZI	11.4529	11.3548	11.5509	23.4601	25.4645	21.4557	1.0345	4.39487	5e-05	0.00109653	CCCH-type zinc fingerfamily protein with RNA-binding domain	scaffold_3:15586198-15590822
XLOC_012337	ppa006707m.g	ppa006707m.g	AT2G04850.1	ZS	ZI	4.31144	4.6762	3.94668	1.90263	2.11024	1.69502	-1.18018	-3.95423	5e-05	0.00109653	Auxin-responsive family protein	scaffold_3:15717951-15719392
XLOC_012372	ppa009061m.g	ADS3	AT3G15850.1	ZS	ZI	29.2892	17.8919	40.6866	15.5739	18.0016	13.1462	-0.911241	-4.36154	5e-05	0.00109653	fatty acid desaturase 5	scaffold_3:16238708-16240141
XLOC_012388	ppa001909m.g	ATCSLB04	AT2G32540.1	ZS	ZI	28.2817	30.432	26.1315	18.4481	17.7404	19.1559	-0.616396	-2.73752	5e-05	0.00109653	cellulose synthase-like B4	scaffold_3:16443853-16447850
XLOC_012395	ppa011161m.g	ppa011161m.g	AT5G42570.1	ZS	ZI	189.252	177.511	200.994	109.756	118.05	101.462	-0.786017	-3.1747	5e-05	0.00109653	B-cell receptor-associated 31-like	scaffold_3:16491809-16494156
XLOC_012430	ppa012644m.g	ppa012644m.g	AT2G32280.1	ZS	ZI	5.2851	3.23273	7.33747	0.808335	0.615967	1.0007	-2.70891	-7.20372	5e-05	0.00109653	Protein of unknown function (DUF1218)	scaffold_3:16933299-16934127
XLOC_012431	ppa025306m.g	ppa025306m.g	AT3G22100.1	ZS	ZI	0	0	0	0.248876	0.127852	0.369901	Inf	NA	5e-05	0.00109653	basic helix-loop-helix (bHLH) DNA-binding superfamily protein	scaffold_3:16941402-16942776
XLOC_012516	ppa008330m.g	TBL19	AT5G15900.1	ZS	ZI	6.52439	5.88544	7.16334	2.68843	3.40692	1.96993	-1.27908	-4.55052	5e-05	0.00109653	TRICHOME BIREFRINGENCE-LIKE 19	scaffold_3:18199632-18202143
XLOC_012537	ppa005464m.g	ppa005464m.g	AT3G30390.2	ZS	ZI	196.492	182.34	210.645	115.561	116.785	114.337	-0.765819	-3.47743	5e-05	0.00109653	Transmembrane amino acid transporter family protein	scaffold_3:18435705-18439404
XLOC_012544	ppa000002m.g	ASA1	AT3G02260.1	ZS	ZI	19.7815	19.5456	20.0174	11.5702	11.5004	11.6399	-0.773744	-3.41431	5e-05	0.00109653	auxin transport protein (BIG)	scaffold_3:18524172-18548169
XLOC_012606	ppa008419m.g	ATSPX4	AT5G15330.1	ZS	ZI	43.3324	44.6856	41.9793	65.7748	66.665	64.8846	0.602088	2.71495	5e-05	0.00109653	SPX domain gene 4	scaffold_3:19518792-19520882
XLOC_012615	ppa014215m.g	ppa014215m.g	NA	ZS	ZI	5.16269	5.83338	4.49199	11.9469	14.2337	9.66017	1.21045	4.96111	5e-05	0.00109653	No description available	scaffold_3:19600972-19601914
XLOC_012629	ppa005626m.g	TUA2	AT1G50010.1	ZS	ZI	1.71158	1.12979	2.29337	0.24567	0.167984	0.323356	-2.80053	-5.78881	5e-05	0.00109653	tubulin alpha-2 chain	scaffold_3:19761252-19763026
XLOC_012642	ppa000931m.g	AHA4	AT5G62670.1	ZS	ZI	144.306	146.288	142.324	84.9666	82.3907	87.5425	-0.764159	-2.98199	5e-05	0.00109653	H(+)-ATPase 4	scaffold_3:19917637-19925221
XLOC_012664	ppa014830m.g	MMP	AT1G70170.1	ZS	ZI	3.17257	2.69765	3.64749	1.17808	1.73413	0.62203	-1.42921	-4.00544	5e-05	0.00109653	matrix metalloproteinase	scaffold_3:20164555-20165496
XLOC_012665	ppa005073m.g,ppa018181m.g,ppa024325m.g	ppa005073m.g	AT3G01360.2	ZS	ZI	39.7595	40.996	38.523	84.8027	122.388	47.2178	1.09281	5.19434	5e-05	0.00109653	Family of unknown function (DUF716)	scaffold_3:20169437-20184030
XLOC_012682	ppa004055m.g	ppa004055m.g	AT1G70280.2	ZS	ZI	2.34119	2.18799	2.49438	0.804969	0.846029	0.763908	-1.54023	-4.39813	5e-05	0.00109653	NHL domain-containing protein	scaffold_3:20333966-20337024
XLOC_012701	ppa000430m.g	ppa000430m.g	AT3G27870.1	ZS	ZI	17.8579	16.4937	19.2222	6.61579	7.43785	5.79374	-1.43258	-6.1814	5e-05	0.00109653	ATPase E1-E2 type family protein / haloacid dehalogenase-like hydrolase family protein	scaffold_3:20515684-20522559
XLOC_012727	ppa000011m.g	ppa000011m.g	AT5G40450.1	ZS	ZI	3.73921	3.33107	4.14735	1.58205	1.5303	1.63379	-1.24094	-5.06012	5e-05	0.00109653	No description available	scaffold_3:20765850-20782672
XLOC_012788	ppa007202m.g	ppa007202m.g	AT5G50570.2	ZS	ZI	18.3427	18.6301	18.0553	34.7185	35.3495	34.0876	0.920498	3.97094	5e-05	0.00109653	Squamosa promoter-binding protein-like (SBP domain) transcription factor family protein	scaffold_3:21507471-21509555
XLOC_012799	ppa010586m.g	ppa010586m.g	AT5G13200.1	ZS	ZI	8.03652	7.77408	8.29896	27.6659	22.6062	32.7255	1.78347	8.25833	5e-05	0.00109653	GRAM domain family protein	scaffold_3:21685978-21686942
XLOC_012912	ppa023132m.g	ppa023132m.g	AT2G30990.2	ZS	ZI	31.1892	31.1191	31.2594	89.0418	83.0042	95.0793	1.51343	23.9557	5e-05	0.00109653	Protein of unknown function (DUF688)	scaffold_3:9157966-9162209
XLOC_012933	NA	NA	NA	ZS	ZI	36.3863	30.8022	41.9703	5.06345	3.34502	6.78189	-2.8452	-15.6216	5e-05	0.00109653	No Description Availabe	NA
XLOC_013109	ppa006776m.g	ppa006776m.g	AT5G47530.1	ZS	ZI	4.96167	5.39917	4.52416	14.5703	13.1532	15.9875	1.55414	6.74636	5e-05	0.00109653	Auxin-responsive family protein	scaffold_4:440490-443553
XLOC_013124	ppa009086m.g	ppa009086m.g	AT1G12030.1	ZS	ZI	0.719917	0.729832	0.710002	8.68292	6.20632	11.1595	3.59228	10.1146	5e-05	0.00109653	Protein of unknown function (DUF506)	scaffold_4:574544-575954
XLOC_013156	ppa003924m.g	APA1	AT1G11910.1	ZS	ZI	27.9871	32.3532	23.6209	12.1474	11.6404	12.6544	-1.20411	-5.69031	5e-05	0.00109653	aspartic proteinase A1	scaffold_4:829023-833562
XLOC_013168	ppa008503m.g	PRXR1	AT4G21960.1	ZS	ZI	510.023	461.273	558.772	198.424	251.533	145.314	-1.36197	-5.97776	5e-05	0.00109653	Peroxidase superfamily protein	scaffold_4:992506-994670
XLOC_013172	ppa022523m.g	ppa022523m.g	AT3G21690.1	ZS	ZI	13.8354	13.1854	14.4854	7.75163	7.76163	7.74163	-0.835793	-3.18615	5e-05	0.00109653	MATE efflux family protein	scaffold_4:1038682-1041555
XLOC_013173	ppa004182m.g,ppa017237m.g	ppa004182m.g	AT3G21690.1	ZS	ZI	5.63873	5.00978	6.26768	2.41125	2.56024	2.26226	-1.22559	-4.26944	5e-05	0.00109653	MATE efflux family protein	scaffold_4:1043267-1056158
XLOC_013202	ppb014490m.g	CRK8	AT4G05200.1	ZS	ZI	1.88644	1.83598	1.93691	0.853986	0.952579	0.755393	-1.14338	-3.05719	5e-05	0.00109653	cysteine-rich RLK (RECEPTOR-like protein kinase) 8	scaffold_4:1340087-1343008
XLOC_013208	ppa008295m.g	BAN	AT1G61720.1	ZS	ZI	124.131	98.3033	149.958	16.1802	17.7814	14.5789	-2.93956	-14.5749	5e-05	0.00109653	NAD(P)-binding Rossmann-fold superfamily protein	scaffold_4:1383232-1385600
XLOC_013216	ppa005924m.g	ppa005924m.g	AT3G20640.1	ZS	ZI	12.4179	12.1676	12.6683	7.58212	6.72447	8.43977	-0.711752	-2.79096	5e-05	0.00109653	basic helix-loop-helix (bHLH) DNA-binding superfamily protein	scaffold_4:1436203-1439103
XLOC_013225	ppa018036m.g	ppa018036m.g	AT5G45480.1	ZS	ZI	1.48814	1.26019	1.7161	0.482022	0.499327	0.464717	-1.62634	-3.90895	5e-05	0.00109653	Protein of unknown function (DUF594)	scaffold_4:1586840-1590062
XLOC_013233	ppa014141m.g	ppa014141m.g	AT4G05070.1	ZS	ZI	8.86515	8.6426	9.08769	16.791	17.6819	15.9001	0.921468	4.25739	5e-05	0.00109653	Wound-responsive family protein	scaffold_4:1676718-1677376
XLOC_013237	ppa007964m.g	ppa007964m.g	AT1G61260.1	ZS	ZI	13.1492	12.458	13.8405	41.6375	40.0463	43.2287	1.6629	6.85888	5e-05	0.00109653	Protein of unknown function (DUF761)	scaffold_4:1688765-1690392
XLOC_013251	ppa004219m.g	ATSTP1	AT1G11260.1	ZS	ZI	8.2422	7.18752	9.29689	20.6554	21.7553	19.5556	1.32542	6.02067	5e-05	0.00109653	sugar transporter 1	scaffold_4:1782704-1785749
XLOC_013256	ppa008969m.g	BFN1	AT1G11190.1	ZS	ZI	11.3403	13.4651	9.21554	4.9876	4.95067	5.02453	-1.18504	-4.83124	5e-05	0.00109653	bifunctional nuclease i	scaffold_4:1825056-1827675
XLOC_013266	ppa022943m.g	ppa022943m.g	NA	ZS	ZI	1.34548	1.28338	1.40759	5.68086	3.91029	7.45144	2.07798	6.78498	5e-05	0.00109653	No description available	scaffold_4:1972542-1974342
XLOC_013346	NA	NA	NA	ZS	ZI	0.831954	0.927718	0.73619	2.70674	5.0772	0.336276	1.70198	4.4499	5e-05	0.00109653	No Description Availabe	NA
XLOC_013393	ppa000808m.g	RKF1	AT1G29750.2	ZS	ZI	11.3968	10.49	12.3035	7.2805	6.81696	7.74405	-0.646514	-2.72255	5e-05	0.00109653	receptor-like kinase in flowers 1	scaffold_4:3340180-3347387
XLOC_013447	ppa015975m.g	ATRDRP1	AT1G14790.1	ZS	ZI	0.0974031	0.121405	0.0734007	1.01746	0.760225	1.27469	3.38486	6.73085	5e-05	0.00109653	RNA-dependent RNA polymerase 1	scaffold_4:3830727-3834776
XLOC_013476	ppa015981m.g	ppa015981m.g	NA	ZS	ZI	1.23776	1.31074	1.16478	4.46229	2.94844	5.97614	1.85005	5.48838	5e-05	0.00109653	No description available	scaffold_4:4203795-4206002
XLOC_013480	ppa002050m.g	ERD4	AT1G30360.1	ZS	ZI	204.833	202.837	206.828	119.077	132.276	105.878	-0.782552	-3.50426	5e-05	0.00109653	Early-responsive to dehydration stress protein (ERD4)	scaffold_4:4251463-4255583
XLOC_013494	ppa000156m.g	ATMRP2	AT2G34660.1	ZS	ZI	7.60207	7.18311	8.02102	3.84851	3.89377	3.80325	-0.982091	-4.16872	5e-05	0.00109653	multidrug resistance-associated protein 2	scaffold_4:4367988-4377968
XLOC_013540	ppa004984m.g	CYP716A1	AT5G36110.1	ZS	ZI	3.60545	3.17797	4.03294	7.90451	7.67703	8.13199	1.1325	3.81668	5e-05	0.00109653	cytochrome P450, family 716, subfamily A, polypeptide 1	scaffold_4:5267795-5273288
XLOC_013608	ppa021949m.g	ppa021949m.g	NA	ZS	ZI	1.1724	1.25435	1.09046	6.67931	5.76739	7.59124	2.51023	7.58812	5e-05	0.00109653	VQ motif-containing protein	scaffold_4:6273250-6273824
XLOC_013613	ppa007253m.g	ZIP1	AT3G12750.1	ZS	ZI	4.77687	4.813	4.74074	19.6467	14.1928	25.1007	2.04015	8.48823	5e-05	0.00109653	zinc transporter 1 precursor	scaffold_4:6343487-6345857
XLOC_013631	ppa006731m.g	ppa006731m.g	AT5G44680.1	ZS	ZI	6.23723	6.46155	6.01291	11.4339	12.4152	10.4527	0.874344	3.77258	5e-05	0.00109653	DNA glycosylase superfamily protein	scaffold_4:6520245-6522612
XLOC_013632	ppa004238m.g	ppa004238m.g	AT4G20170.1	ZS	ZI	12.2446	11.8054	12.6838	3.40706	4.37603	2.43809	-1.84555	-7.28611	5e-05	0.00109653	Domain of unknown function (DUF23)	scaffold_4:6533386-6536351
XLOC_013675	ppa006883m.g	ppa006883m.g	AT1G79420.1	ZS	ZI	2.33245	2.26481	2.40009	0.79869	0.824344	0.773037	-1.54614	-4.24924	5e-05	0.00109653	Protein of unknown function (DUF620)	scaffold_4:7028764-7031031
XLOC_013703	ppa026598m.g,ppa026654m.g	ppa026598m.g	AT5G56060.1	ZS	ZI	1.47082	1.2454	1.69625	0.258547	0.172801	0.344293	-2.50812	-3.5626	5e-05	0.00109653	Domain of unknown function (DUF2431)	scaffold_4:7383801-7390309
XLOC_013788	ppa002804m.g	ATNCED3	AT3G14440.1	ZS	ZI	8.76575	8.92613	8.60538	4.48022	5.25505	3.70538	-0.96831	-4.05464	5e-05	0.00109653	nine-cis-epoxycarotenoid dioxygenase 3	scaffold_4:8569748-8572300
XLOC_013937	ppa010307m.g	ppa010307m.g	AT4G27450.1	ZS	ZI	17.1234	15.3101	18.9367	33.1986	37.2399	29.1574	0.955155	3.91289	5e-05	0.00109653	Aluminium induced protein with YGL and LRDR motifs	scaffold_4:10995537-10997054
XLOC_013941	ppa008896m.g	ppa008896m.g	AT4G33420.1	ZS	ZI	13.4263	13.5667	13.2859	5.09345	5.2321	4.9548	-1.39835	-5.77192	5e-05	0.00109653	Peroxidase superfamily protein	scaffold_4:11059222-11060983
XLOC_013965	ppa002333m.g	ATCNGC4	AT5G54250.2	ZS	ZI	11.4198	10.5851	12.2545	6.20023	6.4896	5.91087	-0.881146	-3.35124	5e-05	0.00109653	cyclic nucleotide-gated cation channel 4	scaffold_4:11487014-11492289
XLOC_014044	ppa023646m.g	AtENODL9	AT3G20570.1	ZS	ZI	7.60754	5.82279	9.3923	2.08895	2.1831	1.99481	-1.86465	-6.36694	5e-05	0.00109653	early nodulin-like protein 9	scaffold_4:12805082-12806173
XLOC_014052	ppa026191m.g	ppa026191m.g	AT1G56400.1	ZS	ZI	0.642589	0.577783	0.707395	1.82068	1.4239	2.21745	1.50251	3.8456	5e-05	0.00109653	F-box family protein	scaffold_4:12959074-12960650
XLOC_014088	ppa005352m.g	APR3	AT4G21990.1	ZS	ZI	10.2249	9.83246	10.6174	20.3049	21.7257	18.8841	0.989736	4.1024	5e-05	0.00109653	APS reductase 3	scaffold_4:13509211-13511897
XLOC_014184	ppa024082m.g	ppa024082m.g	NA	ZS	ZI	47.4157	46.2605	48.5709	26.0416	23.818	28.2651	-0.864549	-3.0386	5e-05	0.00109653	No description available	scaffold_4:15734629-15735453
XLOC_014303	ppa004360m.g	ppa004360m.g	AT1G51340.2	ZS	ZI	25.9753	26.2292	25.7213	16.0937	16.3281	15.8593	-0.690645	-2.98732	5e-05	0.00109653	MATE efflux family protein	scaffold_4:18540274-18545239
XLOC_014332	ppa004631m.g	ppa004631m.g	AT1G51440.1	ZS	ZI	5.15555	4.87364	5.43747	2.53248	2.65635	2.4086	-1.02558	-3.6652	5e-05	0.00109653	alpha/beta-Hydrolases superfamily protein	scaffold_4:19320303-19321864
XLOC_014336	ppa002358m.g	ppa002358m.g	AT3G21090.1	ZS	ZI	36.0837	34.98	37.1873	21.1756	25.5288	16.8224	-0.768944	-3.73313	5e-05	0.00109653	ABC-2 type transporter family protein	scaffold_4:19498475-19504547
XLOC_014388	ppa007187m.g	TBL36	AT3G54260.1	ZS	ZI	4.66989	3.52456	5.81522	1.21479	1.32493	1.10465	-1.94268	-5.91475	5e-05	0.00109653	TRICHOME BIREFRINGENCE-LIKE 36	scaffold_4:21141094-21142759
XLOC_014483	ppa017162m.g	LRP1	AT5G12330.1	ZS	ZI	2.93816	3.70911	2.16721	0.753482	0.866309	0.640656	-1.96327	-4.49752	5e-05	0.00109653	Lateral root primordium (LRP) protein-related	scaffold_4:23698307-23700968
XLOC_014554	ppa004166m.g	BAT1	AT2G01170.1	ZS	ZI	0.305282	0.318878	0.291685	1.47759	1.27975	1.67542	2.27503	5.04596	5e-05	0.00109653	bidirectional amino acid transporter 1	scaffold_4:26687004-26690577
XLOC_014653	ppa001700m.g	ATCLC-C	AT5G49890.1	ZS	ZI	1.8951	1.82761	1.96258	0.653693	0.710056	0.59733	-1.53559	-4.00857	5e-05	0.00109653	chloride channel C	scaffold_4:29967861-29975235
XLOC_014678	ppa002800m.g	ppa002800m.g	AT5G47800.1	ZS	ZI	2.11005	2.08318	2.13692	0.809409	0.615275	1.00354	-1.38234	-4.25075	5e-05	0.00109653	Phototropic-responsive NPH3 family protein	scaffold_4:178303-184071
XLOC_014717	ppa004013m.g	ATSDAT	AT5G47560.1	ZS	ZI	67.4261	65.1888	69.6635	35.3036	41.2327	29.3744	-0.933494	-4.2234	5e-05	0.00109653	tonoplast dicarboxylate transporter	scaffold_4:467534-470560
XLOC_014718	ppa012576m.g	ppa012576m.g	NA	ZS	ZI	117.244	107.969	126.519	66.1014	67.184	65.0189	-0.826761	-4.45358	5e-05	0.00109653	No description available	scaffold_4:483975-485491
XLOC_014742	ppa009108m.g	ppa009108m.g	AT1G11915.1	ZS	ZI	1.63792	1.15696	2.11889	0.254807	0.141266	0.368349	-2.68439	-4.36905	5e-05	0.00109653	No description available	scaffold_4:815567-816921
XLOC_014751	ppa005282m.g	APR3	AT4G21990.1	ZS	ZI	149.231	149.745	148.717	284.721	288.427	281.015	0.932002	4.76385	5e-05	0.00109653	APS reductase 3	scaffold_4:882024-884733
XLOC_014785	ppa003697m.g	ATPMEPCRA	AT1G11580.1	ZS	ZI	7.93464	6.80992	9.05936	4.22915	3.75682	4.70147	-0.907799	-3.84504	5e-05	0.00109653	methylesterase PCR A	scaffold_4:1195681-1199260
XLOC_014802	ppa013342m.g	ATCXXS1	AT1G11530.1	ZS	ZI	3.49504	2.82116	4.16892	9.89335	9.61682	10.1699	1.50115	5.72557	5e-05	0.00109653	C-terminal cysteine residue is changed to a serine 1	scaffold_4:1355798-1357026
XLOC_014803	ppa001567m.g	ATK1	AT4G21270.1	ZS	ZI	0.601043	0.440325	0.761761	0.191028	0.147131	0.234924	-1.65369	-3.40511	5e-05	0.00109653	kinesin 1	scaffold_4:1357689-1362533
XLOC_014809	ppa011600m.g	FQR1	AT5G54500.1	ZS	ZI	11.3969	10.5324	12.2615	5.8112	7.00598	4.61642	-0.971738	-4.02349	5e-05	0.00109653	flavodoxin-like quinone reductase 1	scaffold_4:1441433-1444783
XLOC_014871	ppa011429m.g	ppa011429m.g	AT2G20740.1	ZS	ZI	14.7942	13.0667	16.5217	7.88965	7.80609	7.97322	-0.906999	-3.20505	5e-05	0.00109653	Tetraspanin family protein	scaffold_4:2143909-2145618
XLOC_014882	ppa001031m.g	ATUBC24	AT2G33770.1	ZS	ZI	21.6234	20.9461	22.3008	49.1003	43.8198	54.3808	1.18314	5.71854	5e-05	0.00109653	phosphate 2	scaffold_4:2252306-2256576
XLOC_014883	NA	NA	NA	ZS	ZI	18.4112	17.9455	18.8769	45.6421	41.8759	49.4083	1.30978	6.67878	5e-05	0.00109653	No Description Availabe	NA
XLOC_014898	ppa013510m.g	DRM1	AT1G28330.1	ZS	ZI	106.731	89.6659	123.795	180.9	182.845	178.954	0.761216	4.46087	5e-05	0.00109653	dormancy-associated protein-like 1	scaffold_4:2431563-2432658
XLOC_014910	ppa009581m.g	ppa009581m.g	NA	ZS	ZI	59.6523	51.7685	67.5361	35.456	32.3121	38.5998	-0.750549	-3.89753	5e-05	0.00109653	No description available	scaffold_4:2514335-2515615
XLOC_014924	ppa013173m.g	ppa013173m.g	AT5G65360.1	ZS	ZI	6.43219	4.44528	8.41909	1.73898	0.963755	2.51421	-1.88707	-6.14631	5e-05	0.00109653	Histone superfamily protein	scaffold_4:2619400-2619854
XLOC_014934	ppa001159m.g	ATGLR2.7	AT2G29120.1	ZS	ZI	0.461576	0.533702	0.389451	1.20676	0.892396	1.52112	1.3865	3.42342	5e-05	0.00109653	glutamate receptor 2.7	scaffold_4:2710638-2713781
XLOC_014942	ppa008267m.g	ppa008267m.g	AT3G49340.1	ZS	ZI	132.023	115.407	148.638	352.081	229.837	474.325	1.41512	7.30898	5e-05	0.00109653	Cysteine proteinases superfamily protein	scaffold_4:2843852-2845181
XLOC_014952	ppa012259m.g	ppa012259m.g	AT1G29195.1	ZS	ZI	38.6605	37.1762	40.1447	22.4073	26.4393	18.3752	-0.786894	-4.23591	5e-05	0.00109653	No description available	scaffold_4:2966444-2967132
XLOC_014953	ppa014847m.g	ppa014847m.g	AT2G40260.1	ZS	ZI	2.12167	2.19776	2.04559	4.61821	4.67233	4.56409	1.12213	3.52607	5e-05	0.00109653	myb-like HTH transcriptional regulator family protein	scaffold_4:2989783-2993075
XLOC_014961	ppa016624m.g	ppa016624m.g	AT3G47570.1	ZS	ZI	2.79345	2.59642	2.99047	5.02132	3.64112	6.40153	0.846021	3.3191	5e-05	0.00109653	Leucine-rich repeat protein kinase family protein	scaffold_4:3105704-3109755
XLOC_014963	ppa024725m.g	ATCESA8	AT4G18780.1	ZS	ZI	5.15834	5.96046	4.35622	1.83905	1.762	1.91611	-1.48794	-5.18874	5e-05	0.00109653	cellulose synthase family protein	scaffold_4:3144542-3150701
XLOC_014998	ppa012671m.g	ppa012671m.g	AT1G29520.1	ZS	ZI	4.44371	3.52459	5.36282	1.42861	1.25646	1.60075	-1.63716	-4.93563	5e-05	0.00109653	AWPM-19-like family protein	scaffold_4:3585807-3586779
XLOC_015088	NA	NA	NA	ZS	ZI	17.78	13.6259	21.9341	4.04138	4.29247	3.79029	-2.13734	-12.8213	5e-05	0.00109653	No Description Availabe	NA
XLOC_015112	ppa003798m.g,ppa005451m.g	EDA28	AT2G34790.1	ZS	ZI	24.1725	28.698	19.647	11.9646	10.7363	13.1929	-1.0146	-4.28491	5e-05	0.00109653	FAD-binding Berberine family protein	scaffold_4:4835138-4844803
XLOC_015130	ppa004336m.g	ppa004336m.g	AT1G30690.2	ZS	ZI	1.35141	0.698165	2.00465	0.242246	0.164262	0.320231	-2.47992	-5.13617	5e-05	0.00109653	Sec14p-like phosphatidylinositol transfer family protein	scaffold_4:5076835-5078837
XLOC_015152	ppa004999m.g	CYP716A1	AT5G36110.1	ZS	ZI	2.3962	2.37829	2.41412	5.45069	5.24935	5.65202	1.18569	4.21571	5e-05	0.00109653	cytochrome P450, family 716, subfamily A, polypeptide 1	scaffold_4:5274694-5276366
XLOC_015173	NA	NA	NA	ZS	ZI	0.667703	0.570873	0.764533	3.84966	2.93949	4.75983	2.52745	6.37607	5e-05	0.00109653	No Description Availabe	NA
XLOC_015174	ppa014565m.g	ATPP2-A1	AT4G19840.1	ZS	ZI	15.9481	14.8951	17.0012	7.65269	7.98528	7.32009	-1.05935	-3.69686	5e-05	0.00109653	phloem protein 2-A1	scaffold_4:5641890-5643239
XLOC_015175	ppa012071m.g	ATPP2-A10	AT1G10155.1	ZS	ZI	44.8504	43.1472	46.5536	14.7838	13.9608	15.6069	-1.6011	-8.19798	5e-05	0.00109653	phloem protein 2-A10	scaffold_4:5644595-5645799
XLOC_015196	ppa014393m.g	ppa014393m.g	AT1G31335.1	ZS	ZI	2.30811	1.98103	2.6352	0	0	0	-Inf	NA	5e-05	0.00109653	No description available	scaffold_4:6076854-6077074
XLOC_015228	ppa000837m.g	BAM3	AT4G20270.1	ZS	ZI	3.77095	3.2572	4.2847	1.76909	1.61556	1.92263	-1.09192	-3.96563	5e-05	0.00109653	Leucine-rich receptor-like protein kinase family protein	scaffold_4:6580163-6584040
XLOC_015249	ppa007417m.g	APL	AT1G79430.2	ZS	ZI	11.2309	10.9379	11.5239	5.89717	5.19369	6.60065	-0.929379	-3.42696	5e-05	0.00109653	Homeodomain-like superfamily protein	scaffold_4:7034412-7036636
XLOC_015252	ppa020157m.g	ppa020157m.g	AT4G08850.1	ZS	ZI	2.49882	2.58877	2.40887	4.74331	4.20406	5.28256	0.924646	3.52708	5e-05	0.00109653	Leucine-rich repeat receptor-like protein kinase family protein	scaffold_4:7098835-7101675
XLOC_015289	ppa011629m.g	ppa011629m.g	AT3G12870.1	ZS	ZI	0.273416	0.216091	0.33074	0	0	0	-Inf	NA	5e-05	0.00109653	No description available	scaffold_4:7629771-7630390
XLOC_015305	ppa016640m.g	ppa016640m.g	AT3G26040.1	ZS	ZI	16.769	15.8997	17.6382	6.13726	6.46793	5.8066	-1.45013	-5.66013	5e-05	0.00109653	HXXXD-type acyl-transferase family protein	scaffold_4:7877666-7884806
XLOC_015381	ppa001161m.g	ppa001161m.g	AT3G14840.2	ZS	ZI	8.48145	7.62768	9.33522	4.88049	3.93373	5.82725	-0.797284	-3.387	5e-05	0.00109653	Leucine-rich repeat transmembrane protein kinase	scaffold_4:9014923-9024758
XLOC_015382	ppa003884m.g	ppa003884m.g	AT3G14840.2	ZS	ZI	20.5494	19.6359	21.4629	11.2097	9.76497	12.6545	-0.874345	-4.07336	5e-05	0.00109653	Leucine-rich repeat transmembrane protein kinase	scaffold_4:9030062-9033792
XLOC_015498	ppa022868m.g	ppa022868m.g	AT5G53750.1	ZS	ZI	8.64588	9.30817	7.98359	17.4395	19.2451	15.6339	1.01227	4.55112	5e-05	0.00109653	Cystathionine beta-synthase (CBS) family protein	scaffold_4:10974196-10975795
XLOC_015502	ppa012067m.g	ppa012067m.g	AT4G27435.1	ZS	ZI	68.2971	67.357	69.2373	40.4523	45.1021	35.8025	-0.755602	-4.17646	5e-05	0.00109653	Protein of unknown function (DUF1218)	scaffold_4:11026019-11028069
XLOC_015530	ppa013659m.g	ppa013659m.g	AT4G27360.1	ZS	ZI	175.551	185.784	165.318	277.726	278.701	276.75	0.661771	4.73871	5e-05	0.00109653	Dynein light chain type 1 family protein	scaffold_4:11495006-11495789
XLOC_015547	ppa007195m.g	BGLU41	AT5G54570.1	ZS	ZI	10.2162	10.6487	9.78363	5.52787	5.08928	5.96647	-0.886058	-3.34186	5e-05	0.00109653	beta glucosidase 41	scaffold_4:12076149-12079611
XLOC_015709	ppa027151m.g	LOP1	AT5G55540.1	ZS	ZI	0.642493	0.46191	0.823077	0.253983	0.176316	0.33165	-1.33895	-3.13144	5e-05	0.00109653	tornado 1	scaffold_4:14841041-14845853
XLOC_015767	ppa017824m.g	ppa017824m.g	AT1G10380.1	ZS	ZI	1.44034	1.38697	1.49371	0.380215	0.338386	0.422045	-1.92152	-3.53868	5e-05	0.00109653	Putative membrane lipoprotein	scaffold_4:16113251-16114533
XLOC_015882	NA	NA	NA	ZS	ZI	18.7947	16.829	20.7604	2.21092	1.91275	2.5091	-3.08761	-5.76497	5e-05	0.00109653	No Description Availabe	NA
XLOC_015935	ppa007999m.g	ppa007999m.g	AT4G16260.1	ZS	ZI	5.64833	5.21068	6.08599	24.6295	20.7998	28.4591	2.12449	9.23697	5e-05	0.00109653	Glycosyl hydrolase superfamily protein	scaffold_4:19752123-19753853
XLOC_016063	NA	NA	NA	ZS	ZI	588.611	598.473	578.749	1212.61	1344.24	1080.99	1.04273	4.8031	5e-05	0.00109653	No Description Availabe	NA
XLOC_016099	ppa003033m.g	ppa003033m.g	AT5G12220.1	ZS	ZI	35.8297	38.1807	33.4787	121.973	131.372	112.574	1.76733	7.33238	5e-05	0.00109653	las1-like family protein	scaffold_4:23714371-23722341
XLOC_016170	ppa001471m.g	ppa001471m.g	AT5G64030.1	ZS	ZI	41.5676	39.1142	44.021	25.729	27.3319	24.1262	-0.692064	-3.37117	5e-05	0.00109653	S-adenosyl-L-methionine-dependent methyltransferases superfamily protein	scaffold_4:26378265-26383288
XLOC_016296	ppa017509m.g	ppa017509m.g	AT1G35710.1	ZS	ZI	3.29218	3.24711	3.33725	1.21944	0.831232	1.60764	-1.43283	-4.12086	5e-05	0.00109653	Protein kinase family protein with leucine-rich repeat domain	scaffold_4:29607318-29610889
XLOC_016336	NA	NA	NA	ZS	ZI	29.8629	28.4152	31.3106	74.318	74.026	74.6099	1.31536	11.6775	5e-05	0.00109653	No Description Availabe	NA
XLOC_016363	NA	NA	NA	ZS	ZI	1.28249	1.24525	1.31973	7.1372	7.89262	6.38178	2.47641	7.73578	5e-05	0.00109653	No Description Availabe	NA
XLOC_016407	NA	NA	NA	ZS	ZI	3.97429	3.95103	3.99754	0.994618	1.09409	0.895148	-1.99848	-5.56009	5e-05	0.00109653	No Description Availabe	NA
XLOC_016408	NA	NA	NA	ZS	ZI	8.14344	7.21115	9.07573	3.01553	2.82145	3.20961	-1.43323	-5.24302	5e-05	0.00109653	No Description Availabe	NA
XLOC_016466	NA	NA	NA	ZS	ZI	72.3777	69.527	75.2284	37.3691	28.0484	46.6898	-0.9537	-7.62898	5e-05	0.00109653	No Description Availabe	NA
XLOC_016531	NA	NA	NA	ZS	ZI	0	0	0	19.0109	0.505944	37.5159	Inf	NA	5e-05	0.00109653	No Description Availabe	NA
XLOC_016591	ppa001932m.g	TMT2	AT4G35300.1	ZS	ZI	28.838	28.0183	29.6578	18.9312	17.4397	20.4228	-0.607206	-2.72841	5e-05	0.00109653	tonoplast monosaccharide transporter2	scaffold_5:717474-722549
XLOC_016617	ppa000374m.g	ppa000374m.g	AT4G38350.1	ZS	ZI	5.88705	5.49762	6.27648	3.521	3.86361	3.17838	-0.741561	-3.11225	5e-05	0.00109653	Patched family protein	scaffold_5:1136019-1152279
XLOC_016692	ppa001580m.g	ppa001580m.g	AT1G32090.1	ZS	ZI	2.10033	2.02549	2.17516	1.00571	0.952901	1.05852	-1.0624	-3.09708	5e-05	0.00109653	early-responsive to dehydration stress protein (ERD4)	scaffold_5:2740517-2749583
XLOC_016697	ppa019283m.g	RPM1	AT3G07040.1	ZS	ZI	0.19932	0.200211	0.19843	0.782836	0.709667	0.856005	1.97362	4.34262	5e-05	0.00109653	NB-ARC domain-containing disease resistance protein	scaffold_5:2860060-2863032
XLOC_016720	ppa000340m.g	PGP2	AT4G25960.1	ZS	ZI	50.0319	47.9274	52.1365	23.2938	28.6894	17.8981	-1.1029	-4.98167	5e-05	0.00109653	P-glycoprotein 2	scaffold_5:3627684-3635541
XLOC_016725	ppa009107m.g	ppa009107m.g	AT2G23910.1	ZS	ZI	100.986	95.1337	106.838	63.7851	70.201	57.3691	-0.662864	-3.02161	5e-05	0.00109653	NAD(P)-binding Rossmann-fold superfamily protein	scaffold_5:3729203-3733179
XLOC_016757	ppa004066m.g	ALMT12	AT4G17970.1	ZS	ZI	19.58	21.6216	17.5385	37.7756	39.8768	35.6743	0.94807	4.18581	5e-05	0.00109653	aluminum-activated, malate transporter 12	scaffold_5:4418543-4421475
XLOC_016888	ppa007666m.g	ppa007666m.g	AT3G60340.2	ZS	ZI	81.5553	79.4361	83.6745	51.5858	59.6771	43.4945	-0.660805	-3.01248	5e-05	0.00109653	alpha/beta-Hydrolases superfamily protein	scaffold_5:7765370-7772170
XLOC_016889	ppa018739m.g	ppa018739m.g	AT3G60380.1	ZS	ZI	4.00369	3.67205	4.33534	1.75442	1.64121	1.86763	-1.19034	-3.66575	5e-05	0.00109653	hydroxyproline-rich glycoprotein family protein	scaffold_5:7802540-7804671
XLOC_016911	ppa007800m.g	ppa007800m.g	AT5G47470.1	ZS	ZI	39.5466	36.2928	42.8003	23.0032	25.3065	20.6999	-0.781717	-3.34725	5e-05	0.00109653	Nodulin MtN21 /EamA-like transporter family protein	scaffold_5:8261679-8264613
XLOC_016927	ppa004852m.g	ppa004852m.g	AT4G16563.1	ZS	ZI	21.7011	21.9193	21.4828	9.69345	9.84812	9.53878	-1.16268	-5.35777	5e-05	0.00109653	Eukaryotic aspartyl protease family protein	scaffold_5:8565048-8566515
XLOC_016936	ppa022084m.g	ppa022084m.g	NA	ZS	ZI	0.13889	0.137495	0.140284	7.73287	5.30612	10.1596	5.79899	9.61846	5e-05	0.00109653	No description available	scaffold_5:8720181-8722671
XLOC_016947	ppa014788m.g	ppa014788m.g	AT4G22590.1	ZS	ZI	4.38087	4.87932	3.88242	9.99041	11.365	8.61578	1.18933	4.88185	5e-05	0.00109653	Haloacid dehalogenase-like hydrolase (HAD) superfamily protein	scaffold_5:8940851-8946219
XLOC_016980	ppa002356m.g	ppa002356m.g	AT4G22730.1	ZS	ZI	7.52045	6.35435	8.68656	2.93631	3.07853	2.79409	-1.35682	-4.89829	5e-05	0.00109653	Leucine-rich repeat protein kinase family protein	scaffold_5:9343224-9346569
XLOC_017017	ppa002068m.g	SDD1	AT1G04110.1	ZS	ZI	2.34672	2.24999	2.44344	1.15759	1.21998	1.09519	-1.01952	-3.25405	5e-05	0.00109653	Subtilase family protein	scaffold_5:9775713-9778496
XLOC_017097	ppa004996m.g	ppa004996m.g	AT4G23500.1	ZS	ZI	7.40265	7.12687	7.67842	4.03605	3.59008	4.48202	-0.875097	-3.43678	5e-05	0.00109653	Pectin lyase-like superfamily protein	scaffold_5:11188217-11190931
XLOC_017124	ppa025930m.g	ALMT9	AT3G18440.1	ZS	ZI	3.03118	3.08851	2.97384	1.18887	1.29283	1.08492	-1.35028	-4.03232	5e-05	0.00109653	aluminum-activated malate transporter 9	scaffold_5:11512081-11516011
XLOC_017135	ppa009170m.g	ppa009170m.g	AT3G61610.1	ZS	ZI	17.4142	18.1267	16.7017	32.0881	35.105	29.0712	0.881776	3.83256	5e-05	0.00109653	Galactose mutarotase-like superfamily protein	scaffold_5:11702981-11706259
XLOC_017150	ppa023599m.g	GT72B1	AT1G01420.1	ZS	ZI	2.17619	2.05823	2.29416	0.361318	0.300452	0.422185	-2.59047	-6.03234	5e-05	0.00109653	UDP-Glycosyltransferase superfamily protein	scaffold_5:11840728-11842205
XLOC_017155	ppa013538m.g	ppa013538m.g	NA	ZS	ZI	71.8739	61.8235	81.9243	22.4838	21.3081	23.6595	-1.67658	-9.39364	5e-05	0.00109653	No description available	scaffold_5:11883607-11884434
XLOC_017193	ppa008843m.g	ppa008843m.g	AT4G24060.1	ZS	ZI	10.5993	9.97906	11.2195	5.17283	4.51987	5.8258	-1.03494	-4.29359	5e-05	0.00109653	Dof-type zinc finger DNA-binding family protein	scaffold_5:12409645-12411625
XLOC_017232	ppa001674m.g	ppa001674m.g	AT4G10520.1	ZS	ZI	2.78528	2.71271	2.85785	1.30278	1.33722	1.26834	-1.09623	-3.30319	5e-05	0.00109653	Subtilase family protein	scaffold_5:12798102-12801354
XLOC_017238	ppa021800m.g	ppa021800m.g	AT1G63310.1	ZS	ZI	17.165	12.1008	22.2291	3.83026	3.18017	4.48035	-2.16395	-8.86873	5e-05	0.00109653	No description available	scaffold_5:12879033-12879549
XLOC_017247	ppa002760m.g	ppa002760m.g	AT1G33170.1	ZS	ZI	11.8073	10.7656	12.8491	6.4181	6.25328	6.58292	-0.879465	-3.70915	5e-05	0.00109653	S-adenosyl-L-methionine-dependent methyltransferases superfamily protein	scaffold_5:12961473-12966257
XLOC_017254	ppa000984m.g	ATRBOHC	AT5G51060.1	ZS	ZI	7.07771	6.16354	7.99189	3.55171	3.16839	3.93503	-0.994769	-4.10469	5e-05	0.00109653	NADPH/respiratory burst oxidase protein D	scaffold_5:13017364-13022499
XLOC_017285	ppa000123m.g,ppa018533m.g,ppa022713m.g	ppa000123m.g	AT3G48770.1	ZS	ZI	8.18052	7.61345	8.74759	3.8189	3.36866	4.26915	-1.09903	-4.74916	5e-05	0.00109653	DNA binding,ATP binding	scaffold_5:13373648-13433625
XLOC_017305	ppa006616m.g	NPC6	AT3G48610.1	ZS	ZI	15.2968	13.7542	16.8395	6.83654	7.21923	6.45385	-1.1619	-5.11507	5e-05	0.00109653	non-specific phospholipase C6	scaffold_5:13631347-13633765
XLOC_017307	ppa003294m.g	ppa003294m.g	AT3G01930.2	ZS	ZI	19.3298	18.5053	20.1543	12.1255	11.0045	13.2466	-0.672784	-2.85401	5e-05	0.00109653	Major facilitator superfamily protein	scaffold_5:13642668-13645517
XLOC_017316	ppa003061m.g	ATPAP27	AT5G50400.1	ZS	ZI	1.04598	0.898055	1.1939	2.5662	2.06491	3.0675	1.29478	3.50664	5e-05	0.00109653	purple acid phosphatase 27	scaffold_5:13707747-13711035
XLOC_017383	ppa002116m.g	ppa002116m.g	AT2G42490.1	ZS	ZI	1.47475	1.41222	1.53728	3.33116	3.42527	3.23705	1.17556	4.10358	5e-05	0.00109653	Copper amine oxidase family protein	scaffold_5:14429921-14435320
XLOC_017464	ppa004321m.g	AATP1	AT5G40010.1	ZS	ZI	4.01338	3.2824	4.74437	1.70257	1.59402	1.81112	-1.2371	-3.77052	5e-05	0.00109653	AAA-ATPase 1	scaffold_5:15292311-15294197
XLOC_017474	ppa003360m.g	ATNRT1:2	AT1G69850.1	ZS	ZI	19.1971	20.2527	18.1414	40.1794	44.4685	35.8903	1.06557	4.75247	5e-05	0.00109653	nitrate transporter 1:2	scaffold_5:15419529-15422625
XLOC_017481	ppa020976m.g	ppa020976m.g	AT2G17030.1	ZS	ZI	0.423029	0.465832	0.380226	3.98161	2.57814	5.38509	3.23453	7.56237	5e-05	0.00109653	F-box family protein with a domain of unknown function (DUF295)	scaffold_5:15503999-15505013
XLOC_017550	ppa004083m.g	CYP78A10	AT1G74110.1	ZS	ZI	38.4783	36.2033	40.7532	10.8573	9.814	11.9005	-1.82538	-8.64608	5e-05	0.00109653	cytochrome P450, family 78, subfamily A, polypeptide 10	scaffold_5:16555254-16557233
XLOC_017556	ppa010308m.g	AGL8	AT5G60910.1	ZS	ZI	2.35808	2.31449	2.40166	5.75234	6.44163	5.06304	1.28654	3.89609	5e-05	0.00109653	AGAMOUS-like 8	scaffold_5:16634658-16637704
XLOC_017612	ppa008877m.g	AtMYB116	AT1G25340.1	ZS	ZI	0.616304	0.752657	0.479951	3.06533	2.42773	3.70292	2.31433	5.95292	5e-05	0.00109653	myb domain protein 116	scaffold_5:17284516-17285860
XLOC_017626	ppa023407m.g	ppa023407m.g	AT3G18260.1	ZS	ZI	3.298	2.22332	4.37268	0.843821	0.637063	1.05058	-1.96658	-5.11739	5e-05	0.00109653	Reticulon family protein	scaffold_5:17397018-17398228
XLOC_017649	ppa011954m.g	ATMYB4	AT4G38620.1	ZS	ZI	2.92479	1.90013	3.94945	0.293541	0.231914	0.355167	-3.3167	-6.32767	5e-05	0.00109653	myb domain protein 4	scaffold_5:17622023-17623067
XLOC_017693	ppa001135m.g	ATSUS6	AT1G73370.1	ZS	ZI	1.39242	1.12633	1.6585	0.478513	0.494636	0.46239	-1.54096	-4.14168	5e-05	0.00109653	sucrose synthase 6	scaffold_5:18201752-18206008
XLOC_017715	ppa000557m.g	CESA6	AT5G64740.1	ZS	ZI	12.4706	11.4826	13.4586	7.36842	8.14013	6.5967	-0.759107	-3.29608	5e-05	0.00109653	cellulose synthase 6	scaffold_5:135460-141443
XLOC_017723	ppa020532m.g	ppa020532m.g	AT1G21010.1	ZS	ZI	1.29184	1.33384	1.24984	3.75018	3.25869	4.24168	1.53754	4.52407	5e-05	0.00109653	No description available	scaffold_5:290375-291131
XLOC_017788	ppa003643m.g	ATROPGEF14	AT1G31650.1	ZS	ZI	3.71584	3.363	4.06869	1.82868	1.88017	1.77718	-1.02289	-3.21428	5e-05	0.00109653	RHO guanyl-nucleotide exchange factor 14	scaffold_5:1638986-1645678
XLOC_017827	ppa003819m.g	UGT73B3	AT2G36780.1	ZS	ZI	9.72878	9.7747	9.68286	20.81	19.0516	22.5685	1.09695	5.05462	5e-05	0.00109653	UDP-glucosyl transferase 73B3	scaffold_5:2514859-2516664
XLOC_017930	ppa007828m.g	anac096	AT4G17980.1	ZS	ZI	4.78964	3.84629	5.73299	1.453	1.2066	1.6994	-1.72088	-5.65866	5e-05	0.00109653	NAC domain containing protein 96	scaffold_5:4430091-4432484
XLOC_018039	ppa015574m.g	ppa015574m.g	AT5G02890.1	ZS	ZI	37.6669	36.507	38.8269	19.8618	25.5651	14.1585	-0.923302	-3.83716	5e-05	0.00109653	HXXXD-type acyl-transferase family protein	scaffold_5:6389056-6390295
XLOC_018112	ppa013010m.g	ppa013010m.g	AT1G62510.1	ZS	ZI	55.0491	50.1265	59.9717	27.2781	27.5266	27.0297	-1.01297	-5.58823	5e-05	0.00109653	Bifunctional inhibitor/lipid-transfer protein/seed storage 2S albumin superfamily protein	scaffold_5:8752880-8753624
XLOC_018131	ppa004795m.g	BETA-VPE	AT1G62710.1	ZS	ZI	13.979	13.4995	14.4586	5.76176	5.59851	5.925	-1.27868	-4.98369	5e-05	0.00109653	beta vacuolar processing enzyme	scaffold_5:9040028-9044532
XLOC_018134	ppa011699m.g	ppa011699m.g	AT5G62360.1	ZS	ZI	54.3768	49.3286	59.425	33.4357	31.75	35.1215	-0.7016	-3.76818	5e-05	0.00109653	Plant invertase/pectin methylesterase inhibitor superfamily protein	scaffold_5:9090571-9091533
XLOC_018168	ppa023220m.g	CDI3	AT1G12480.1	ZS	ZI	6.48973	6.53288	6.44657	12.139	12.5637	11.7142	0.903416	3.26008	5e-05	0.00109653	C4-dicarboxylate transporter/malic acid transport protein	scaffold_5:9637723-9645424
XLOC_018177	ppa008639m.g	ATCCS	AT1G12520.1	ZS	ZI	8.3987	8.93581	7.86159	23.3866	21.3714	25.4017	1.47744	5.66844	5e-05	0.00109653	copper chaperone for SOD1	scaffold_5:9712759-9715542
XLOC_018182	ppa007738m.g	ANS	AT4G22880.2	ZS	ZI	167.054	140.797	193.31	30.8568	34.7071	27.0065	-2.43665	-12.4112	5e-05	0.00109653	leucoanthocyanidin dioxygenase	scaffold_5:9817672-9819380
XLOC_018227	ppa021723m.g	ATMYB3R-1	AT4G32730.2	ZS	ZI	0.169383	0.233077	0.10569	1.16244	0.878328	1.44655	2.77879	4.19643	5e-05	0.00109653	Homeodomain-like protein	scaffold_5:10340376-10343378
XLOC_018247	ppa004028m.g	ppa004028m.g	AT1G63430.1	ZS	ZI	13.1308	13.0496	13.212	7.81783	9.03999	6.59568	-0.748114	-3.35916	5e-05	0.00109653	Leucine-rich repeat protein kinase family protein	scaffold_5:10619354-10624142
XLOC_018284	ppa007254m.g	ATMPK4	AT4G01370.1	ZS	ZI	55.27	60.2172	50.3229	104.266	109.719	98.8138	0.915703	4.15744	5e-05	0.00109653	MAP kinase 4	scaffold_5:11191347-11195732
XLOC_018323	ppa000225m.g	ATMRP14	AT3G59140.1	ZS	ZI	0.613078	0.603431	0.622725	0.224899	0.201788	0.24801	-1.4468	-3.56938	5e-05	0.00109653	multidrug resistance-associated protein 14	scaffold_5:11658498-11664403
XLOC_018458	ppa005038m.g	ATICE1	AT3G26744.4	ZS	ZI	19.7876	20.3846	19.1906	31.6039	30.5909	32.617	0.675507	3.00718	5e-05	0.00109653	basic helix-loop-helix (bHLH) DNA-binding superfamily protein	scaffold_5:13258262-13261675
XLOC_018469	ppa027024m.g	ANAC083	AT5G13180.1	ZS	ZI	5.77031	4.69361	6.84701	1.85673	1.91765	1.79582	-1.63588	-3.92516	5e-05	0.00109653	NAC domain containing protein 83	scaffold_5:13437217-13438156
XLOC_018481	ppa019976m.g	ppa019976m.g	AT5G50710.1	ZS	ZI	0.49833	0.373328	0.623333	0	0	0	-Inf	NA	5e-05	0.00109653	No description available	scaffold_5:13557002-13557647
XLOC_018482	ppa013097m.g	ATHVA22D	AT4G24960.1	ZS	ZI	27.3475	27.1401	27.5548	13.793	12.4431	15.1429	-0.987473	-4.98086	5e-05	0.00109653	HVA22 homologue D	scaffold_5:13560053-13561126
XLOC_018516	ppa006897m.g	ppa006897m.g	AT3G48460.1	ZS	ZI	108.605	103.869	113.34	57.0415	70.9236	43.1595	-0.929	-4.20932	5e-05	0.00109653	GDSL-like Lipase/Acylhydrolase superfamily protein	scaffold_5:14003401-14005071
XLOC_018545	ppa023699m.g	ppa023699m.g	AT3G01680.1	ZS	ZI	7.00452	5.43947	8.56958	2.42516	2.03976	2.81055	-1.53021	-5.3246	5e-05	0.00109653	No description available	scaffold_5:14222700-14225954
XLOC_018563	ppa013557m.g	ppa013557m.g	NA	ZS	ZI	55.758	55.4973	56.0186	30.1305	28.6166	31.6444	-0.887953	-5.374	5e-05	0.00109653	No description available	scaffold_5:14377791-14378313
XLOC_018569	ppa021696m.g	ATFRO8	AT5G50160.1	ZS	ZI	10.6113	10.2751	10.9475	3.95776	3.48712	4.4284	-1.42285	-5.46417	5e-05	0.00109653	ferric reduction oxidase 8	scaffold_5:14410482-14413589
XLOC_018584	ppa010625m.g	ppa010625m.g	AT5G62930.1	ZS	ZI	60.7667	58.4482	63.0852	98.1117	91.7683	104.455	0.691143	3.12006	5e-05	0.00109653	SGNH hydrolase-type esterase superfamily protein	scaffold_5:14699479-14702128
XLOC_018595	ppa010908m.g	ATMYB66	AT5G14750.1	ZS	ZI	9.11685	7.34696	10.8867	2.74499	2.81261	2.67736	-1.73174	-6.26092	5e-05	0.00109653	myb domain protein 66	scaffold_5:14852198-14853507
XLOC_018605	ppa002322m.g	ppa002322m.g	AT1G60190.1	ZS	ZI	3.59884	3.24025	3.95742	6.87073	7.19299	6.54846	0.932931	3.71392	5e-05	0.00109653	ARM repeat superfamily protein	scaffold_5:14934307-14936436
XLOC_018691	ppa024713m.g	ppa024713m.g	AT1G18810.1	ZS	ZI	4.79018	4.50592	5.07443	2.14281	2.71796	1.56766	-1.16058	-4.01008	5e-05	0.00109653	phytochrome kinase substrate-related	scaffold_5:15722954-15724572
XLOC_018745	ppa004433m.g	CYP75B1	AT5G07990.1	ZS	ZI	289.676	265.187	314.164	80.1599	83.0804	77.2394	-1.85348	-9.35591	5e-05	0.00109653	Cytochrome P450 superfamily protein	scaffold_5:16348482-16356983
XLOC_018792	ppa004863m.g	ENO1	AT1G74030.1	ZS	ZI	4.77936	3.93315	5.62557	1.51611	1.13319	1.89902	-1.65645	-5.52126	5e-05	0.00109653	enolase 1	scaffold_5:16840137-16843022
XLOC_018797	ppa000418m.g	ppa000418m.g	AT1G68710.1	ZS	ZI	30.4307	27.9691	32.8922	20.1701	18.1568	22.1835	-0.593306	-2.70606	5e-05	0.00109653	ATPase E1-E2 type family protein / haloacid dehalogenase-like hydrolase family protein	scaffold_5:16889537-16896312
XLOC_018889	ppa004742m.g	NMT1	AT3G18000.1	ZS	ZI	14.2419	13.1569	15.327	8.7177	9.84105	7.59436	-0.708126	-2.81971	5e-05	0.00109653	S-adenosyl-L-methionine-dependent methyltransferases superfamily protein	scaffold_5:17722726-17727207
XLOC_018890	ppa002944m.g	ATPIN1	AT1G73590.1	ZS	ZI	6.15041	4.66547	7.63535	2.40075	2.00565	2.79585	-1.3572	-5.11566	5e-05	0.00109653	Auxin efflux carrier family protein	scaffold_5:17737210-17740902
XLOC_018896	ppa000357m.g	ppa000357m.g	AT1G18270.2	ZS	ZI	18.8876	17.4167	20.3586	11.4172	12.3598	10.4746	-0.726235	-3.36596	5e-05	0.00109653	ketose-bisphosphate aldolase class-II family protein	scaffold_5:17784357-17796800
XLOC_018911	ppa012697m.g	ppa012697m.g	NA	ZS	ZI	35.5249	34.2242	36.8256	12.8003	13.7979	11.8027	-1.47265	-7.38087	5e-05	0.00109653	No description available	scaffold_5:17932883-17933642
XLOC_018913	ppa005659m.g	ppa005659m.g	AT5G37490.1	ZS	ZI	0.338947	0.342192	0.335701	1.18692	1.185	1.18884	1.80809	3.91292	5e-05	0.00109653	ARM repeat superfamily protein	scaffold_5:17959320-17960674
XLOC_018989	ppa017021m.g	ppa017021m.g	AT1G55200.1	ZS	ZI	1430.34	1187.3	1673.38	377.686	384.257	371.116	-1.9211	-70.727	5e-05	0.00109653	Protein kinase protein with adenine nucleotide alpha hydrolases-like domain	scaffold_5:3990577-3992189
XLOC_018990	ppa017021m.g	ppa017021m.g	AT1G55200.1	ZS	ZI	187.818	165.735	209.901	68.7751	66.5195	71.0307	-1.44938	-25.9946	5e-05	0.00109653	Protein kinase protein with adenine nucleotide alpha hydrolases-like domain	scaffold_5:3990577-3992189
XLOC_019016	NA	NA	NA	ZS	ZI	0	0	0	112.972	0	225.945	Inf	NA	5e-05	0.00109653	No Description Availabe	NA
XLOC_019037	NA	NA	NA	ZS	ZI	29.2723	26.0015	32.5432	70.7724	59.1082	82.4366	1.27365	10.6368	5e-05	0.00109653	No Description Availabe	NA
XLOC_019038	NA	NA	NA	ZS	ZI	15.4169	13.7078	17.126	33.4279	26.0932	40.7625	1.11654	5.38091	5e-05	0.00109653	No Description Availabe	NA
XLOC_019072	NA	NA	NA	ZS	ZI	1.01915	0.500983	1.53732	9.96028	2.85811	17.0625	3.28882	10.0607	5e-05	0.00109653	No Description Availabe	NA
XLOC_019133	ppa005835m.g	ATCAX3	AT3G51860.1	ZS	ZI	54.5815	49.3362	59.8269	14.985	17.3591	12.611	-1.86489	-9.03887	5e-05	0.00109653	cation exchanger 3	scaffold_6:140489-143948
XLOC_019139	ppa011625m.g	ppa011625m.g	AT5G58800.2	ZS	ZI	32.0071	31.2082	32.8061	19.8906	19.5799	20.2012	-0.686309	-2.76425	5e-05	0.00109653	Quinone reductase family protein	scaffold_6:220201-221695
XLOC_019173	ppa005901m.g	ppa005901m.g	AT3G13620.1	ZS	ZI	36.053	32.5954	39.5107	8.69505	10.0426	7.34753	-2.05186	-4.59259	5e-05	0.00109653	Amino acid permease family protein	scaffold_6:751488-764940
XLOC_019230	ppa018053m.g	ppa018053m.g	AT1G07050.1	ZS	ZI	18.7078	20.0194	17.3961	30.6301	28.8886	32.3716	0.711312	2.78714	5e-05	0.00109653	CCT motif family protein	scaffold_6:1660455-1661922
XLOC_019265	ppa023836m.g	ATLTP1	AT2G38540.1	ZS	ZI	31.0758	30.3578	31.7937	77.4644	63.0522	91.8766	1.31774	9.11056	5e-05	0.00109653	lipid transfer protein 1	scaffold_6:2141698-2142193
XLOC_019313	ppa017673m.g	ATKP1	AT3G44730.1	ZS	ZI	0.888313	0.78484	0.991785	0.19598	0.155174	0.236787	-2.18036	-4.75718	5e-05	0.00109653	kinesin-like protein 1	scaffold_6:2929707-2937130
XLOC_019355	ppa001713m.g	ppa001713m.g	AT5G12950.1	ZS	ZI	41.76	40.642	42.878	23.8697	23.491	24.2484	-0.806943	-3.67846	5e-05	0.00109653	Putative glycosyl hydrolase of unknown function (DUF1680)	scaffold_6:3390507-3404968
XLOC_019426	ppa008861m.g	ppa008861m.g	AT1G55230.1	ZS	ZI	24.7116	23.6886	25.7347	7.42968	8.17681	6.68255	-1.73382	-7.8212	5e-05	0.00109653	Family of unknown function (DUF716)	scaffold_6:4438369-4439707
XLOC_019464	ppa009908m.g	ppa009908m.g	AT5G59480.1	ZS	ZI	10.4651	8.37321	12.5571	5.40305	6.13462	4.67147	-0.953746	-3.14228	5e-05	0.00109653	Haloacid dehalogenase-like hydrolase (HAD) superfamily protein	scaffold_6:4950768-4953087
XLOC_019506	ppa023882m.g	ppa023882m.g	AT2G28690.1	ZS	ZI	10.1511	10.0063	10.2959	18.7145	21.9304	15.4986	0.882522	4.06382	5e-05	0.00109653	Protein of unknown function (DUF1635)	scaffold_6:5739317-5741348
XLOC_019531	ppa003714m.g	ATLAC17	AT5G60020.1	ZS	ZI	12.1272	13.9634	10.2909	6.01608	6.61787	5.4143	-1.01135	-3.96839	5e-05	0.00109653	laccase 17	scaffold_6:6085649-6089317
XLOC_019544	ppa026947m.g	NAXT1	AT3G45660.1	ZS	ZI	8.43137	7.9959	8.86684	4.16105	3.35957	4.96253	-1.01882	-3.74215	5e-05	0.00109653	nitrate excretion transporter1	scaffold_6:6296296-6300489
XLOC_019548	ppa009811m.g	ppa009811m.g	AT2G28510.1	ZS	ZI	6.92229	6.11313	7.73146	3.61116	2.84437	4.37795	-0.938786	-3.57248	5e-05	0.00109653	Dof-type zinc finger DNA-binding family protein	scaffold_6:6370545-6372933
XLOC_019575	ppa001480m.g	BGAL8	AT2G28470.1	ZS	ZI	44.5813	44.7692	44.3933	28.8019	29.6545	27.9494	-0.630274	-2.81293	5e-05	0.00109653	beta-galactosidase 8	scaffold_6:6918164-6928692
XLOC_019588	ppa001378m.g	IFL	AT5G60690.1	ZS	ZI	7.58392	7.1066	8.06125	3.91086	3.99799	3.82373	-0.955459	-3.71838	5e-05	0.00109653	Homeobox-leucine zipper family protein / lipid-binding START domain-containing protein	scaffold_6:7110064-7117680
XLOC_019640	ppa011745m.g	ppa011745m.g	AT5G22870.1	ZS	ZI	7.06124	5.22469	8.89779	1.50971	1.53588	1.48355	-2.22565	-7.07387	5e-05	0.00109653	Late embryogenesis abundant (LEA) hydroxyproline-rich glycoprotein family	scaffold_6:8218653-8219263
XLOC_019661	ppa003918m.g	ATCSLA02	AT5G22740.1	ZS	ZI	7.16625	6.32322	8.00928	3.71392	5.01391	2.41394	-0.948274	-3.3361	5e-05	0.00109653	cellulose synthase-like A02	scaffold_6:8677753-8683665
XLOC_019750	ppa007755m.g	ATDCP1	NA	ZS	ZI	1.38232	1.16951	1.59514	4.34192	3.19002	5.49383	1.65124	5.22581	5e-05	0.00109653	decapping 1	scaffold_6:10772849-10777409
XLOC_019777	ppa012991m.g	HEL	AT3G04720.1	ZS	ZI	1.40448	0.932753	1.8762	9.72848	8.13669	11.3203	2.79218	8.85773	5e-05	0.00109653	pathogenesis-related 4	scaffold_6:11409982-11410896
XLOC_019783	ppa003186m.g	ATCNGC1	AT5G53130.1	ZS	ZI	11.1246	10.0034	12.2457	3.42064	3.093	3.74828	-1.70141	-6.30805	5e-05	0.00109653	cyclic nucleotide gated channel 1	scaffold_6:11566620-11571858
XLOC_019790	ppa006760m.g	ppa006760m.g	AT1G08440.1	ZS	ZI	18.3711	19.559	17.1832	34.7474	38.0537	31.4411	0.919467	4.48169	5e-05	0.00109653	Aluminium activated malate transporter family protein	scaffold_6:11670270-11673035
XLOC_019801	ppa002898m.g	ppa002898m.g	AT5G22090.1	ZS	ZI	22.5567	20.4738	24.6395	8.68193	8.85325	8.51062	-1.37747	-5.8536	5e-05	0.00109653	Protein of unknown function (DUF3049)	scaffold_6:11968322-11970934
XLOC_019830	ppa019862m.g	ppa019862m.g	AT2G27140.1	ZS	ZI	3.51378	2.38158	4.64597	0.959448	0.878728	1.04017	-1.87275	-5.22711	5e-05	0.00109653	HSP20-like chaperones superfamily protein	scaffold_6:13127612-13129381
XLOC_019846	ppa003411m.g	ppa003411m.g	AT5G21105.1	ZS	ZI	5.06937	5.05355	5.08519	2.53349	2.57846	2.48852	-1.00068	-3.64678	5e-05	0.00109653	Plant L-ascorbate oxidase	scaffold_6:13521039-13525997
XLOC_019911	ppa015480m.g	ATWRKY51	AT5G64810.1	ZS	ZI	16.1925	16.1924	16.1926	8.24672	6.41	10.0834	-0.973436	-3.35048	5e-05	0.00109653	WRKY DNA-binding protein 51	scaffold_6:15635180-15637615
XLOC_019949	ppa005032m.g	AAT	AT2G22250.3	ZS	ZI	20.404	18.1798	22.6282	10.3922	10.7102	10.0742	-0.973356	-3.99462	5e-05	0.00109653	aspartate aminotransferase	scaffold_6:16632925-16637567
XLOC_019977	ppa005824m.g	ppa005824m.g	AT4G39840.1	ZS	ZI	44.3424	42.4501	46.2346	19.1962	21.6573	16.735	-1.20787	-5.98479	5e-05	0.00109653	No description available	scaffold_6:17491068-17492620
XLOC_020006	ppa017055m.g	AtUGT85A2	AT1G22360.1	ZS	ZI	44.3275	39.7891	48.8658	13.8778	12.1428	15.6129	-1.67542	-6.98597	5e-05	0.00109653	UDP-glucosyl transferase 85A2	scaffold_6:17918306-17920127
XLOC_020008	ppa004068m.g	ppa004068m.g	AT1G22410.1	ZS	ZI	107.593	89.3016	125.885	16.7369	16.6783	16.7955	-2.68449	-13.0225	5e-05	0.00109653	Class-II DAHP synthetase family protein	scaffold_6:17983329-17986247
XLOC_020052	ppa004921m.g	ppa004921m.g	AT5G65470.1	ZS	ZI	59.3585	54.1442	64.5728	34.4941	38.6421	30.3461	-0.783105	-3.54442	5e-05	0.00109653	O-fucosyltransferase family protein	scaffold_6:19062263-19066688
XLOC_020066	ppa005394m.g,ppa021249m.g	ppa005394m.g	AT2G22590.1	ZS	ZI	23.951	23.1698	24.7321	14.7332	14.5367	14.9297	-0.701013	-3.28128	5e-05	0.00109653	UDP-Glycosyltransferase superfamily protein	scaffold_6:19231130-19265609
XLOC_020085	ppa001356m.g	ppa001356m.g	AT2G22660.2	ZS	ZI	93.886	93.0068	94.7652	182.295	201.529	163.062	0.957297	4.31535	5e-05	0.00109653	Protein of unknown function (duplicated DUF1399)	scaffold_6:19932500-19937489
XLOC_020090	ppa002537m.g	EDA40	AT4G37890.1	ZS	ZI	12.5992	12.5241	12.6742	5.69936	6.13249	5.26624	-1.14445	-4.67105	5e-05	0.00109653	Zinc finger (C3HC4-type RING finger) family protein	scaffold_6:20037405-20040234
XLOC_020091	ppa002424m.g	PCK1	AT4G37870.1	ZS	ZI	29.4668	26.6849	32.2487	14.6959	16.1002	13.2916	-1.00368	-4.41369	5e-05	0.00109653	phosphoenolpyruvate carboxykinase 1	scaffold_6:20066598-20072111
XLOC_020154	ppa020432m.g	ppa020432m.g	AT5G67460.1	ZS	ZI	2.42018	1.88884	2.95152	0.590654	0.687652	0.493656	-2.03473	-4.71881	5e-05	0.00109653	O-Glycosyl hydrolases family 17 protein	scaffold_6:20874635-20876516
XLOC_020165	ppa007836m.g	ACBP3	AT4G24230.6	ZS	ZI	14.5751	13.707	15.4432	8.18997	7.83423	8.54571	-0.831578	-3.16992	5e-05	0.00109653	acyl-CoA-binding domain 3	scaffold_6:21037971-21040969
XLOC_020190	ppa019762m.g	ppa019762m.g	AT2G23200.1	ZS	ZI	2.69821	2.18598	3.21044	1.2318	1.05478	1.40882	-1.13124	-3.65234	5e-05	0.00109653	Protein kinase superfamily protein	scaffold_6:21355805-21358190
XLOC_020196	ppa001717m.g	ppa001717m.g	AT4G37250.1	ZS	ZI	1.99022	1.79386	2.18657	0.754367	0.786484	0.722249	-1.39959	-4.22868	5e-05	0.00109653	Leucine-rich repeat protein kinase family protein	scaffold_6:21416162-21419409
XLOC_020199	ppa012138m.g	ARFA1F	AT1G10630.1	ZS	ZI	23.9336	22.7676	25.0996	11.2528	9.44305	13.0625	-1.08876	-3.93974	5e-05	0.00109653	ADP-ribosylation factor A1F	scaffold_6:21425933-21427537
XLOC_020210	ppa003783m.g	AP2	AT4G36920.1	ZS	ZI	31.7966	34.9854	28.6078	53.7102	54.6631	52.7572	0.756322	3.39933	5e-05	0.00109653	Integrase-type DNA-binding superfamily protein	scaffold_6:21563634-21567398
XLOC_020235	ppa009630m.g	PIP2;5	AT3G54820.1	ZS	ZI	34.6886	31.8485	37.5286	13.3957	13.3906	13.4009	-1.37269	-6.74155	5e-05	0.00109653	5	scaffold_6:21890097-21891442
XLOC_020386	ppa003646m.g	ATLMCO4	AT2G38080.1	ZS	ZI	2.9023	2.95236	2.85225	1.02623	0.987897	1.06457	-1.49984	-4.06676	5e-05	0.00109653	Laccase/Diphenol oxidase family protein	scaffold_6:23866722-23869670
XLOC_020387	ppa009103m.g	ppa009103m.g	AT2G38090.1	ZS	ZI	22.4381	21.8519	23.0244	13.1818	13.2755	13.088	-0.767407	-3.11643	5e-05	0.00109653	Duplicated homeodomain-like superfamily protein	scaffold_6:23871439-23873742
XLOC_020406	ppa024383m.g,ppa026687m.g	ppa024383m.g	AT3G47570.1	ZS	ZI	0.674764	0.622982	0.726545	0.25467	0.283597	0.225743	-1.40575	-3.07154	5e-05	0.00109653	Leucine-rich repeat protein kinase family protein	scaffold_6:24059311-24072878
XLOC_020421	NA	NA	NA	ZS	ZI	0.455018	0.488399	0.421638	1.64686	1.40254	1.89118	1.85572	4.45218	5e-05	0.00109653	No Description Availabe	NA
XLOC_020441	ppa020043m.g	ppa020043m.g	AT4G08250.1	ZS	ZI	0.24539	0.183097	0.307683	1.09962	0.792316	1.40692	2.16386	4.41637	5e-05	0.00109653	GRAS family transcription factor	scaffold_6:24494745-24496356
XLOC_020447	ppa011811m.g	PYL4	AT2G38310.1	ZS	ZI	0.969519	1.06549	0.873548	3.1004	2.85824	3.34256	1.67711	3.63281	5e-05	0.00109653	PYR1-like 4	scaffold_6:24532454-24533644
XLOC_020452	ppa006443m.g	ppa006443m.g	AT3G51670.1	ZS	ZI	9.9297	7.98445	11.875	4.27586	3.56552	4.98619	-1.21554	-4.88886	5e-05	0.00109653	SEC14 cytosolic factor family protein / phosphoglyceride transfer family protein	scaffold_6:24610000-24612232
XLOC_020492	ppa013428m.g	ATLTP1	AT3G08770.1	ZS	ZI	48.2388	46.721	49.7566	26.9257	47.4849	6.36645	-0.841211	-4.27326	5e-05	0.00109653	lipid transfer protein 1	scaffold_6:25088832-25089632
XLOC_020534	ppa018162m.g	ATNRT1:2	AT1G69850.1	ZS	ZI	12.3757	11.5795	13.1719	6.30191	6.3765	6.22732	-0.97365	-4.27079	5e-05	0.00109653	nitrate transporter 1:2	scaffold_6:25595597-25598733
XLOC_020535	ppb014879m.g	ppb014879m.g	AT3G05910.1	ZS	ZI	192.248	178.447	206.049	75.6697	90.1348	61.2045	-1.34518	-6.03664	5e-05	0.00109653	Pectinacetylesterase family protein	scaffold_6:25602326-25606539
XLOC_020538	NA	NA	NA	ZS	ZI	101.913	99.6674	104.159	60.7352	65.6647	55.8058	-0.746734	-3.06496	5e-05	0.00109653	No Description Availabe	NA
XLOC_020600	ppa002298m.g	ABCG11	AT1G17840.1	ZS	ZI	63.4088	62.6349	64.1828	36.9758	45.369	28.5826	-0.778102	-3.5095	5e-05	0.00109653	white-brown complex homolog protein 11	scaffold_6:26364085-26368066
XLOC_020601	ppa022668m.g	AtPP2-B15	AT1G09155.1	ZS	ZI	16.0679	17.863	14.2729	217.892	171.693	264.091	3.76136	19.632	5e-05	0.00109653	phloem protein 2-B15	scaffold_6:26387484-26398472
XLOC_020606	ppa004437m.g	ppa004437m.g	AT3G05620.1	ZS	ZI	3.21617	2.24558	4.18676	0.707212	0.500631	0.913793	-2.18513	-5.99037	5e-05	0.00109653	Plant invertase/pectin methylesterase inhibitor superfamily	scaffold_6:26405515-26407302
XLOC_020648	ppa003873m.g	ATNHX2	AT3G05030.1	ZS	ZI	15.338	14.8752	15.8008	9.09393	9.59268	8.59517	-0.754136	-3.09607	5e-05	0.00109653	sodium hydrogen exchanger 2	scaffold_6:26991291-26994892
XLOC_020688	ppa011581m.g	ppa011581m.g	AT4G14746.1	ZS	ZI	1.09038	1.19553	0.985226	8.83354	7.32208	10.345	3.01816	9.17456	5e-05	0.00109653	No description available	scaffold_6:27610562-27612576
XLOC_020706	ppa011342m.g	ppa011342m.g	AT2G30620.1	ZS	ZI	90.6916	90.5085	90.8747	153.413	153.342	153.483	0.758377	4.63532	5e-05	0.00109653	winged-helix DNA-binding transcription factor family protein	scaffold_6:27773013-27773837
XLOC_020752	ppa007427m.g	ppa007427m.g	AT5G33370.1	ZS	ZI	0.389643	0.57733	0.201956	1.7956	3.45956	0.13163	2.20424	4.61428	5e-05	0.00109653	GDSL-like Lipase/Acylhydrolase superfamily protein	scaffold_6:28255748-28257263
XLOC_020788	ppa007621m.g	PIN5	AT5G16530.1	ZS	ZI	37.2318	36.516	37.9476	18.6518	17.4111	19.8925	-0.997219	-4.17244	5e-05	0.00109653	Auxin efflux carrier family protein	scaffold_6:28552171-28553658
XLOC_020789	ppa007419m.g	ppa007419m.g	AT4G18530.1	ZS	ZI	78.0062	75.7857	80.2266	47.3585	47.5168	47.2001	-0.719966	-3.21401	5e-05	0.00109653	Protein of unknown function (DUF707)	scaffold_6:28554885-28558817
XLOC_020822	ppa007965m.g	ppa007965m.g	AT1G65560.1	ZS	ZI	12.7967	11.12	14.4734	6.15377	6.83765	5.46988	-1.05623	-3.72843	5e-05	0.00109653	Zinc-binding dehydrogenase family protein	scaffold_6:28844010-28846706
XLOC_020830	ppa003685m.g	ATPLC2	AT3G08510.2	ZS	ZI	3.05396	2.71437	3.39355	1.232	1.07761	1.38639	-1.30968	-3.55303	5e-05	0.00109653	phospholipase C 2	scaffold_6:88569-93106
XLOC_020836	ppa007051m.g	ppa007051m.g	AT5G58730.1	ZS	ZI	23.8034	22.0041	25.6027	12.021	12.5429	11.4992	-0.985607	-4.058	5e-05	0.00109653	pfkB-like carbohydrate kinase family protein	scaffold_6:131630-134166
XLOC_020842	ppa001117m.g	ATVLN1	AT2G29890.1	ZS	ZI	2.25377	1.8272	2.68033	0.992321	1.01358	0.971062	-1.18346	-3.53645	5e-05	0.00109653	villin-like 1	scaffold_6:182931-191259
XLOC_020853	ppa007316m.g	ppa007316m.g	AT2G29660.1	ZS	ZI	8.52893	7.64908	9.40877	3.65558	2.96711	4.34404	-1.22227	-4.68566	5e-05	0.00109653	zinc finger (C2H2 type) family protein	scaffold_6:274513-275775
XLOC_020860	ppa022440m.g	ATLMCO4	AT2G38080.1	ZS	ZI	2.73149	2.93275	2.53023	0.962594	1.01686	0.908328	-1.50469	-4.44904	5e-05	0.00109653	Laccase/Diphenol oxidase family protein	scaffold_6:365075-368523
XLOC_020868	ppa001694m.g	ppa001694m.g	AT1G07380.1	ZS	ZI	87.1544	79.9274	94.3814	45.6494	48.3422	42.9565	-0.932978	-4.30182	5e-05	0.00109653	Neutral/alkaline non-lysosomal ceramidase	scaffold_6:484593-490075
XLOC_020893	ppa002031m.g	AAE18	AT1G55320.1	ZS	ZI	3.86548	3.0071	4.72387	1.29839	1.1185	1.47827	-1.57393	-5.26459	5e-05	0.00109653	acyl-activating enzyme 18	scaffold_6:772865-777966
XLOC_020927	ppa003265m.g	ASN1	AT3G47340.1	ZS	ZI	5.38204	3.24267	7.52141	1.53614	1.623	1.44928	-1.80884	-5.83224	5e-05	0.00109653	glutamine-dependent asparagine synthase 1	scaffold_6:1349963-1354201
XLOC_020989	ppa010314m.g	ATEXP8	AT2G40610.1	ZS	ZI	0.450269	0.497757	0.40278	4.14848	1.41357	6.8834	3.20373	7.58585	5e-05	0.00109653	expansin A8	scaffold_6:2108086-2109745
XLOC_020996	ppa004544m.g	ATC4H	AT2G30490.1	ZS	ZI	446.871	408.416	485.326	146.166	150.942	141.39	-1.61225	-8.06849	5e-05	0.00109653	cinnamate-4-hydroxylase	scaffold_6:2186961-2190064
XLOC_021003	ppa003347m.g	RPT2	AT2G30520.1	ZS	ZI	26.4988	26.6039	26.3937	52.7991	54.9428	50.6555	0.994588	4.94043	5e-05	0.00109653	Phototropic-responsive NPH3 family protein	scaffold_6:2253188-2255678
XLOC_021037	ppa005467m.g	AAP7	AT5G23810.1	ZS	ZI	39.9912	37.114	42.8684	19.023	15.9494	22.0967	-1.07194	-4.57613	5e-05	0.00109653	amino acid permease 7	scaffold_6:2694042-2697070
XLOC_021068	ppa003195m.g,ppa014997m.g	ATOPT5	AT4G26590.1	ZS	ZI	125.529	121.103	129.954	204.804	169.506	240.103	0.706231	3.29388	5e-05	0.00109653	oligopeptide transporter 5	scaffold_6:3121958-3138685
XLOC_021115	ppa000306m.g	ATGSL12	AT5G13000.1	ZS	ZI	9.06198	8.37793	9.74604	5.4976	6.14805	4.84714	-0.721026	-3.1547	5e-05	0.00109653	glucan synthase-like 12	scaffold_6:4163814-4186432
XLOC_021179	ppa008837m.g	LUX	AT3G46640.2	ZS	ZI	0.755502	0.765722	0.745282	2.07978	2.00267	2.15688	1.46092	3.28663	5e-05	0.00109653	Homeodomain-like superfamily protein	scaffold_6:4858834-4862115
XLOC_021232	ppa012242m.g	ppa012242m.g	AT2G28710.1	ZS	ZI	2.28884	2.58238	1.9953	7.42471	6.0851	8.76433	1.69772	5.85245	5e-05	0.00109653	C2H2-type zinc finger family protein	scaffold_6:5653882-5654686
XLOC_021304	ppa009689m.g	PIP2;2	AT2G37170.1	ZS	ZI	86.1414	73.0353	99.2474	35.3279	34.6445	36.0113	-1.2859	-6.70555	5e-05	0.00109653	2	scaffold_6:7052982-7054947
XLOC_021316	ppa012603m.g	ATLOG1	AT2G28305.1	ZS	ZI	2.59518	2.75271	2.43766	5.87144	5.98925	5.75363	1.17788	4.08076	5e-05	0.00109653	Putative lysine decarboxylase family protein	scaffold_6:7278457-7282655
XLOC_021317	ppa002211m.g	ATCNGC15	AT2G28260.1	ZS	ZI	19.5473	20.5291	18.5656	30.5428	31.6112	29.4743	0.643857	2.893	5e-05	0.00109653	cyclic nucleotide-gated channel 15	scaffold_6:7295635-7300709
XLOC_021346	ppa004507m.g	scpl48	AT3G45010.1	ZS	ZI	17.4739	18.1252	16.8226	8.06209	7.89804	8.22615	-1.11598	-4.4918	5e-05	0.00109653	serine carboxypeptidase-like 48	scaffold_6:7832070-7835084
XLOC_021401	ppa012383m.g	ppa012383m.g	AT2G27740.1	ZS	ZI	26.1775	28.3773	23.9778	13.1467	13.8682	12.4251	-0.993631	-5.04632	5e-05	0.00109653	Family of unknown function (DUF662)	scaffold_6:8985529-8986805
XLOC_021405	ppa000233m.g	ATPDR6	AT2G36380.1	ZS	ZI	0.0734754	0.0783947	0.068556	1.19956	0.913933	1.48519	4.0291	7.8399	5e-05	0.00109653	pleiotropic drug resistance 6	scaffold_6:9045420-9052568
XLOC_021530	ppa026356m.g	AtXRN3	AT1G54490.1	ZS	ZI	2.04201	1.54488	2.53913	0.665324	0.469623	0.861026	-1.61786	-4.49686	5e-05	0.00109653	5\'-3\' exoribonuclease 3	scaffold_6:11412690-11419537
XLOC_021687	NA	NA	NA	ZS	ZI	16.8279	17.1059	16.5498	28.251	30.3297	26.1723	0.747449	3.84432	5e-05	0.00109653	No Description Availabe	NA
XLOC_021816	ppa008881m.g,ppb012338m.g	ANNAT2	AT5G65020.1	ZS	ZI	23.4169	19.8956	26.9381	9.24915	10.4497	8.0486	-1.34015	-3.90327	5e-05	0.00109653	annexin 2	scaffold_6:17624415-17638166
XLOC_021882	ppa023617m.g	ppa023617m.g	NA	ZS	ZI	0.569541	0.56354	0.575541	0	0	0	-Inf	NA	5e-05	0.00109653	hydroxyproline-rich glycoprotein family protein	scaffold_6:18656417-18656825
XLOC_021898	ppa005494m.g	ppa005494m.g	AT5G65530.1	ZS	ZI	7.54811	7.8527	7.24352	19.0414	21.1326	16.9501	1.33495	6.04611	5e-05	0.00109653	Protein kinase superfamily protein	scaffold_6:19193903-19197867
XLOC_021914	ppa019209m.g	ppa019209m.g	AT5G65590.1	ZS	ZI	1.65567	1.74684	1.56449	3.39017	3.78373	2.99662	1.03394	3.51705	5e-05	0.00109653	Dof-type zinc finger DNA-binding family protein	scaffold_6:19468839-19471815
XLOC_021977	ppa003900m.g	SQE2	AT4G37760.1	ZS	ZI	13.1762	12.7797	13.5726	6.32779	8.14639	4.50919	-1.05816	-3.89417	5e-05	0.00109653	squalene epoxidase 2	scaffold_6:20488722-20492556
XLOC_022003	ppa004454m.g	SGR7	AT4G37650.1	ZS	ZI	9.80889	9.18805	10.4297	5.16388	5.08447	5.24329	-0.925634	-3.90426	5e-05	0.00109653	GRAS family transcription factor	scaffold_6:20778195-20780247
XLOC_022011	ppa001809m.g	ATFH6	AT5G67470.1	ZS	ZI	12.9189	12.5086	13.3292	7.41076	7.31464	7.50688	-0.80179	-3.63329	5e-05	0.00109653	formin homolog 6	scaffold_6:20863864-20868806
XLOC_022016	ppa008489m.g	RHS19	AT4G37530.1	ZS	ZI	16.7382	16.2733	17.203	8.6472	8.12356	9.17084	-0.952837	-4.28036	5e-05	0.00109653	root hair specific 19	scaffold_6:20981121-20983053
XLOC_022028	ppa004490m.g	ATNRAMP3	AT2G23150.1	ZS	ZI	44.4151	41.9956	46.8346	27.075	27.5724	26.5776	-0.714088	-3.53529	5e-05	0.00109653	natural resistance-associated macrophage protein 3	scaffold_6:21140993-21144570
XLOC_022029	ppa025017m.g	ppa025017m.g	AT4G24204.3	ZS	ZI	2.33693	2.21476	2.4591	0.579413	0.715346	0.443481	-2.01195	-3.76704	5e-05	0.00109653	RING/U-box superfamily protein	scaffold_6:21149767-21151521
XLOC_022065	ppa002099m.g	ATPAL1	AT2G37040.1	ZS	ZI	231.469	202.313	260.625	74.0616	73.1783	74.9449	-1.64402	-7.9759	5e-05	0.00109653	PHE ammonia lyase 1	scaffold_6:21775097-21778294
XLOC_022127	ppa003717m.g	ppa003717m.g	AT1G07710.1	ZS	ZI	4.5309	3.98941	5.07239	2.09592	1.68526	2.50658	-1.11221	-3.63827	5e-05	0.00109653	Ankyrin repeat family protein	scaffold_6:22481725-22484942
XLOC_022186	ppa018008m.g	ppa018008m.g	AT5G02140.1	ZS	ZI	2.15321	1.48657	2.81985	0.397517	0.390876	0.404159	-2.4374	-5.3504	5e-05	0.00109653	Pathogenesis-related thaumatin superfamily protein	scaffold_6:23178877-23179901
XLOC_022217	ppa012560m.g	ppa012560m.g	AT3G53990.1	ZS	ZI	15.0326	13.8003	16.2649	7.16284	8.07606	6.24962	-1.06949	-4.6556	5e-05	0.00109653	Adenine nucleotide alpha hydrolases-like superfamily protein	scaffold_6:23526650-23527870
XLOC_022225	ppa012806m.g	ppa012806m.g	AT1G07400.1	ZS	ZI	18.647	15.9875	21.3066	5.5569	5.88914	5.22466	-1.74659	-7.77773	5e-05	0.00109653	HSP20-like chaperones superfamily protein	scaffold_6:23616577-23617096
XLOC_022246	ppa015356m.g	PHT4;2	AT2G38060.1	ZS	ZI	1.63532	1.2678	2.00284	0.193839	0.0449055	0.342772	-3.07664	-5.56207	5e-05	0.00109653	2	scaffold_6:23816078-23818937
XLOC_022247	ppa002341m.g	ppa002341m.g	AT2G38070.1	ZS	ZI	3.3424	2.60341	4.0814	1.29965	1.16774	1.43156	-1.36276	-4.4386	5e-05	0.00109653	Protein of unknown function (DUF740)	scaffold_6:23833003-23835119
XLOC_022281	ppa006043m.g	ATCAX1	AT3G51860.1	ZS	ZI	23.0985	19.2856	26.9114	7.56537	8.01116	7.11958	-1.61032	-6.43833	5e-05	0.00109653	cation exchanger 1	scaffold_6:24174721-24178089
XLOC_022306	ppa010086m.g	ATFER1	AT3G11050.1	ZS	ZI	1807.97	1973.52	1642.42	186.052	165.069	207.035	-3.28059	-16.2353	5e-05	0.00109653	ferretin 1	scaffold_6:24519484-24521790
XLOC_022334	ppa005092m.g	AGT3	AT2G38400.1	ZS	ZI	7.77324	5.29225	10.2542	1.61367	1.12098	2.10635	-2.26817	-7.80979	5e-05	0.00109653	alanine:glyoxylate aminotransferase 3	scaffold_6:24821061-24825276
XLOC_022338	ppa022321m.g	ppa022321m.g	AT2G40475.1	ZS	ZI	3.79178	3.27461	4.30895	0.524442	0.520689	0.528194	-2.85402	-6.61801	5e-05	0.00109653	No description available	scaffold_6:24898507-24899056
XLOC_022347	ppa025482m.g	ATWNK5	AT3G51630.1	ZS	ZI	19.6066	18.9381	20.2751	11.8621	12.2779	11.4463	-0.724982	-3.14498	5e-05	0.00109653	with no lysine (K) kinase 5	scaffold_6:25016052-25020001
XLOC_022372	ppa003095m.g	ppa003095m.g	AT3G08570.1	ZS	ZI	3.12882	2.4541	3.80353	1.00619	0.894731	1.11766	-1.63671	-4.95301	5e-05	0.00109653	Phototropic-responsive NPH3 family protein	scaffold_6:25243806-25246728
XLOC_022388	ppa017704m.g	PPO	AT5G59160.3	ZS	ZI	3.76843	4.22931	3.30755	8.27221	8.72312	7.8213	1.13431	4.31045	5e-05	0.00109653	type one serine/threonine protein phosphatase 2	scaffold_6:25395391-25396736
XLOC_022399	ppa011263m.g	GLP5	AT1G09560.1	ZS	ZI	43.6655	43.1105	44.2204	25.3977	27.5682	23.2272	-0.781792	-4.11801	5e-05	0.00109653	germin-like protein 5	scaffold_6:25583079-25584508
XLOC_022426	ppa008294m.g,ppa026497m.g	AtGolS2	AT1G56600.1	ZS	ZI	21.7256	20.8939	22.5572	91.6732	98.6369	84.7096	2.07711	9.03677	5e-05	0.00109653	galactinol synthase 2	scaffold_6:25929418-25938833
XLOC_022455	ppa012501m.g	ppa012501m.g	AT3G62550.1	ZS	ZI	2.49424	2.4124	2.57608	6.12115	5.88175	6.36054	1.2952	3.27648	5e-05	0.00109653	Adenine nucleotide alpha hydrolases-like superfamily protein	scaffold_6:26217434-26218468
XLOC_022457	ppa019171m.g	ppa019171m.g	AT3G62630.1	ZS	ZI	3.62489	2.97247	4.2773	7.245	7.69779	6.79222	0.999051	3.79802	5e-05	0.00109653	Protein of unknown function (DUF1645)	scaffold_6:26238615-26240099
XLOC_022531	ppa014919m.g	ppa014919m.g	AT5G19250.1	ZS	ZI	5.21601	3.65085	6.78118	1.27448	0.946357	1.60261	-2.03303	-6.0258	5e-05	0.00109653	Glycoprotein membrane precursor GPI-anchored	scaffold_6:26850349-26851005
XLOC_022536	ppa003368m.g	JK218	AT5G10250.1	ZS	ZI	11.8535	10.8148	12.8923	5.38009	6.70141	4.05876	-1.13962	-4.79062	5e-05	0.00109653	Phototropic-responsive NPH3 family protein	scaffold_6:26880069-26882663
XLOC_022559	ppa001219m.g	ppa001219m.g	AT5G18860.1	ZS	ZI	19.3248	18.8492	19.8005	11.4803	11.8299	11.1308	-0.751291	-3.26965	5e-05	0.00109653	inosine-uridine preferring nucleoside hydrolase family protein	scaffold_6:27091148-27096064
XLOC_022586	NA	NA	NA	ZS	ZI	55.9181	46.0371	65.7992	12.4313	10.4677	14.395	-2.16933	-21.8431	5e-05	0.00109653	No Description Availabe	NA
XLOC_022592	ppa008592m.g	ppa008592m.g	NA	ZS	ZI	67.0166	65.3042	68.7289	41.3387	37.3741	45.3033	-0.697024	-3.68182	5e-05	0.00109653	No description available	scaffold_6:27370298-27371559
XLOC_022625	ppa011755m.g	ATAUX2-11	AT1G04240.1	ZS	ZI	2.43151	1.99103	2.872	6.301	5.5035	7.09851	1.37373	4.7876	5e-05	0.00109653	AUX/IAA transcriptional regulator family protein	scaffold_6:27710799-27712137
XLOC_022639	ppa017028m.g	ppa017028m.g	NA	ZS	ZI	15.8018	17.3247	14.2788	33.0058	32.004	34.0076	1.06263	6.31537	5e-05	0.00109653	No description available	scaffold_6:27842931-27843327
XLOC_022710	ppa011894m.g	ppa011894m.g	AT5G16250.1	ZS	ZI	2.88147	1.68711	4.07583	0.261577	0.17036	0.352793	-3.4615	-6.81102	5e-05	0.00109653	No description available	scaffold_6:28794955-28795937
XLOC_022721	NA	NA	NA	ZS	ZI	17.9858	16.0048	19.9668	4.68875	5.75563	3.62187	-1.93959	-9.28769	5e-05	0.00109653	No Description Availabe	NA
XLOC_022754	NA	NA	NA	ZS	ZI	28.6649	24.7323	32.5975	65.0248	42.5987	87.4508	1.1817	6.75643	5e-05	0.00109653	No Description Availabe	NA
XLOC_022909	ppa000643m.g	FHY2	AT1G09570.1	ZS	ZI	0	0	0	2.19788	2.14189	2.25387	Inf	NA	5e-05	0.00109653	phytochrome A	scaffold_6:25570489-25575608
XLOC_022911	NA	NA	NA	ZS	ZI	9.76974	12.0917	7.44781	0	0	0	-Inf	NA	5e-05	0.00109653	No Description Availabe	NA
XLOC_022933	ppa008600m.g	ATCYS-3A	AT4G14880.2	ZS	ZI	60.9382	41.8984	79.9781	189.618	38.6859	340.551	1.63768	42.1112	5e-05	0.00109653	O-acetylserine (thiol) lyase (OAS-TL) isoform A1	scaffold_6:27461912-27465810
XLOC_022962	ppa020699m.g	ppa020699m.g	AT1G33110.1	ZS	ZI	0.340756	0.379232	0.30228	1.16711	1.57449	0.759722	1.77612	3.88599	5e-05	0.00109653	MATE efflux family protein	scaffold_7:514061-517290
XLOC_023015	ppa023776m.g	AtMYB60	AT1G08810.1	ZS	ZI	9.5454	9.73885	9.35195	18.6871	19.9917	17.3825	0.969167	3.61576	5e-05	0.00109653	myb domain protein 60	scaffold_7:2119794-2121143
XLOC_023087	ppa000623m.g	ppa000623m.g	AT5G17980.1	ZS	ZI	1.31337	1.13144	1.4953	0.573464	0.497918	0.64901	-1.1955	-3.45102	5e-05	0.00109653	C2 calcium/lipid-binding plant phosphoribosyltransferase family protein	scaffold_7:3899277-3902665
XLOC_023268	ppa010571m.g	PR-5	AT1G20030.2	ZS	ZI	19.139	18.7234	19.5546	52.4687	34.3028	70.6345	1.45494	7.57845	5e-05	0.00109653	pathogenesis-related gene 5	scaffold_7:8563812-8564678
XLOC_023297	ppa014675m.g	AT-HSFB3	AT2G41690.1	ZS	ZI	1.55244	1.44791	1.65696	4.48151	3.82459	5.13844	1.52945	4.78542	5e-05	0.00109653	heat shock transcription factor B3	scaffold_7:9198118-9200380
XLOC_023378	ppa001596m.g	ppa001596m.g	AT5G48060.1	ZS	ZI	1.26782	1.13746	1.39819	0.419984	0.398719	0.441249	-1.59395	-4.07428	5e-05	0.00109653	C2 calcium/lipid-binding plant phosphoribosyltransferase family protein	scaffold_7:10653354-10655774
XLOC_023389	ppa012078m.g	ppa012078m.g	AT5G06790.1	ZS	ZI	1.38478	1.13487	1.63469	3.79828	3.07907	4.51748	1.45569	4.33897	5e-05	0.00109653	No description available	scaffold_7:10862447-10863328
XLOC_023405	ppa020375m.g,ppb014730m.g	ppa020375m.g	AT5G45500.1	ZS	ZI	9.82131	8.92248	10.7201	4.76295	4.03633	5.48958	-1.04406	-4.08475	5e-05	0.00109653	Leucine-rich repeat (LRR) family protein	scaffold_7:11058510-11066490
XLOC_023409	ppa008390m.g	ATPA2	AT5G06720.1	ZS	ZI	1.36881	1.16524	1.57239	0.210839	0.165105	0.256573	-2.69871	-4.82123	5e-05	0.00109653	peroxidase 2	scaffold_7:11093055-11094679
XLOC_023505	ppa005721m.g	FLA17	AT5G06390.1	ZS	ZI	66.6318	63.7549	69.5087	43.5092	48.3287	38.6897	-0.614892	-2.79742	5e-05	0.00109653	FASCICLIN-like arabinogalactan protein 17 precursor	scaffold_7:12806402-12810219
XLOC_023519	ppa017366m.g	NF-YA10	AT5G06510.2	ZS	ZI	1.32661	1.32211	1.33112	2.71685	2.33671	3.09699	1.03419	2.87593	5e-05	0.00109653	nuclear factor Y, subunit A10	scaffold_7:12967414-12973525
XLOC_023566	ppa017145m.g	ATAN11	AT1G12910.1	ZS	ZI	6.70555	5.40933	8.00177	1.05283	1.47289	0.632778	-2.67108	-6.55815	5e-05	0.00109653	Transducin/WD40 repeat-like superfamily protein	scaffold_7:13576351-13578897
XLOC_023599	ppa004251m.g,ppa017738m.g,ppa020402m.g	ATHSP70	AT5G02500.1	ZS	ZI	18.8903	16.0269	21.7537	6.74591	5.81047	7.68134	-1.48556	-4.45058	5e-05	0.00109653	heat shock protein 70	scaffold_7:13987466-14098969
XLOC_023600	ppa020538m.g,ppa022171m.g	ATHSP70	AT5G02500.1	ZS	ZI	11.925	10.3779	13.4721	3.85102	3.22966	4.47237	-1.63068	-4.21345	5e-05	0.00109653	heat shock protein 70	scaffold_7:13987466-14098969
XLOC_023620	ppa018689m.g	ppa018689m.g	AT3G59340.1	ZS	ZI	2.89389	2.43144	3.35635	0.926023	0.919941	0.932105	-1.64389	-3.58436	5e-05	0.00109653	Eukaryotic protein of unknown function (DUF914)	scaffold_7:14330865-14334744
XLOC_023625	ppa007574m.g	ppa007574m.g	AT5G03610.1	ZS	ZI	2.46444	1.79225	3.13663	0.866236	0.79004	0.942432	-1.50843	-4.17868	5e-05	0.00109653	GDSL-like Lipase/Acylhydrolase superfamily protein	scaffold_7:14360346-14363525
XLOC_023653	ppa002357m.g	ppa002357m.g	AT2G36570.1	ZS	ZI	3.72656	2.78919	4.66394	0.982611	0.975591	0.98963	-1.92315	-5.71954	5e-05	0.00109653	Leucine-rich repeat protein kinase family protein	scaffold_7:14798129-14800786
XLOC_023704	ppa004453m.g	ppa004453m.g	AT4G02630.1	ZS	ZI	24.6301	24.5378	24.7224	15.5205	17.9036	13.1373	-0.66625	-2.8492	5e-05	0.00109653	Protein kinase superfamily protein	scaffold_7:15479678-15482900
XLOC_023715	ppa009274m.g	AT-HSFB1	AT4G36990.1	ZS	ZI	8.60512	9.56446	7.64578	18.5978	14.6328	22.5628	1.11186	4.99798	5e-05	0.00109653	heat shock factor 4	scaffold_7:15596574-15599036
XLOC_023748	ppa003926m.g	sks17	AT5G66920.1	ZS	ZI	3.61571	2.82742	4.404	0.814446	0.807135	0.821757	-2.15039	-6.36899	5e-05	0.00109653	SKU5 similar 17	scaffold_7:16013903-16017116
XLOC_023818	ppa004997m.g	ppa004997m.g	AT2G25737.1	ZS	ZI	45.4116	40.0395	50.7836	13.8292	15.8162	11.8423	-1.71534	-7.398	5e-05	0.00109653	Sulfite exporter TauE/SafE family protein	scaffold_7:16726865-16730262
XLOC_023826	ppa014283m.g	ppa014283m.g	NA	ZS	ZI	268.905	296.852	240.958	152.916	155.505	150.326	-0.81436	-4.55149	5e-05	0.00109653	No description available	scaffold_7:16794678-16800351
XLOC_023853	ppa004657m.g	BCS1	AT3G50930.1	ZS	ZI	14.8988	14.3402	15.4574	8.70233	6.34174	11.0629	-0.775723	-2.99631	5e-05	0.00109653	cytochrome BC1 synthesis	scaffold_7:17023608-17026278
XLOC_023854	ppa004603m.g	ppa004603m.g	AT5G17760.1	ZS	ZI	6.69676	5.84098	7.55253	2.36575	1.92069	2.8108	-1.50117	-5.48302	5e-05	0.00109653	P-loop containing nucleoside triphosphate hydrolases superfamily protein	scaffold_7:17028187-17030672
XLOC_023880	ppa004768m.g	ROT3	AT4G36380.1	ZS	ZI	6.85458	5.87997	7.82919	3.53127	2.75202	4.31052	-0.956882	-3.62826	5e-05	0.00109653	Cytochrome P450 superfamily protein	scaffold_7:17208685-17213159
XLOC_023906	ppa007636m.g	F3\'H	AT3G51240.1	ZS	ZI	258.854	241.664	276.044	133.888	139.031	128.745	-0.951112	-5.07574	5e-05	0.00109653	flavanone 3-hydroxylase	scaffold_7:17533009-17535169
XLOC_023909	ppa012770m.g	ppa012770m.g	AT4G36040.1	ZS	ZI	30.5702	29.6129	31.5275	51.2162	50.8087	51.6237	0.744476	3.99759	5e-05	0.00109653	Chaperone DnaJ-domain superfamily protein	scaffold_7:17557611-17558541
XLOC_023925	ppa004813m.g	ppa004813m.g	AT3G51280.1	ZS	ZI	0.187258	0.0867766	0.28774	0	0	0	-Inf	NA	5e-05	0.00109653	Tetratricopeptide repeat (TPR)-like superfamily protein	scaffold_7:17678638-17680538
XLOC_023953	ppa003832m.g,ppa024762m.g	AAE1	AT1G20560.1	ZS	ZI	0.940696	0.920573	0.960819	3.86793	3.16948	4.56639	2.03976	5.44214	5e-05	0.00109653	acyl activating enzyme 1	scaffold_7:17995899-18003149
XLOC_023978	ppa020695m.g	ATGLR3.6	AT3G51480.1	ZS	ZI	2.49821	2.67206	2.32436	1.07954	1.08294	1.07614	-1.21048	-3.58665	5e-05	0.00109653	glutamate receptor 3.6	scaffold_7:18289004-18292724
XLOC_023989	ppa003627m.g	HMG1	AT1G76490.1	ZS	ZI	2.32765	1.88473	2.77056	0.720585	0.751697	0.689472	-1.69163	-4.88678	5e-05	0.00109653	hydroxy methylglutaryl CoA reductase 1	scaffold_7:18460815-18464036
XLOC_023994	ppa001800m.g	ppa001800m.g	AT4G10550.1	ZS	ZI	12.8701	12.8879	12.8524	6.83869	7.68439	5.993	-0.912234	-3.78412	5e-05	0.00109653	Subtilase family protein	scaffold_7:18524000-18527957
XLOC_024011	ppa001535m.g	ATSUS4	AT3G43190.1	ZS	ZI	3.33147	3.29672	3.36621	1.78599	1.66317	1.90882	-0.899429	-3.00426	5e-05	0.00109653	sucrose synthase 4	scaffold_7:18751830-18757844
XLOC_024066	ppa016008m.g	ATHAP2C	AT1G72830.1	ZS	ZI	4.90455	4.39908	5.41002	10.9365	10.9094	10.9635	1.15695	4.14615	5e-05	0.00109653	nuclear factor Y, subunit A3	scaffold_7:19277515-19280851
XLOC_024150	ppa019819m.g	ATOXS3	AT5G56550.1	ZS	ZI	5.30503	5.60798	5.00208	15.042	15.2214	14.8626	1.50357	6.85174	5e-05	0.00109653	oxidative stress 3	scaffold_7:20034947-20035487
XLOC_024160	ppa006997m.g	ppa006997m.g	AT4G15450.1	ZS	ZI	19.047	16.8055	21.2885	10.4274	9.01876	11.8359	-0.86919	-3.44404	5e-05	0.00109653	Senescence/dehydration-associated protein-related	scaffold_7:20134582-20136500
XLOC_024187	ppa007164m.g	ppa007164m.g	AT4G29100.1	ZS	ZI	41.0785	40.2836	41.8735	20.9075	19.2625	22.5524	-0.974367	-4.28581	5e-05	0.00109653	basic helix-loop-helix (bHLH) DNA-binding superfamily protein	scaffold_7:20421858-20425814
XLOC_024204	ppa008830m.g	AT-HSFC1	AT3G24520.1	ZS	ZI	3.11831	3.45476	2.78186	6.78345	6.63883	6.92808	1.12125	4.09901	5e-05	0.00109653	heat shock transcription factor C1	scaffold_7:20654709-20655940
XLOC_024215	ppa006261m.g	ATMTK	AT1G49820.1	ZS	ZI	5.60491	5.25559	5.95423	12.4841	10.6205	14.3477	1.15533	4.89905	5e-05	0.00109653	S-methyl-5-thioribose kinase	scaffold_7:20787272-20788886
XLOC_024226	ppa016044m.g	ppa016044m.g	AT2G03500.1	ZS	ZI	3.04537	3.19186	2.89888	1.30014	1.25594	1.34434	-1.22795	-3.90587	5e-05	0.00109653	Homeodomain-like superfamily protein	scaffold_7:20902029-20904823
XLOC_024254	ppa006279m.g	ppa006279m.g	AT5G15050.1	ZS	ZI	67.0972	67.0856	67.1087	41.3475	44.5401	38.1548	-0.698454	-2.98312	5e-05	0.00109653	Core-2/I-branching beta-1,6-N-acetylglucosaminyltransferase family protein	scaffold_7:21180648-21187781
XLOC_024277	ppa009089m.g	AtENODL14	AT5G20230.1	ZS	ZI	3.89107	3.33711	4.44503	24.6251	21.4447	27.8055	2.66189	9.563	5e-05	0.00109653	early nodulin-like protein 14	scaffold_7:21354771-21356685
XLOC_024279	ppa011524m.g	ATBCB	AT5G20230.1	ZS	ZI	3.96325	3.84806	4.07845	13.4655	11.2705	15.6604	1.76451	7.03073	5e-05	0.00109653	blue-copper-binding protein	scaffold_7:21362512-21363679
XLOC_024326	ppa011611m.g	ppa011611m.g	AT5G25280.2	ZS	ZI	36.6602	38.0715	35.2488	57.7217	57.4556	57.9878	0.6549	3.46723	5e-05	0.00109653	serine-rich protein-related	scaffold_7:21901326-21902478
XLOC_024331	ppa004340m.g	ppa004340m.g	AT2G12550.1	ZS	ZI	15.3445	15.1035	15.5856	25.2223	23.4893	26.9553	0.716976	3.09221	5e-05	0.00109653	ubiquitin-associated (UBA)/TS-N domain-containing protein	scaffold_7:21932134-21936377
XLOC_024347	ppa005254m.g	LRL1	AT2G24260.1	ZS	ZI	9.51855	8.49392	10.5432	4.86038	4.36561	5.35515	-0.969672	-3.98656	5e-05	0.00109653	LJRHL1-like 1	scaffold_7:22084949-22088498
XLOC_024367	ppa000618m.g	ATCESA7	AT5G17420.1	ZS	ZI	5.5327	6.33516	4.73023	2.28682	2.3258	2.24785	-1.27464	-4.51559	5e-05	0.00109653	Cellulose synthase family protein	scaffold_7:22302003-22309798
XLOC_024379	ppa005294m.g	ATSAGT1	AT2G43820.1	ZS	ZI	43.421	38.9195	47.9226	24.9806	24.236	25.7252	-0.797584	-3.99727	5e-05	0.00109653	UDP-glucosyltransferase 74F2	scaffold_7:22468770-22470469
XLOC_024403	ppa008710m.g	ppa008710m.g	AT3G03610.1	ZS	ZI	43.9012	43.2763	44.5261	28.5742	31.5681	25.5803	-0.619549	-2.7181	5e-05	0.00109653	ELMO/CED-12 family protein	scaffold_7:598444-603837
XLOC_024405	ppa000325m.g	ppa000325m.g	AT5G17910.1	ZS	ZI	4.17026	3.95556	4.38496	2.47735	2.57808	2.37662	-0.75134	-2.89493	5e-05	0.00109653	No description available	scaffold_7:696079-700750
XLOC_024419	ppa008733m.g	ppa008733m.g	AT4G24380.1	ZS	ZI	73.1656	60.0433	86.2878	16.7125	16.6975	16.7275	-2.13024	-9.01602	5e-05	0.00109653	No description available	scaffold_7:972200-974924
XLOC_024710	ppa010568m.g,ppa024923m.g	ppa010568m.g	AT1G20030.2	ZS	ZI	52.5492	51.6585	53.44	193.902	114.406	273.399	1.88359	8.66059	5e-05	0.00109653	Pathogenesis-related thaumatin superfamily protein	scaffold_7:8492905-8545331
XLOC_024748	ppb017529m.g	ppb017529m.g	AT4G33550.2	ZS	ZI	66.9654	66.1938	67.7371	189.559	160.767	218.35	1.50116	10.6626	5e-05	0.00109653	Bifunctional inhibitor/lipid-transfer protein/seed storage 2S albumin superfamily protein	scaffold_7:9252652-9253267
XLOC_024755	ppa000081m.g	ABCA1	AT2G41700.1	ZS	ZI	23.0474	21.5294	24.5653	11.8536	11.8075	11.8998	-0.959273	-4.35817	5e-05	0.00109653	ATP-binding cassette A1	scaffold_7:9344033-9371840
XLOC_024801	ppa001635m.g	ppa001635m.g	AT2G42320.2	ZS	ZI	13.1399	11.3888	14.8909	7.28753	8.00221	6.57285	-0.850449	-3.56184	5e-05	0.00109653	nucleolar protein gar2-related	scaffold_7:10363384-10368526
XLOC_024815	ppb024948m.g	ATCNGC1	AT5G53130.1	ZS	ZI	2.73549	2.34768	3.12331	1.32228	1.24838	1.39617	-1.04878	-3.01369	5e-05	0.00109653	cyclic nucleotide gated channel 1	scaffold_7:10701783-10705572
XLOC_024851	ppa003718m.g	BGLU15	AT2G44450.1	ZS	ZI	9.46555	9.26937	9.66173	4.83204	5.11851	4.54556	-0.970055	-3.69312	5e-05	0.00109653	beta glucosidase 15	scaffold_7:11194873-11201305
XLOC_024960	ppa022754m.g	AT-SYR1	AT3G11820.2	ZS	ZI	0.87447	0.955457	0.793483	2.74635	2.34254	3.15016	1.65103	4.41347	5e-05	0.00109653	syntaxin of plants 121	scaffold_7:12980858-12982493
XLOC_024970	ppa001252m.g	ppa001252m.g	AT3G52490.1	ZS	ZI	1.37155	1.01367	1.72942	0.321235	0.253492	0.388978	-2.0941	-5.27184	5e-05	0.00109653	Double Clp-N motif-containing P-loop nucleoside triphosphate hydrolases superfamily protein	scaffold_7:13283291-13286632
XLOC_025005	ppa026695m.g	ppa026695m.g	AT2G36210.1	ZS	ZI	0.424697	0.458808	0.390586	0	0	0	-Inf	NA	5e-05	0.00109653	SAUR-like auxin-responsive protein family	scaffold_7:13747988-13748378
XLOC_025026	ppa021144m.g	ACA1	AT3G52720.1	ZS	ZI	57.8112	56.0518	59.5706	31.0229	34.2265	27.8192	-0.898017	-3.80208	5e-05	0.00109653	alpha carbonic anhydrase 1	scaffold_7:14139538-14142000
XLOC_025079	ppa004037m.g	ATCSLA09	AT5G03760.1	ZS	ZI	9.82973	9.04091	10.6185	4.98454	6.92216	3.04692	-0.979691	-3.72956	5e-05	0.00109653	Nucleotide-diphospho-sugar transferases superfamily protein	scaffold_7:14725278-14730331
XLOC_025091	ppa005330m.g	ppa005330m.g	AT2G36630.1	ZS	ZI	119.202	112.374	126.03	67.9991	59.2683	76.7299	-0.809821	-3.73206	5e-05	0.00109653	Sulfite exporter TauE/SafE family protein	scaffold_7:14847354-14851003
XLOC_025103	ppa004804m.g	DOGT1	AT2G36800.1	ZS	ZI	3.7073	3.78868	3.62591	7.41199	6.69093	8.13305	0.999493	3.9009	5e-05	0.00109653	don-glucosyltransferase 1	scaffold_7:15046916-15048540
XLOC_025132	ppa026605m.g	CYP79A2	AT5G05260.1	ZS	ZI	5.96192	5.35462	6.56923	2.02026	1.75596	2.28456	-1.56124	-4.83284	5e-05	0.00109653	cytochrome p450 79a2	scaffold_7:15344020-15346415
XLOC_025143	ppa017377m.g	ppa017377m.g	AT1G45207.2	ZS	ZI	9.34456	9.32714	9.36198	17.3085	17.3146	17.3024	0.88928	3.11696	5e-05	0.00109653	Remorin family protein	scaffold_7:15551912-15553983
XLOC_025171	ppa001498m.g	ppa001498m.g	AT5G66900.1	ZS	ZI	0.195208	0.177438	0.212978	0.695641	0.676087	0.715196	1.83333	4.07107	5e-05	0.00109653	Disease resistance protein (CC-NBS-LRR class) family	scaffold_7:15945259-15949214
XLOC_025179	ppa008556m.g	TMO6	AT5G60200.1	ZS	ZI	5.16545	4.40547	5.92544	2.61145	2.1036	3.11931	-0.984042	-2.76654	5e-05	0.00109653	TARGET OF MONOPTEROS 6	scaffold_7:16025569-16026885
XLOC_025183	ppa018866m.g	ATMES3	AT2G23610.1	ZS	ZI	1.09455	0.875484	1.31362	15.1803	11.0006	19.3601	3.79379	11.717	5e-05	0.00109653	methyl esterase 3	scaffold_7:16069241-16071809
XLOC_025211	ppa006923m.g	ppa006923m.g	AT2G23790.1	ZS	ZI	22.1126	20.7006	23.5245	11.5299	11.6404	11.4194	-0.93949	-3.54914	5e-05	0.00109653	Protein of unknown function (DUF607)	scaffold_7:16472380-16474994
XLOC_025225	ppa003675m.g	ppa003675m.g	AT4G36710.1	ZS	ZI	9.23266	9.12145	9.34387	5.06646	4.59405	5.53886	-0.865769	-3.65946	5e-05	0.00109653	GRAS family transcription factor	scaffold_7:16615544-16617805
XLOC_025276	ppa012053m.g	ppa012053m.g	AT1G15380.2	ZS	ZI	453.433	421.853	485.013	178.349	196.842	159.857	-1.34618	-7.86805	5e-05	0.00109653	Lactoylglutathione lyase / glyoxalase I family protein	scaffold_7:17385680-17386789
XLOC_025281	ppa013735m.g	ppa013735m.g	AT4G34760.1	ZS	ZI	0	0	0	0.343944	0.0451852	0.642703	Inf	NA	5e-05	0.00109653	SAUR-like auxin-responsive protein family	scaffold_7:17453449-17454015
XLOC_025321	ppa012570m.g	ppa012570m.g	AT2G17710.1	ZS	ZI	21.0637	20.6246	21.5029	10.6886	11.8717	9.50548	-0.978688	-4.60393	5e-05	0.00109653	No description available	scaffold_7:17854532-17855707
XLOC_025345	ppa008859m.g	ATHCHIB	AT3G12500.1	ZS	ZI	1.89078	2.30781	1.47376	5.6699	7.36546	3.97433	1.58434	5.22638	5e-05	0.00109653	basic chitinase	scaffold_7:17991604-17993043
XLOC_025361	ppa007586m.g	ppa007586m.g	AT2G17570.1	ZS	ZI	2449.69	2446.6	2452.79	1387.46	1421.99	1352.94	-0.820151	-3.49803	5e-05	0.00109653	Undecaprenyl pyrophosphate synthetase family protein	scaffold_7:18119431-18122116
XLOC_025449	ppa011385m.g,ppa011460m.g,ppa011467m.g	ATGER3	AT5G20630.1	ZS	ZI	167.474	183.544	151.403	275.239	311.422	239.056	0.71675	3.37882	5e-05	0.00109653	germin 3	scaffold_7:19115807-19127506
XLOC_025454	ppa017136m.g	ATMYB12	AT5G35550.1	ZS	ZI	49.4248	45.0144	53.8351	22.0209	22.7335	21.3083	-1.16636	-4.92019	5e-05	0.00109653	myb domain protein 12	scaffold_7:19182030-19183361
XLOC_025456	ppa023789m.g	ATMYB123	AT5G35550.1	ZS	ZI	13.3152	12.3717	14.2587	1.96847	2.36519	1.57176	-2.75793	-7.36689	5e-05	0.00109653	Duplicated homeodomain-like superfamily protein	scaffold_7:19189629-19211433
XLOC_025468	ppa004367m.g	ppa004367m.g	AT5G57070.1	ZS	ZI	1.20368	1.3169	1.09045	0.361868	0.461011	0.262725	-1.73391	-3.99416	5e-05	0.00109653	hydroxyproline-rich glycoprotein family protein	scaffold_7:19326714-19328777
XLOC_025507	ppa002380m.g	ppa002380m.g	AT3G13690.1	ZS	ZI	2.03852	1.8362	2.24083	1.07118	0.979334	1.16302	-0.928323	-2.69184	5e-05	0.00109653	Protein kinase protein with adenine nucleotide alpha hydrolases-like domain	scaffold_7:19768460-19772833
XLOC_025577	ppa012103m.g	ppa012103m.g	AT3G24420.1	ZS	ZI	82.98	82.5386	83.4214	150.036	167.656	132.416	0.854471	3.90067	5e-05	0.00109653	alpha/beta-Hydrolases superfamily protein	scaffold_7:20494242-20495853
XLOC_025607	ppa1027213m.g	ATPLT5	NA	ZS	ZI	1.44934	1.62084	1.27785	0.519867	0.496909	0.542826	-1.47918	-3.68775	5e-05	0.00109653	polyol/monosaccharide transporter 5	scaffold_7:20685517-20687445
XLOC_025660	ppa008723m.g	ppa008723m.g	AT2G41480.1	ZS	ZI	2.75965	2.71194	2.80736	0.629433	0.67387	0.584995	-2.13236	-5.39342	5e-05	0.00109653	Peroxidase superfamily protein	scaffold_7:21240369-21241643
XLOC_025678	ppa001896m.g	DIN10	AT5G20250.3	ZS	ZI	73.9139	68.5399	79.2879	39.574	36.2065	42.9415	-0.901293	-4.4155	5e-05	0.00109653	Raffinose synthase family protein	scaffold_7:21489158-21492139
XLOC_025679	ppa010958m.g	ppa010958m.g	AT2G10940.2	ZS	ZI	2.33673	2.11201	2.56144	5.77802	8.86137	2.69467	1.30609	4.36569	5e-05	0.00109653	Bifunctional inhibitor/lipid-transfer protein/seed storage 2S albumin superfamily protein	scaffold_7:21508407-21510204
XLOC_025692	ppa001782m.g	ATAVP3	AT1G15690.1	ZS	ZI	8.22688	7.80776	8.64599	2.59571	2.51402	2.6774	-1.66422	-6.59824	5e-05	0.00109653	Inorganic H pyrophosphatase family protein	scaffold_7:21599360-21603295
XLOC_025707	ppa005688m.g	STP7	AT4G02050.1	ZS	ZI	3.31284	2.93225	3.69344	1.41516	1.32494	1.50539	-1.2271	-3.83817	5e-05	0.00109653	sugar transporter protein 7	scaffold_7:21756433-21759150
XLOC_025714	NA	NA	NA	ZS	ZI	70.6402	66.3182	74.9622	688.879	874.924	502.833	3.28569	4.62533	5e-05	0.00109653	No Description Availabe	NA
XLOC_025718	ppa012311m.g	ppa012311m.g	NA	ZS	ZI	0.182168	0.189017	0.175319	1.22614	0.905705	1.54657	2.75078	4.79345	5e-05	0.00109653	No description available	scaffold_7:21860850-21862678
XLOC_025760	NA	NA	NA	ZS	ZI	14.6977	12.6771	16.7183	5.83977	5.31439	6.36515	-1.33161	-6.28704	5e-05	0.00109653	No Description Availabe	NA
XLOC_025773	ppa008799m.g	ppa008799m.g	AT1G80320.1	ZS	ZI	1.14704	1.18333	1.11074	2.49263	2.32155	2.66371	1.11975	3.20821	5e-05	0.00109653	2-oxoglutarate (2OG) and Fe(II)-dependent oxygenase superfamily protein	scaffold_7:22403456-22404698
XLOC_025801	ppa004012m.g	ATMLO1	AT4G02600.2	ZS	ZI	9.73178	9.76519	9.69837	17.3885	13.4912	21.2858	0.83736	3.44593	5e-05	0.00109653	Seven transmembrane MLO family protein	scaffold_7:22636597-22641586
XLOC_025856	NA	NA	NA	ZS	ZI	32.9802	19.4563	46.5042	203.233	58.5307	347.936	2.62346	66.1097	5e-05	0.00109653	No Description Availabe	NA
XLOC_025884	NA	NA	NA	ZS	ZI	1.22278	1.27479	1.17078	4.42742	3.50119	5.35365	1.8563	5.47194	5e-05	0.00109653	No Description Availabe	NA
XLOC_025988	NA	NA	NA	ZS	ZI	2.20122	1.67798	2.72446	24.1502	25.1294	23.171	3.45566	15.5567	5e-05	0.00109653	No Description Availabe	NA
XLOC_026015	NA	NA	NA	ZS	ZI	51.517	45.9357	57.0983	92.3006	70.5894	114.012	0.841291	5.43652	5e-05	0.00109653	No Description Availabe	NA
XLOC_026054	ppa005241m.g	ppa005241m.g	AT1G33590.1	ZS	ZI	23.4959	22.0939	24.8979	7.90321	10.0376	5.76886	-1.5719	-7.05609	5e-05	0.00109653	Leucine-rich repeat (LRR) family protein	scaffold_8:510579-512207
XLOC_026062	ppa016226m.g	RPM1	AT3G07040.1	ZS	ZI	0.93119	0.954389	0.907991	0.343783	0.357423	0.330143	-1.43758	-3.26633	5e-05	0.00109653	NB-ARC domain-containing disease resistance protein	scaffold_8:573143-576354
XLOC_026081	ppa018675m.g	ppa018675m.g	AT2G36690.1	ZS	ZI	0	0	0	1.26796	1.26674	1.26918	Inf	NA	5e-05	0.00109653	2-oxoglutarate (2OG) and Fe(II)-dependent oxygenase superfamily protein	scaffold_8:895379-898085
XLOC_026127	ppa010660m.g,ppa026378m.g	ppa010660m.g	AT1G78780.2	ZS	ZI	7.70019	7.44073	7.95966	18.0261	17.217	18.8351	1.22712	4.41637	5e-05	0.00109653	pathogenesis-related family protein	scaffold_8:1884431-1894162
XLOC_026141	ppa006448m.g	ATPUB29	AT5G09800.1	ZS	ZI	2.16451	2.27018	2.05885	4.71802	4.5335	4.90254	1.12414	3.8475	5e-05	0.00109653	plant U-box 29	scaffold_8:2224078-2225422
XLOC_026155	ppa010996m.g	ppa010996m.g	AT3G43660.1	ZS	ZI	3.4024	2.74324	4.06157	0.565799	0.475655	0.655944	-2.58819	-6.40294	5e-05	0.00109653	Vacuolar iron transporter (VIT) family protein	scaffold_8:2520399-2521334
XLOC_026161	ppa008158m.g	ppa008158m.g	AT1G43650.1	ZS	ZI	30.862	30.3002	31.4238	19.3364	19.292	19.3808	-0.674517	-2.77297	5e-05	0.00109653	nodulin MtN21 /EamA-like transporter family protein	scaffold_8:2640745-2643427
XLOC_026167	ppa012821m.g	ATPP2-A1	AT4G19840.1	ZS	ZI	26.0091	26.093	25.9253	13.9163	12.0364	15.7962	-0.902245	-4.55009	5e-05	0.00109653	phloem protein 2-A1	scaffold_8:2798300-2799216
XLOC_026185	ppa000559m.g	CESA09	AT5G64740.1	ZS	ZI	142.301	137.906	146.697	79.1301	88.2331	70.0271	-0.84665	-3.76245	5e-05	0.00109653	cellulose synthase A9	scaffold_8:3224516-3231489
XLOC_026462	ppa019112m.g	ppa019112m.g	AT4G38840.1	ZS	ZI	0.496956	0.458848	0.535065	2.74419	3.16801	2.32037	2.46519	5.61684	5e-05	0.00109653	SAUR-like auxin-responsive protein family	scaffold_8:10539264-10539925
XLOC_026463	ppa019112m.g	ppa019112m.g	AT4G38840.1	ZS	ZI	8.90805	10.2838	7.53235	29.6848	37.6461	21.7235	1.73654	12.1975	5e-05	0.00109653	SAUR-like auxin-responsive protein family	scaffold_8:10539264-10539925
XLOC_026495	ppa000583m.g	ppa000583m.g	AT4G39050.1	ZS	ZI	17.0129	15.7657	18.2601	10.4335	11.5844	9.28258	-0.70541	-3.09458	5e-05	0.00109653	Kinesin motor family protein	scaffold_8:11350600-11361331
XLOC_026615	ppb011375m.g	ppb011375m.g	AT5G07480.1	ZS	ZI	9.55496	9.24782	9.8621	21.2178	16.9576	25.4781	1.15096	4.06447	5e-05	0.00109653	2-oxoglutarate (2OG) and Fe(II)-dependent oxygenase superfamily protein	scaffold_8:13367301-13369809
XLOC_026621	ppa009922m.g	MEE14	AT2G15890.1	ZS	ZI	3.75854	3.03368	4.48339	7.55215	8.13648	6.96781	1.00672	3.80042	5e-05	0.00109653	maternal effect embryo arrest 14	scaffold_8:13458649-13460138
XLOC_026629	ppa000013m.g	POK2	AT3G19050.1	ZS	ZI	0.186335	0.127064	0.245605	0.0472091	0.028648	0.0657701	-1.98076	-3.5373	5e-05	0.00109653	phragmoplast orienting kinesin 2	scaffold_8:13520334-13534687
XLOC_026694	ppa006352m.g	PUB26	AT3G19380.1	ZS	ZI	31.0289	29.9642	32.0936	48.9073	52.3178	45.4967	0.656436	3.3437	5e-05	0.00109653	plant U-box 26	scaffold_8:14415558-14417082
XLOC_026703	ppa000536m.g	ppa000536m.g	AT4G34100.2	ZS	ZI	79.3056	77.9495	80.6616	50.993	50.5684	51.4175	-0.637123	-3.07167	5e-05	0.00109653	RING/U-box superfamily protein	scaffold_8:14523448-14529598
XLOC_026723	ppa006773m.g	CYCD3	AT5G67260.1	ZS	ZI	1.62829	1.13046	2.12611	0.228608	0.239282	0.217935	-2.83241	-5.60012	5e-05	0.00109653	CYCLIN D3,1	scaffold_8:14683256-14684943
XLOC_026770	ppa015037m.g	ppa015037m.g	AT3G19620.1	ZS	ZI	9.07611	10.2264	7.92582	4.08763	4.05927	4.11598	-1.15081	-4.76628	5e-05	0.00109653	Glycosyl hydrolase family protein	scaffold_8:15323704-15326947
XLOC_026789	ppa024287m.g	ATCYCD1;1	AT1G70210.1	ZS	ZI	4.43512	4.49642	4.37382	1.71004	1.92483	1.49524	-1.37495	-4.37324	5e-05	0.00109653	1	scaffold_8:15461277-15462681
XLOC_026799	ppa006621m.g	ATEGY3	AT1G17870.1	ZS	ZI	65.6618	66.3019	65.0216	32.272	34.548	29.996	-1.02477	-5.33598	5e-05	0.00109653	ethylene-dependent gravitropism-deficient and yellow-green-like 3	scaffold_8:15633920-15636407
XLOC_026840	ppa007395m.g	ATPRP2	AT4G38770.1	ZS	ZI	0.610195	0.92335	0.297041	10.5579	20.3843	0.731436	4.11291	6.80441	5e-05	0.00109653	proline-rich protein 2	scaffold_8:16182126-16184154
XLOC_026845	ppa008464m.g	ppa008464m.g	AT2G16630.1	ZS	ZI	4.51377	6.10068	2.92686	10.2184	14.2596	6.17711	1.17876	4.55141	5e-05	0.00109653	Pollen Ole e 1 allergen and extensin family protein	scaffold_8:16219106-16220450
XLOC_026847	ppa004017m.g,ppa004262m.g	ppa004017m.g	AT4G34880.1	ZS	ZI	47.0423	42.5461	51.5385	29.8562	28.2579	31.4545	-0.655928	-2.82736	5e-05	0.00109653	Amidase family protein	scaffold_8:16227158-16235241
XLOC_026864	ppa001754m.g	SLP2	AT4G34980.1	ZS	ZI	59.0133	56.6954	61.3312	33.437	38.6213	28.2527	-0.819595	-4.0266	5e-05	0.00109653	subtilisin-like serine protease 2	scaffold_8:16362078-16364570
XLOC_026870	ppa002257m.g	ppa002257m.g	AT2G16750.1	ZS	ZI	0.757529	0.630166	0.884893	0.147186	0.200863	0.0935086	-2.36367	-4.57456	5e-05	0.00109653	Protein kinase protein with adenine nucleotide alpha hydrolases-like domain	scaffold_8:16441942-16445395
XLOC_026877	ppa009691m.g	PIP2;7	AT4G35100.1	ZS	ZI	139.265	125.114	153.417	254.389	279.85	228.928	0.8692	4.82593	5e-05	0.00109653	7	scaffold_8:16515164-16516622
XLOC_026979	ppa012975m.g	ppa012975m.g	AT5G48500.1	ZS	ZI	11.233	6.92427	15.5418	3.70215	3.49016	3.91414	-1.60131	-4.64496	5e-05	0.00109653	No description available	scaffold_8:17813902-17815073
XLOC_027070	ppa003618m.g	ppa003618m.g	AT2G44260.1	ZS	ZI	6.15475	6.67396	5.63553	2.86304	2.91228	2.81381	-1.10415	-4.1532	5e-05	0.00109653	Plant protein of unknown function (DUF946)	scaffold_8:18885679-18887637
XLOC_027073	ppa000227m.g,ppa018716m.g	ABCG40	AT1G15520.1	ZS	ZI	0.694503	0.637131	0.751875	0.140733	0.137261	0.144205	-2.30302	-5.17257	5e-05	0.00109653	pleiotropic drug resistance 12	scaffold_8:18933061-18954931
XLOC_027076	ppa000172m.g	ABCC5	AT1G04120.1	ZS	ZI	16.3107	15.8625	16.7589	10.2065	10.6375	9.77546	-0.676333	-3.03839	5e-05	0.00109653	multidrug resistance-associated protein 5	scaffold_8:18988689-18996931
XLOC_027079	ppa002811m.g	KAM1	AT2G20370.1	ZS	ZI	17.919	17.2688	18.5691	11.113	12.1383	10.0877	-0.689241	-3.2088	5e-05	0.00109653	Exostosin family protein	scaffold_8:19005372-19008334
XLOC_027091	ppa000641m.g	CESA4	AT5G44030.1	ZS	ZI	6.62515	7.54236	5.70795	2.20375	2.19832	2.20918	-1.58799	-6.23192	5e-05	0.00109653	cellulose synthase A4	scaffold_8:19099966-19104390
XLOC_027099	ppa018364m.g	ATPTR3	AT5G46050.1	ZS	ZI	1.3446	1.15283	1.53637	0.391539	0.334952	0.448127	-1.77995	-3.7669	5e-05	0.00109653	peptide transporter 3	scaffold_8:19176336-19178766
XLOC_027159	ppa011843m.g	ATAUX2-11	AT5G43700.1	ZS	ZI	17.8247	17.0905	18.5588	28.66	30.473	26.847	0.685162	3.39257	5e-05	0.00109653	AUX/IAA transcriptional regulator family protein	scaffold_8:19909188-19910534
XLOC_027362	ppa009564m.g	ppa009564m.g	AT1G22910.3	ZS	ZI	18.0334	15.3987	20.6682	7.80126	7.74739	7.85512	-1.2089	-5.13081	5e-05	0.00109653	RNA-binding (RRM/RBD/RNP motifs) family protein	scaffold_8:121458-126861
XLOC_027402	ppa001750m.g	ppa001750m.g	AT1G29470.2	ZS	ZI	55.2348	52.8789	57.5906	25.9903	30.0976	21.883	-1.0876	-4.91736	5e-05	0.00109653	S-adenosyl-L-methionine-dependent methyltransferases superfamily protein	scaffold_8:820135-826718
XLOC_027406	ppa018814m.g	RPM1	AT3G07040.1	ZS	ZI	1.63274	1.50479	1.76068	0.477011	0.452358	0.501663	-1.7752	-4.86763	5e-05	0.00109653	NB-ARC domain-containing disease resistance protein	scaffold_8:867798-870733
XLOC_027521	ppa011275m.g	ppa011275m.g	AT1G21090.1	ZS	ZI	1.40247	1.11897	1.68596	0.403362	0.261158	0.545567	-1.79782	-3.46577	5e-05	0.00109653	Cupredoxin superfamily protein	scaffold_8:2970830-2972906
XLOC_027762	ppa007342m.g	ppa007342m.g	AT2G36690.1	ZS	ZI	44.5834	41.6025	47.5643	26.1521	24.6705	27.6337	-0.769577	-3.33439	5e-05	0.00109653	2-oxoglutarate (2OG) and Fe(II)-dependent oxygenase superfamily protein	scaffold_8:8233924-8236269
XLOC_027765	ppa010145m.g	ppa010145m.g	AT2G36690.1	ZS	ZI	7.99987	7.64618	8.35357	15.389	15.5106	15.2675	0.943853	4.17782	5e-05	0.00109653	2-oxoglutarate (2OG) and Fe(II)-dependent oxygenase superfamily protein	scaffold_8:8281484-8282774
XLOC_027767	ppa011654m.g	ppa011654m.g	AT2G14095.1	ZS	ZI	10.045	12.1796	7.91031	5.0437	4.82201	5.26538	-0.993919	-3.00927	5e-05	0.00109653	No description available	scaffold_8:8305008-8306355
XLOC_027863	ppa013837m.g	ppa013837m.g	AT4G38840.1	ZS	ZI	0	0	0	0.453782	0.526091	0.381473	Inf	NA	5e-05	0.00109653	SAUR-like auxin-responsive protein family	scaffold_8:10731290-10732027
XLOC_027864	ppa013863m.g,ppa013865m.g	ppa013863m.g	AT4G38840.1	ZS	ZI	3.95211	3.37204	4.53218	12.9762	15.2476	10.7049	1.71518	5.14393	5e-05	0.00109653	SAUR-like auxin-responsive protein family	scaffold_8:10733369-10740072
XLOC_027888	ppa025159m.g	AtGH9B18	AT4G39010.1	ZS	ZI	2.75155	2.00131	3.50179	1.24879	1.63703	0.860552	-1.13971	-3.473	5e-05	0.00109653	glycosyl hydrolase 9B18	scaffold_8:11080792-11083932
XLOC_027930	ppa025683m.g	ppa025683m.g	AT5G38020.1	ZS	ZI	1.6775	1.10341	2.25159	0.303712	0.266978	0.340446	-2.46554	-4.9844	5e-05	0.00109653	S-adenosyl-L-methionine-dependent methyltransferases superfamily protein	scaffold_8:11806720-11808088
XLOC_027933	ppa007495m.g	ppa007495m.g	AT5G38020.1	ZS	ZI	1.38457	0.946002	1.82313	0.225527	0.296788	0.154266	-2.61806	-5.00176	5e-05	0.00109653	S-adenosyl-L-methionine-dependent methyltransferases superfamily protein	scaffold_8:11833173-11834861
XLOC_027954	ppa004500m.g	KCS4	AT1G19440.1	ZS	ZI	2.9482	2.78204	3.11435	1.33022	1.40844	1.252	-1.14817	-3.7435	5e-05	0.00109653	3-ketoacyl-CoA synthase 4	scaffold_8:12086518-12088788
XLOC_027955	ppa014060m.g	ATRL1	AT2G21650.1	ZS	ZI	6.1494	10.752	1.54675	31.4382	30.0925	32.7839	2.354	9.851	5e-05	0.00109653	RAD-like 1	scaffold_8:12098710-12099810
XLOC_028089	ppa005226m.g	CYP707A4	AT3G19270.1	ZS	ZI	6.71434	6.49936	6.92931	2.65751	2.61047	2.70455	-1.33717	-5.00952	5e-05	0.00109653	cytochrome P450, family 707, subfamily A, polypeptide 4	scaffold_8:14294996-14298032
XLOC_028103	ppa001167m.g	ppa001167m.g	AT3G19370.3	ZS	ZI	2.93849	2.78185	3.09512	1.40973	1.14368	1.67578	-1.05966	-3.49479	5e-05	0.00109653	Plant protein of unknown function (DUF869)	scaffold_8:14516902-14521714
XLOC_028107	ppa014775m.g	ppa014775m.g	AT1G49750.1	ZS	ZI	4.02301	2.84366	5.20236	0.697877	0.707545	0.688208	-2.52723	-6.93268	5e-05	0.00109653	Leucine-rich repeat (LRR) family protein	scaffold_8:14636536-14638214
XLOC_028137	ppa015159m.g	ppa015159m.g	AT2G15220.1	ZS	ZI	27.4986	31.7506	23.2466	92.2032	126.167	58.2395	1.74546	9.29285	5e-05	0.00109653	Plant basic secretory protein (BSP) family protein	scaffold_8:14914194-14915349
XLOC_028150	NA	NA	NA	ZS	ZI	6.69886	7.75682	5.64091	3.19188	3.20285	3.1809	-1.06951	-2.96424	5e-05	0.00109653	No Description Availabe	NA
XLOC_028169	ppa002913m.g	NPY2	AT2G14820.1	ZS	ZI	49.9659	51.3325	48.5993	29.8721	29.2137	30.5304	-0.742146	-3.61252	5e-05	0.00109653	Phototropic-responsive NPH3 family protein	scaffold_8:15207852-15213653
XLOC_028182	NA	NA	NA	ZS	ZI	40.347	38.4416	42.2524	12.6517	15.5787	9.72474	-1.67313	-3.01862	5e-05	0.00109653	No Description Availabe	NA
XLOC_028199	ppa005420m.g	scpl17	AT1G73270.1	ZS	ZI	0.898178	0.879409	0.916948	2.96619	2.92848	3.0039	1.72354	5.11342	5e-05	0.00109653	serine carboxypeptidase-like 17	scaffold_8:15559499-15564806
XLOC_028223	ppa018679m.g	ATPRB1	AT2G14580.1	ZS	ZI	4.59982	3.70959	5.49005	23.2763	21.2912	25.2614	2.33921	9.91992	5e-05	0.00109653	basic pathogenesis-related protein 1	scaffold_8:15817467-15818169
XLOC_028346	ppa000346m.g	ppa000346m.g	AT4G38350.1	ZS	ZI	48.2488	47.6951	48.8024	29.9938	28.7668	31.2208	-0.685826	-3.11871	5e-05	0.00109653	Patched family protein	scaffold_8:17231051-17249472
XLOC_028357	ppa001957m.g	TMT2	AT4G35300.1	ZS	ZI	24.0629	22.8163	25.3095	12.1119	12.505	11.7189	-0.990382	-4.67752	5e-05	0.00109653	tonoplast monosaccharide transporter2	scaffold_8:17365833-17369760
XLOC_028377	ppa017020m.g	ppa017020m.g	AT3G07570.1	ZS	ZI	4.99647	4.70133	5.29161	2.22795	2.39692	2.05899	-1.16519	-3.92711	5e-05	0.00109653	Cytochrome b561/ferric reductase transmembrane with DOMON related domain	scaffold_8:17561470-17563590
XLOC_028459	ppa001123m.g	ppa001123m.g	AT5G48740.1	ZS	ZI	1.84122	1.69386	1.98857	0.603437	0.585921	0.620953	-1.60938	-4.65666	5e-05	0.00109653	Leucine-rich repeat protein kinase family protein	scaffold_8:18334800-18339114
XLOC_028473	ppa013219m.g	CLE44	AT4G13195.1	ZS	ZI	22.3148	19.728	24.9017	9.67147	6.71035	12.6326	-1.2062	-5.62066	5e-05	0.00109653	CLAVATA3/ESR-RELATED 44	scaffold_8:18416312-18416987
XLOC_028564	ppa008369m.g	ppa008369m.g	AT2G39510.1	ZS	ZI	11.3891	10.9416	11.8366	4.47739	4.33114	4.62365	-1.34692	-4.58197	5e-05	0.00109653	nodulin MtN21 /EamA-like transporter family protein	scaffold_8:19531399-19533364
XLOC_028617	ppa020919m.g	ppa020919m.g	AT3G18670.1	ZS	ZI	1.51214	1.19883	1.82544	0.448651	0.32738	0.569922	-1.75292	-4.02621	5e-05	0.00109653	Ankyrin repeat family protein	scaffold_8:20092835-20096013
XLOC_028618	ppa1027227m.g	ppa1027227m.g	NA	ZS	ZI	0.697039	0.67446	0.719618	0.184046	0.21506	0.153032	-1.92117	-2.91006	5e-05	0.00109653	Ankyrin repeat family protein	scaffold_8:20098567-20102197
XLOC_028619	ppa015632m.g	ppa015632m.g	AT3G18670.1	ZS	ZI	1.49031	1.41932	1.5613	0.241202	0.298223	0.184182	-2.6273	-5.50881	5e-05	0.00109653	Ankyrin repeat family protein	scaffold_8:20102534-20105833
XLOC_028624	ppa000118m.g	ppa000118m.g	AT1G03080.1	ZS	ZI	26.1207	24.8152	27.4262	15.0747	15.6848	14.4647	-0.793061	-3.73688	5e-05	0.00109653	Kinase interacting (KIP1-like) family protein	scaffold_8:20145729-20153495
XLOC_028637	ppa002241m.g	ABC33	AT4G02780.1	ZS	ZI	1.10181	1.1235	1.08013	0.431164	0.324189	0.538138	-1.35357	-3.38081	5e-05	0.00109653	Terpenoid cyclases/Protein prenyltransferases superfamily protein	scaffold_8:20315251-20319866
XLOC_028650	ppa017430m.g	ppa017430m.g	AT1G03220.1	ZS	ZI	8.53622	8.00776	9.06468	3.0107	3.81879	2.20261	-1.5035	-5.59575	5e-05	0.00109653	Eukaryotic aspartyl protease family protein	scaffold_8:20479839-20481078
XLOC_028696	ppa013777m.g	ppa013777m.g	AT2G47880.1	ZS	ZI	88.9298	92.0044	85.8552	54.663	54.7365	54.5895	-0.702102	-3.75946	5e-05	0.00109653	Glutaredoxin family protein	scaffold_8:20994933-20996167
XLOC_028760	ppa010199m.g	ppa010199m.g	AT1G65690.1	ZS	ZI	2.39373	2.7277	2.05975	6.70381	4.73812	8.6695	1.48572	5.20145	5e-05	0.00109653	Late embryogenesis abundant (LEA) hydroxyproline-rich glycoprotein family	scaffold_8:21588153-21589338
XLOC_028836	NA	NA	NA	ZS	ZI	2.40044	2.6512	2.14968	9.5478	7.32387	11.7717	1.99187	7.85312	5e-05	0.00109653	No Description Availabe	NA
XLOC_028843	NA	NA	NA	ZS	ZI	0.610384	0.482258	0.738511	0	0	0	-Inf	NA	5e-05	0.00109653	No Description Availabe	NA
XLOC_028986	ppa023080m.g	ATCHS	AT5G13930.1	ZS	ZI	88.3326	80.0483	96.617	21.0476	21.281	20.8143	-2.06929	-11.4229	5e-05	0.00109653	Chalcone and stilbene synthase family protein	scaffold_82:95-1345
XLOC_028987	ppa008402m.g	ATCHS	AT5G13930.1	ZS	ZI	45.2	40.5747	49.8253	6.98006	7.39818	6.56193	-2.69501	-12.2883	5e-05	0.00109653	Chalcone and stilbene synthase family protein	scaffold_82:9031-10576
XLOC_029110	ppa001980m.g	ATCCH1	AT4G03560.1	ZS	ZI	20.9249	22.1278	19.7219	12.5159	13.0172	12.0146	-0.741456	-3.23919	5e-05	0.00109653	two-pore channel 1	scaffold_9:717613-739918
XLOC_029111	ppa000167m.g	ATGSL05	AT4G03550.1	ZS	ZI	34.7574	34.4163	35.0984	21.0082	21.8024	20.214	-0.726365	-3.27541	5e-05	0.00109653	glucan synthase-like 5	scaffold_9:755972-762485
XLOC_005709	ppa001010m.g	LRR XI-23	AT1G09970.1	ZS	ZI	22.3897	21.4761	23.3034	15.7344	14.5449	16.9239	-0.508916	-2.41767	0.00125	0.0166191	Leucine-rich receptor-like protein kinase family protein	scaffold_1:45508747-45512389
XLOC_005070	ppa006466m.g	PLA IIA	AT2G26560.1	ZS	ZI	1.06458	0.747849	1.38131	0.44566	0.55215	0.33917	-1.25627	-2.82452	0.0017	0.0212598	phospholipase A 2A	scaffold_1:36415037-36417158
XLOC_000733	ppa007554m.g	CYCT1;4	AT4G19600.1	ZS	ZI	32.4266	34.7003	30.1528	20.3686	21.1788	19.5585	-0.670828	-2.83281	0.0001	0.00204	4	scaffold_1:11852285-11858509
XLOC_000835	ppa003433m.g	PME61	AT3G59010.1	ZS	ZI	13.5989	13.0237	14.1741	8.00231	11.7161	4.2885	-0.765004	-3.28759	0.0001	0.00204	pectin methylesterase 61	scaffold_1:14329902-14332534
XLOC_001211	ppa013719m.g	ppa013719m.g	NA	ZS	ZI	15.8647	16.5303	15.199	8.50776	6.9036	10.1119	-0.898968	-4.05844	0.0001	0.00204	No description available	scaffold_1:24966022-24966703
XLOC_001229	ppa008739m.g	ppa008739m.g	AT1G10660.1	ZS	ZI	13.1539	12.2626	14.0452	7.64005	7.89871	7.38139	-0.783838	-2.946	0.0001	0.00204	No description available	scaffold_1:25283036-25285931
XLOC_002197	ppa010854m.g	ppa010854m.g	AT5G42680.1	ZS	ZI	50.6729	44.8947	56.451	32.0346	33.4829	30.5864	-0.66158	-3.64977	0.0001	0.00204	Protein of unknown function, DUF617	scaffold_1:36520225-36521004
XLOC_002241	ppa005315m.g	ASP3	AT5G11520.1	ZS	ZI	61.7036	55.5059	67.9012	40.6802	41.2194	40.1411	-0.601025	-2.75251	0.0001	0.00204	aspartate aminotransferase 3	scaffold_1:37060445-37064336
XLOC_003314	ppa001301m.g	ATTPS9	AT1G23870.1	ZS	ZI	0.687855	0.600302	0.775408	1.55482	1.63858	1.47105	1.17657	3.46047	0.0001	0.00204	trehalose-phosphatase/synthase 9	scaffold_1:7102375-7105595
XLOC_003523	ppa020127m.g	ppa020127m.g	AT3G16510.1	ZS	ZI	3.66488	3.48154	3.84823	7.37586	5.53896	9.21277	1.00904	3.74008	0.0001	0.00204	Calcium-dependent lipid-binding (CaLB domain) family protein	scaffold_1:10350431-10351310
XLOC_004030	ppa005360m.g	SCPL45	AT1G28110.2	ZS	ZI	3.72686	3.323	4.13072	1.77952	2.10352	1.45551	-1.06648	-3.20358	0.0001	0.00204	serine carboxypeptidase-like 45	scaffold_1:22030350-22033284
XLOC_004049	ppa018085m.g	ppa018085m.g	NA	ZS	ZI	3.05693	2.61069	3.50317	0.952891	0.903551	1.00223	-1.6817	-4.52425	0.0001	0.00204	No description available	scaffold_1:22403387-22404337
XLOC_004604	ppa010387m.g	ATVIT1	AT2G01770.1	ZS	ZI	1.9001	1.60605	2.19416	0.529909	0.568028	0.491789	-1.84226	-4.19068	0.0001	0.00204	vacuolar iron transporter 1	scaffold_1:30700229-30701680
XLOC_004709	ppa005755m.g	ppa005755m.g	AT2G16990.2	ZS	ZI	10.3152	11.0898	9.54063	6.06317	6.13253	5.99382	-0.766629	-2.78887	0.0001	0.00204	Major facilitator superfamily protein	scaffold_1:32208605-32215489
XLOC_004806	ppa020558m.g	ppa020558m.g	AT1G75260.1	ZS	ZI	1.0097	0.679358	1.34005	0.356937	0.285937	0.427936	-1.50019	-3.28144	0.0001	0.00204	oxidoreductases, acting on NADH or NADPH	scaffold_1:33198739-33200325
XLOC_006742	ppa008922m.g	ANNAT4	AT2G38750.1	ZS	ZI	19.9052	19.3667	20.4437	12.1443	13.1277	11.161	-0.71286	-2.78006	0.0001	0.00204	annexin 4	scaffold_2:1698152-1700470
XLOC_006785	ppa014651m.g,ppa019826m.g,ppa023868m.g,ppa024722m.g	DRP4C	AT1G60500.1	ZS	ZI	3.35644	2.62987	4.08301	1.08692	0.903574	1.27027	-1.62669	-3.28611	0.0001	0.00204	Dynamin related protein 4C	scaffold_2:2524164-2609448
XLOC_007057	ppa020929m.g	ATMYO5	AT2G31900.1	ZS	ZI	0.406957	0.494529	0.319386	0.136808	0.108412	0.165205	-1.57272	-2.95658	0.0001	0.00204	myosin-like protein XIF	scaffold_2:10467549-10486060
XLOC_008460	ppa004919m.g	ZIFL1	AT5G13750.1	ZS	ZI	36.4768	35.2285	37.7252	23.0763	23.8542	22.2983	-0.66057	-2.93773	0.0001	0.00204	zinc induced facilitator-like 1	scaffold_2:4952031-4959512
XLOC_009283	ppa001467m.g	ppa001467m.g	AT2G39360.1	ZS	ZI	5.40061	4.81376	5.98747	3.00244	2.82674	3.17814	-0.846988	-2.78991	0.0001	0.00204	Protein kinase superfamily protein	scaffold_2:21643218-21646281
XLOC_009392	ppa015349m.g	ppa015349m.g	AT2G40120.1	ZS	ZI	7.04703	6.60745	7.4866	4.15741	3.50283	4.81199	-0.761328	-2.86289	0.0001	0.00204	Protein kinase superfamily protein	scaffold_2:22958889-22962912
XLOC_009405	ppa025397m.g	ppa025397m.g	AT2G40260.1	ZS	ZI	2.48076	2.72811	2.23342	5.339	5.68637	4.99163	1.10579	3.84343	0.0001	0.00204	Homeodomain-like superfamily protein	scaffold_2:23116813-23120230
XLOC_009562	ppa013533m.g	ppa013533m.g	NA	ZS	ZI	2.24971	2.44007	2.05935	5.38804	5.85635	4.91973	1.26002	4.23032	0.0001	0.00204	No description available	scaffold_2:24941805-24942935
XLOC_010086	ppa013099m.g	ppa013099m.g	AT3G14280.1	ZS	ZI	7.9713	6.84115	9.10145	4.10541	4.17258	4.03825	-0.957287	-2.70125	0.0001	0.00204	No description available	scaffold_3:1472606-1473778
XLOC_010134	ppa001085m.g	LOX3	AT1G17420.1	ZS	ZI	55.9788	54.5208	57.4368	35.8823	35.0908	36.6739	-0.641607	-2.93606	0.0001	0.00204	lipoxygenase 3	scaffold_3:1961558-1965756
XLOC_010153	ppa020977m.g	ATHAP2C	AT1G72830.1	ZS	ZI	13.0541	13.2145	12.8936	20.6537	17.5921	23.7153	0.661903	2.68894	0.0001	0.00204	nuclear factor Y, subunit A3	scaffold_3:2260231-2265021
XLOC_010712	ppa005711m.g	ppa005711m.g	AT5G37490.1	ZS	ZI	1.27289	1.26011	1.28566	2.62311	2.22836	3.01786	1.04318	3.10362	0.0001	0.00204	ARM repeat superfamily protein	scaffold_3:12994614-12995959
XLOC_010870	ppa003702m.g	PAT1	AT5G48150.2	ZS	ZI	3.78733	3.3589	4.21576	2.07594	1.73546	2.41642	-0.867416	-3.02514	0.0001	0.00204	GRAS family transcription factor	scaffold_3:15679090-15682168
XLOC_011358	ppa016172m.g	LHT1	AT5G40780.1	ZS	ZI	28.6698	25.6427	31.697	18.3532	16.0705	20.636	-0.643498	-2.80411	0.0001	0.00204	lysine histidine transporter 1	scaffold_3:21233776-21236444
[truncated: 1,056 more rows]

## Sheet: DE RC vs ZC filtered
Exp. Gene ID	Gene ID	Gene Name	A.thaliana Gene ID	sample_1	sample_2	value_1	Value1_r1	Value1_r2	value_2	log2fc	test_stat	p_value	q_value	Gene Description	Scaffold_position
[truncated: 1,283 more rows]

[truncated: 3 more sheets: DE RC vs ZC total, DE RI vs ZI filtered, DE RI vs ZI total]
